# Supplementary material for: Deciphering the Cryptic Genome: Genome-wide Analyses of the Rice Pathogen Fusarium fujikuroi Reveal Complex Regulation of Secondary Metabolism and Novel Metabolites
Source: PLoS Pathog. 2013 Jun 27;9(6):e1003475. doi: 10.1371/journal.ppat.1003475 (PMC3694855; doi:10.1371/journal.ppat.1003475)
Supplement: Table S3 — Gene family features, comparative to related species. (XLSX) [file ppat.1003475.s019.xlsx]

## Sheet: Transcription_Factors
Table S3a Predicted transcription factors in F.fujikuroi
Transcription factors are classified by interpro domains (Interpro ID, Interpro Description)
Orthologs of closely related Fungi F.verticillioides (Fvert), F.oxysporum (Foxy), F.circinatum (Fcirci), F.graminearum (Fgrami) and F.solani (Fsolani) were determined by Simap
Species Codes	F.verticillioides (Fvert), F.oxysporum (Foxy), F.circinatum (Fcirci), F.graminearum (Fgrami), F.solani (Fsolani)
Ortholog	Protein with highest identity in the respective organism
BBH	Indicates whether hit is a bidirectional best hit between the two compared species
Simap.Ratio	Protein identity ratio: identity*overlap/max(protein lengths)
Experimental Conditions	10%Gln vs. 100%Gln (wt10GLN.wt100GLN) and 5%NO3 vs. 100%NO3 (wt5NO3.wt100NO3)
log2FC	Foldchange between two experimental conditions in log2 scale
FDR	Significance of differential expression (False Discovery Rate)
Gene Code	Gene Description	DNA Length	Interpro ID	Interpro Description	Fvert.Ortholog	Fvert.BBH	Fvert.Simap.Ratio	Foxy.Ortholog	Foxy.BBH	Foxy.Simap.Ratio	Fcirci.Ortholog	Fcirci.BBH	Fcirci.Simap.Ratio	Fgrami.Ortholog	Fgrami.BBH	Fgrami.Simap.Ratio	Fsolani.Ortholog	Fsolani.BBH	Fsolani.Simap.Ratio	log2FC.wt10GLN.wt100GLN	FDR.wt10GLN.wt100GLN	log2FC.wt5NO3.wt100NO3	FDR.wt5NO3.wt100NO3
FFUJ_04054	uncharacterized protein	1740	IPR001138; IPR007219	Zn(2)-C6 fungal-type DNA-binding domain; Transcription factor, fungi	FVEG_09421	0	0.191	FOXG_05890	1	0.124	FCIRG_01937T1	1	0.704	FGSG_09331	1	0.548	neha_00014	1	0.236	0.335327	0.00186977	0.182785	0.157464
FFUJ_02200	uncharacterized protein	1137	IPR001138	Zn(2)-C6 fungal-type DNA-binding domain	FVEG_02219	0	0.229	FOXG_15278	1	0.86	FCIRG_11470T1	1	0.85	FGSG_07604	1	0.628	neha_00030	0	0.231	-0.386114	0.0233568	-0.561221	0.0107677
FFUJ_02091	related to transposase	1320	IPR004875; IPR006600; IPR007889; IPR009057	DDE superfamily endonuclease, CENP-B-like; Pogo transposase / Cenp-B / PDC2, DNA-binding HTH domain; Helix-turn-helix, Psq; Homeodomain-like	FVEG_11995	0	0.136	FOXG_08210	1	0.251	FCIRG_09783T1	0	0.012	FGSG_16975	1	0.29	neha_00035	0	0.061	-1.7244	3.38485e-07	-2.3943	0.000538621
FFUJ_08882	related to transcription factor Pig1p	2541	IPR001138; IPR007087; IPR013087; IPR015880	Zn(2)-C6 fungal-type DNA-binding domain; Zinc finger, C2H2; Zinc finger, C2H2-type/integrase, DNA-binding; Zinc finger, C2H2-like	FVEG_06741	1	0.894	FOXG_09141	1	0.913	FCIRG_01695T1	1	0.891	FGSG_16446	1	0.835	neha_00078	1	0.648	-1.57926	1.01124e-06	-1.32137	0.00448597
FFUJ_00232	uncharacterized protein	1035	IPR000571	Zinc finger, CCCH-type	FVEG_00185	0	0.03	FOXG_01308	0	0.034	FCIRG_10599T1	0	0.035	FGSG_11696	0	0.048	neha_00103	0	0.072	-0.0700132	0.18113	-0.192381	0.169351
FFUJ_08827	uncharacterized protein	1983	IPR001138	Zn(2)-C6 fungal-type DNA-binding domain	FVEG_06798	1	0.961	FOXG_09195	1	0.968	FCIRG_00990T1	1	0.962	FGSG_05682	1	0.774	neha_00113	1	0.74	-2.68357	0.00271972	-3.64471	0.0017357
FFUJ_11917	uncharacterized protein	1944	IPR001138	Zn(2)-C6 fungal-type DNA-binding domain	FVEG_10608	1	0.61	FOXG_12032	1	0.747	FCIRG_09062T1	1	0.625	FGSG_05682	0	0.371	neha_00113	0	0.368	-0.0523568	0.588042	-0.524104	0.0673052
FFUJ_08822	uncharacterized protein	669	IPR007219	Transcription factor, fungi	FVEG_03587	0	0.146	FOXG_09200	1	0.413	FCIRG_00995T1	1	0.565	FGSG_04901	0	0.079	neha_00124	0	0.157	-0.0530076	0.323719	-0.134493	0.208612
FFUJ_14821	uncharacterized protein	1896	IPR001138; IPR007219	Zn(2)-C6 fungal-type DNA-binding domain; Transcription factor, fungi	FVEG_13162	0	0.143	FOXG_15717	0	0.203	FCIRG_06152T1	0	0.218	FGSG_04901	0	0.238	neha_00124	1	0.43	NA	NA	NA	NA
FFUJ_00482	uncharacterized protein	2196	IPR001138	Zn(2)-C6 fungal-type DNA-binding domain	FVEG_00428	1	0.407	FOXG_01086	1	0.142	FCIRG_00122T1	1	0.922	FGSG_15777	1	0.74	neha_00134	0	0.183	3.29403	7.43298e-10	3.28978	5.26448e-05
FFUJ_08815	related to cercosporin resistance protein	1902	IPR001138	Zn(2)-C6 fungal-type DNA-binding domain	FVEG_06809	1	0.628	FOXG_09207	1	0.928	FCIRG_01002T1	1	0.886	FGSG_16522	1	0.7	neha_00134	1	0.605	-0.539728	0.0146211	1.21291	0.00460217
FFUJ_08807	related to transcription adaptor ADA2	1608	IPR000433; IPR001005; IPR007526; IPR009057; IPR012287; IPR014778; IPR016827; IPR017884	Zinc finger, ZZ-type; SANT domain, DNA binding; SWIRM; Homeodomain-like; Homeodomain-related; Myb, DNA-binding; Transcriptional adaptor 2; SANT, eukarya	FVEG_06817	1	0.761	FOXG_09215	1	0.899	FCIRG_09724T1	1	0.981	FGSG_16521	1	0.914	neha_00142	1	0.89	1.05211	0.000130404	1.59048	0.0012712
FFUJ_08798	related to lactose regulatory protein	2319	IPR007219	Transcription factor, fungi	FVEG_06823	1	0.479	FOXG_09222	1	0.484	FCIRG_14629T1	1	0.486	FGSG_16518	1	0.712	neha_00151	1	0.631	0.120114	0.364928	0.076086	0.565261
FFUJ_08782	uncharacterized protein	2466	IPR001138; IPR007219	Zn(2)-C6 fungal-type DNA-binding domain; Transcription factor, fungi	FVEG_06840	1	0.697	FOXG_09390	0	0.141	FCIRG_06958T1	1	0.821	FGSG_05646	1	0.557	neha_00167	1	0.52	-0.501521	0.00172494	-0.0962028	0.684234
FFUJ_08738	uncharacterized protein	1758	IPR000571	Zinc finger, CCCH-type	FVEG_06885	1	0.632	FOXG_17767	1	0.951	FCIRG_00630T1	1	0.955	FGSG_16509	1	0.87	neha_00214	1	0.84	2.53038	8.51897e-10	1.8569	0.000131795
FFUJ_08721	uncharacterized protein	2013	IPR001138; IPR007219	Zn(2)-C6 fungal-type DNA-binding domain; Transcription factor, fungi	FVEG_12982	0	0.292	FOXG_17625	0	0.38	FCIRG_04784T1	1	0.828	FGSG_16506	1	0.366	neha_00232	1	0.53	0.288586	0.183049	-1.35439	0.00583295
FFUJ_08700	probable CBF1 - centromere binding factor 1	921	IPR011598	Helix-loop-helix DNA-binding	FVEG_06927	1	0.987	FOXG_09323	1	0.987	FCIRG_05441T1	1	0.977	FGSG_05567	1	0.909	neha_00254	1	0.906	1.00719	0.00112223	0.637104	0.213719
FFUJ_04051	probable RLM1 - transcription factor of the MADS box family	1962	IPR002100	Transcription factor, MADS-box	FVEG_03759	1	0.979	FOXG_05887	1	0.98	FCIRG_01941T1	1	0.98	FGSG_09339	1	0.849	neha_00261	0	0.089	0.466945	0.00051947	1.29815	0.0177479
FFUJ_08655	related to cullin homolog 4A	2385	IPR001373; IPR011991; IPR016158; IPR016159; IPR019559	Cullin, N-terminal; Winged helix-turn-helix transcription repressor DNA-binding; Cullin homology; Cullin repeat-like-containing domain; Cullin protein, neddylation domain	FVEG_06976	1	0.974	FOXG_09372	1	0.964	FCIRG_09442T1	1	0.977	FGSG_05520	1	0.876	neha_00299	1	0.849	2.39435	1.07918e-06	2.43384	0.000118025
FFUJ_08647	related to chromatin modification-related protein vid21	4644	IPR001005; IPR006562; IPR009057; IPR012287; IPR013999; IPR014012; IPR017877	SANT domain, DNA binding; HSA; Homeodomain-like; Homeodomain-related; HAS subgroup; Helicase/SANT-associated, DNA binding; MYB-like	FVEG_07013	1	0.924	FOXG_09381	1	0.843	FCIRG_05536T1	1	0.826	FGSG_05512	1	0.709	neha_00307	1	0.719	1.86078	0.00212954	3.04224	0.00661733
FFUJ_08637	related to nitrate assimilation regulatory protein nirA	3216	IPR001138; IPR002409; IPR007219	Zn(2)-C6 fungal-type DNA-binding domain; Aflatoxin biosynthesis regulatory protein; Transcription factor, fungi	FVEG_07022	1	0.965	FOXG_09390	1	0.973	FCIRG_03128T1	1	0.947	FGSG_05503	1	0.873	neha_00316	1	0.818	0.910179	0.000930179	1.13175	0.00200441
FFUJ_08632	related to negative regulator of transcription from Pol II promoter	984	IPR003958; IPR009072	Transcription factor CBF/NF-Y/archaeal histone; Histone-fold	FVEG_07027	1	0.942	FOXG_09395	1	0.936	FCIRG_03122T1	1	0.909	FGSG_05498	1	0.734	neha_00321	1	0.631	0.90491	3.46859e-05	0.638581	0.033642
FFUJ_08608	related to transcription factor	1956	IPR001138	Zn(2)-C6 fungal-type DNA-binding domain	FVEG_07051	1	0.365	FOXG_09419	1	0.363	FCIRG_04267T1	1	0.742	FGSG_05479	1	0.551	neha_00339	1	0.465	0.452198	0.0770102	-0.321136	0.257649
FFUJ_08606	uncharacterized protein	2916	IPR001356; IPR001763; IPR009057; IPR012287	Homeobox; Rhodanese-like; Homeodomain-like; Homeodomain-related	FVEG_07053	1	0.859	FOXG_09421	1	0.821	FCIRG_04269T1	1	0.886	FGSG_16490	1	0.843	neha_00341	1	0.808	2.3641	7.06377e-09	2.15804	0.000329386
FFUJ_08605	uncharacterized protein	1236	IPR001356; IPR008422; IPR009057; IPR012287	Homeobox; Homeobox KN domain; Homeodomain-like; Homeodomain-related	FVEG_07056	1	0.67	FOXG_09424	1	0.954	FCIRG_04271T1	1	0.947	FGSG_05475	1	0.788	neha_00342	1	0.764	0.274703	0.0678767	0.621927	0.0125136
FFUJ_08604	related to Zn(II)2Cys6 transcriptional activator	2463	IPR001138; IPR007219	Zn(2)-C6 fungal-type DNA-binding domain; Transcription factor, fungi	FVEG_07057	1	0.635	FOXG_09425	1	0.968	FCIRG_12180T1	1	0.976	FGSG_12742	1	0.749	neha_00343	1	0.5	0.0941645	0.649499	-1.54768	0.000224383
FFUJ_08595	related to NOC3 protein, required for maturation and intranuclear transport of pre-ribosomes	2001	IPR005612; IPR011501; IPR016903	CCAAT-binding factor; Nucleolar complex-associated; Nucleolar complex-associated protein 3	FVEG_07064	1	0.964	FOXG_09436	1	0.955	FCIRG_05431T1	1	0.972	FGSG_05465	1	0.852	neha_00352	1	0.824	0.823979	5.97228e-06	-0.0810017	0.466775
FFUJ_08551	related to DNA-directed DNA polymerase	4353	IPR004578; IPR006133; IPR006134; IPR006172; IPR012337; IPR015088; IPR017964; IPR023211; IPR024647	DNA-directed DNA polymerase, family B, pol2; DNA-directed DNA polymerase, family B, exonuclease domain; DNA-directed DNA polymerase, family B, multifunctional domain; DNA-directed DNA polymerase, family B; Ribonuclease H-like; Zinc finger, DNA-directed DNA polymerase, family B, alpha; DNA-directed DNA polymerase, family B, conserved site; DNA polymerase, palm domain; DNA polymerase alpha catalyti…	FVEG_07106	1	0.969	FOXG_09477	1	0.974	FCIRG_14438T1	1	0.643	FGSG_05421	1	0.91	neha_00397	1	0.876	1.44802	3.19201e-07	2.1067	0.00143511
FFUJ_08528	related to negative acting factor	1992	IPR001138	Zn(2)-C6 fungal-type DNA-binding domain	FVEG_07134	0	0.204	FOXG_09502	1	0.895	FCIRG_00460T1	1	0.821	FGSG_17667	1	0.714	neha_00418	1	0.616	1.60515	1.1341e-07	1.55038	0.0168228
FFUJ_08525	related to DNA-binding protein	2412	IPR007087; IPR007219; IPR013087; IPR015880	Zinc finger, C2H2; Transcription factor, fungi; Zinc finger, C2H2-type/integrase, DNA-binding; Zinc finger, C2H2-like	FVEG_07130	1	0.985	FOXG_09505	1	0.989	FCIRG_00457T1	1	0.983	FGSG_05399	1	0.965	neha_00421	1	0.94	0.22058	0.0964367	-0.0908102	0.638956
FFUJ_08512	related to forkhead protein	1851	IPR000253; IPR001766; IPR008984; IPR011991; IPR018122	Forkhead-associated (FHA) domain; Transcription factor, fork head; SMAD/FHA domain; Winged helix-turn-helix transcription repressor DNA-binding; Transcription factor, fork head, conserved site	FVEG_07145	1	0.987	FOXG_09518	1	0.989	FCIRG_09553T1	1	0.992	FGSG_05388	1	0.911	neha_00434	1	0.861	1.16232	7.31933e-07	0.414845	0.0370434
FFUJ_08503	uncharacterized protein	1473	IPR007087; IPR013087; IPR015880	Zinc finger, C2H2; Zinc finger, C2H2-type/integrase, DNA-binding; Zinc finger, C2H2-like	FVEG_07153	1	0.731	FOXG_14275	1	0.526	FCIRG_14565T1	0	0.146	FGSG_16476	1	0.848	neha_00441	1	0.727	-1.45716	2.46677e-07	-1.16067	0.000556615
FFUJ_00628	uncharacterized protein	2268	IPR001138; IPR007219	Zn(2)-C6 fungal-type DNA-binding domain; Transcription factor, fungi	FVEG_00572	1	0.268	FOXG_00942	1	0.939	FCIRG_07892T1	1	0.937	FGSG_00625	1	0.708	neha_00446	0	0.31	-0.48068	0.122491	-1.00693	0.0020826
FFUJ_00629	uncharacterized protein	2448	IPR001138; IPR007219	Zn(2)-C6 fungal-type DNA-binding domain; Transcription factor, fungi	FVEG_00574	1	0.994	FOXG_00941	1	0.9	FCIRG_12685T1	1	0.687	FGSG_00967	1	0.958	neha_00446	0	0.188	2.87942	3.54302e-09	3.15233	6.61585e-05
FFUJ_12614	uncharacterized protein	2208	IPR001138; IPR007219	Zn(2)-C6 fungal-type DNA-binding domain; Transcription factor, fungi	FVEG_13336	1	0.76	FOXG_14496	1	0.897	FCIRG_02304T1	1	0.897	FGSG_11364	1	0.591	neha_00446	1	0.526	-0.413766	0.0384496	-0.99193	0.0256395
FFUJ_10946	uncharacterized protein	1965	IPR001138	Zn(2)-C6 fungal-type DNA-binding domain	FVEG_07447	0	0.323	FOXG_04320	0	0.318	FCIRG_02600T1	0	0.368	FGSG_01992	0	0.304	neha_00490	0	0.257	1.05922	1.22842e-05	0.916818	0.000937018
FFUJ_01988	related to transcription activator protein acu-15	1347	IPR007219	Transcription factor, fungi	FVEG_09847	1	0.28	FOXG_10958	1	0.225	FCIRG_12216T1	0	0.159	FGSG_12798	0	0.194	neha_00496	0	0.206	0.322324	0.00778075	-0.129836	0.26683
FFUJ_06655	related to PPR1 - transcription factor regulating pyrimidine pathway	1932	IPR007219	Transcription factor, fungi	FVEG_06537	0	0.209	FOXG_02698	1	0.206	FCIRG_10373T1	1	0.157	FGSG_13455	1	0.707	neha_00496	0	0.236	-0.0360281	0.618806	-0.445744	0.223742
FFUJ_11206	related to transcription activator protein acu-15	2049	IPR001138; IPR007219	Zn(2)-C6 fungal-type DNA-binding domain; Transcription factor, fungi	FVEG_13074	1	0.448	FOXG_13278	0	0.313	FCIRG_02357T1	1	0.82	FGSG_05120	0	0.195	neha_00496	1	0.662	-1.54885	4.25417e-07	-0.546003	0.0824505
FFUJ_09747	related to 26S proteasome subunit RPN4	1866	IPR007087; IPR015880	Zinc finger, C2H2; Zinc finger, C2H2-like	FVEG_11376	1	0.949	FOXG_13954	1	0.966	FCIRG_11215T1	1	0.952	FGSG_04288	1	0.78	neha_00520	1	0.771	1.64144	3.8091e-07	-0.617078	0.00744329
FFUJ_09752	related to epithelial zinc-finger ezf protein	1197	IPR007087; IPR013087; IPR015880	Zinc finger, C2H2; Zinc finger, C2H2-type/integrase, DNA-binding; Zinc finger, C2H2-like	FVEG_11371	1	0.439	FOXG_13949	1	0.962	FCIRG_10826T1	1	0.962	FGSG_04293	1	0.857	neha_00526	1	0.71	1.92654	2.3727e-07	1.02272	0.0947983
FFUJ_09757	uncharacterized protein	3072	IPR003347; IPR007213; IPR011043; IPR015915; IPR021121; IPR022777	Transcription factor jumonji/aspartyl beta-hydroxylase; Leucine carboxyl methyltransferase; Galactose oxidase/kelch, beta-propeller; Kelch-type beta propeller; Leucine carboxyl methyltransferase, eukaryotic; Cupin, JmjC-type	FVEG_11366	1	0.854	FOXG_13943	1	0.526	FCIRG_09658T1	1	0.895	FGSG_04298	1	0.715	neha_00531	1	0.657	0.318119	0.102104	0.147977	0.576057
FFUJ_09771	uncharacterized protein	1524	IPR001138	Zn(2)-C6 fungal-type DNA-binding domain	FVEG_11353	1	0.959	FOXG_13929	1	0.969	FCIRG_03923T1	1	0.963	FGSG_04311	1	0.75	neha_00545	1	0.652	-1.28989	7.44082e-06	-0.673749	0.0024281
FFUJ_02079	uncharacterized protein	1977	IPR001138; IPR007219	Zn(2)-C6 fungal-type DNA-binding domain; Transcription factor, fungi	FVEG_09932	1	0.337	FOXG_10869	1	0.328	FCIRG_08855T1	1	0.837	FGSG_16127	0	0.268	neha_00551	0	0.271	0.313656	0.0438819	-0.311412	0.474118
FFUJ_09777	uncharacterized protein	2136	IPR001138	Zn(2)-C6 fungal-type DNA-binding domain	FVEG_12827	0	0.236	FOXG_16802	0	0.179	FCIRG_07845T1	1	0.932	FGSG_16127	1	0.698	neha_00551	1	0.615	0.0542034	0.769952	-0.079463	0.81365
FFUJ_09846	uncharacterized protein	1068	IPR007087	Zinc finger, C2H2	FVEG_05115	0	0.121	FOXG_13855	1	0.921	FCIRG_01311T1	1	0.93	FGSG_04379	1	0.646	neha_00635	1	0.59	-0.995438	1.82783e-07	-0.47163	0.0146875
FFUJ_09857	uncharacterized protein	1659	IPR003593; IPR003959; IPR006642; IPR021886	ATPase, AAA+ type, core; ATPase, AAA-type, core; Zinc finger, Rad18-type putative; MgsA AAA+ ATPase C-terminal	FVEG_11274	1	0.644	FOXG_13845	1	0.984	FCIRG_01322T1	1	0.991	FGSG_12264	1	0.769	neha_00644	1	0.892	0.621847	0.000490337	0.430012	0.196855
FFUJ_14234	uncharacterized protein	2757	IPR007087; IPR015880	Zinc finger, C2H2; Zinc finger, C2H2-like	FVEG_00106	1	0.185	FOXG_11114	0	0.058	FCIRG_01858T1	0	0.277	FGSG_10569	0	0.242	neha_00711	0	0.245	-1.00656	0.00266592	-0.0244038	0.915603
FFUJ_09949	uncharacterized protein	1392	IPR001138	Zn(2)-C6 fungal-type DNA-binding domain	FVEG_11185	1	0.966	FOXG_13751	1	0.94	FCIRG_06974T1	1	0.961	FGSG_04459	1	0.761	neha_00752	1	0.721	-0.491303	0.00523183	-0.0901559	0.367129
FFUJ_09966	uncharacterized protein	1308	IPR001138	Zn(2)-C6 fungal-type DNA-binding domain	FVEG_11163	1	0.904	FOXG_13734	1	0.915	FCIRG_11979T1	1	0.913	FGSG_04480	1	0.656	neha_00768	1	0.603	0.214531	0.271991	0.167697	0.399631
FFUJ_05545	uncharacterized protein	2436	IPR001138; IPR007219	Zn(2)-C6 fungal-type DNA-binding domain; Transcription factor, fungi	FVEG_13150	1	0.825	FOXG_15687	1	0.83	FCIRG_06391T1	1	0.888	FGSG_16386	1	0.593	neha_00788	0	0.268	-0.885797	1.22583e-05	-0.984634	0.00134398
FFUJ_06319	related to transcription factor ZMS1	2964	IPR001138; IPR007087; IPR013087; IPR015880	Zn(2)-C6 fungal-type DNA-binding domain; Zinc finger, C2H2; Zinc finger, C2H2-type/integrase, DNA-binding; Zinc finger, C2H2-like	FVEG_01849	1	0.338	FOXG_02998	1	0.267	FCIRG_02205T1	1	0.782	FGSG_16967	1	0.443	neha_00788	1	0.37	-0.607023	0.0167602	-0.98341	0.000523775
FFUJ_11241	uncharacterized protein	2370	IPR007087; IPR007219; IPR013087; IPR015880	Zinc finger, C2H2; Transcription factor, fungi; Zinc finger, C2H2-type/integrase, DNA-binding; Zinc finger, C2H2-like	FVEG_06741	0	0.207	FOXG_09141	0	0.201	FCIRG_01565T1	0	0.2	FGSG_17423	0	0.28	neha_00788	0	0.192	-0.00360577	0.961294	0.01976	0.854442
FFUJ_05156	related to nitrate assimilation regulatory protein nirA	2211	IPR001138	Zn(2)-C6 fungal-type DNA-binding domain	FVEG_02398	0	0.227	FOXG_16184	1	0.382	FCIRG_06555T1	1	0.668	FGSG_16284	0	0.305	neha_00797	0	0.321	-0.760286	6.35671e-06	-1.09481	0.0173697
FFUJ_05780	related to nitrate assimilation regulatory protein nirA	2034	IPR001138; IPR007219	Zn(2)-C6 fungal-type DNA-binding domain; Transcription factor, fungi	FVEG_02398	1	0.6	FOXG_03530	1	0.233	FCIRG_02724T1	1	0.733	FGSG_16284	0	0.321	neha_00797	0	0.326	-0.492974	0.0518025	0.0442747	0.892232
FFUJ_10495	related to pathway-specific regulatory protein nit-4	1947	IPR001138; IPR007219	Zn(2)-C6 fungal-type DNA-binding domain; Transcription factor, fungi	FVEG_14095	1	0.134	FOXG_09549	1	0.133	FCIRG_00888T1	1	0.751	FGSG_16245	1	0.145	neha_00797	0	0.259	3.14114	3.58457e-07	2.33964	0.000346016
FFUJ_09986	probable BAS1 - transcription factor	1350	IPR001005; IPR009057; IPR012287; IPR014778; IPR015495; IPR017930	SANT domain, DNA binding; Homeodomain-like; Homeodomain-related; Myb, DNA-binding; Myb transcription factor; Transcription regulator HTH, Myb-type, DNA-binding	FVEG_11146	1	0.678	FOXG_13711	1	0.951	FCIRG_14972T1	1	0.927	FGSG_16102	1	0.789	neha_00799	1	0.647	-0.620258	0.000219374	-1.66806	0.000205092
FFUJ_10046	uncharacterized protein	369	IPR001138	Zn(2)-C6 fungal-type DNA-binding domain	FVEG_11090	1	0.943	FOXG_13654	1	0.984	FCIRG_13357T1	1	0.984	FGSG_04581	1	0.666	neha_00811	1	0.69	2.65645	1.44484e-08	1.81789	0.00526902
FFUJ_10009	uncharacterized protein	1431	IPR001138	Zn(2)-C6 fungal-type DNA-binding domain	FVEG_13179	0	0.18	FOXG_15695	0	0.169	FCIRG_07336T1	1	0.834	FGSG_06442	1	0.596	neha_00858	1	0.549	-1.13098	4.29799e-06	-0.95378	0.084223
FFUJ_14720	uncharacterized protein	879	IPR001138	Zn(2)-C6 fungal-type DNA-binding domain	FVEG_13179	0	0.132	FOXG_03971	1	0.182	FCIRG_06352T1	1	0.778	FGSG_06442	0	0.184	neha_00858	0	0.203	NA	NA	NA	NA
FFUJ_10105	uncharacterized protein	1653	IPR001138	Zn(2)-C6 fungal-type DNA-binding domain	FVEG_11040	1	0.363	FOXG_13616	1	0.744	FCIRG_07923T1	1	0.849	FGSG_04629	1	0.663	neha_00876	1	0.568	-2.73916	3.79848e-10	-2.26502	6.8759e-05
FFUJ_12513	uncharacterized protein	1560	IPR001138	Zn(2)-C6 fungal-type DNA-binding domain	FVEG_13258	0	0.23	FOXG_03806	0	0.144	FCIRG_11277T1	1	0.847	FGSG_02676	0	0.234	neha_00897	0	0.232	-0.630085	0.0254054	-0.0161031	0.943421
FFUJ_02137	related to transcription activator	2139	IPR007219	Transcription factor, fungi	FVEG_12550	1	0.457	FOXG_15220	1	0.464	FCIRG_04552T1	1	0.745	FGSG_17662	0	0.219	neha_00903	1	0.531	-0.217179	0.334027	0.816752	0.0417554
FFUJ_11800	related to positive activator of transcription	2160	IPR001138; IPR007219	Zn(2)-C6 fungal-type DNA-binding domain; Transcription factor, fungi	FVEG_10720	1	0.456	FOXG_12146	1	0.603	FCIRG_06987T1	1	0.863	FGSG_16339	1	0.824	neha_00939	1	0.763	-2.40056	3.96147e-07	-0.642146	0.0113849
FFUJ_10536	uncharacterized protein	1104	IPR001138	Zn(2)-C6 fungal-type DNA-binding domain	FVEG_11740	0	0.166	FOXG_11913	0	0.255	FCIRG_10610T1	1	0.818	FGSG_07604	0	0.242	neha_00947	0	0.327	0.0846099	0.188681	0.120934	0.280056
FFUJ_10677	related to transcription activator amyR	1527	IPR001138; IPR007219	Zn(2)-C6 fungal-type DNA-binding domain; Transcription factor, fungi	FVEG_08754	1	0.717	FOXG_09721	1	0.833	FCIRG_02655T1	1	0.853	FGSG_03702	1	0.695	neha_01007	1	0.636	1.27779	0.000108695	0.280157	0.0424142
FFUJ_08224	related to general repressor of transcription	1839	IPR007219	Transcription factor, fungi	FVEG_11663	1	0.691	FOXG_12906	1	0.937	FCIRG_13914T1	1	0.93	FGSG_10980	1	0.628	neha_01014	1	0.794	-0.98854	9.19117e-06	-0.988898	0.00366821
FFUJ_08202	uncharacterized protein	1803	IPR001138; IPR007219	Zn(2)-C6 fungal-type DNA-binding domain; Transcription factor, fungi	FVEG_11685	1	0.886	FOXG_12921	1	0.847	FCIRG_02544T1	1	0.712	FGSG_10977	1	0.709	neha_01033	1	0.746	0.397784	0.0654007	-1.0962	0.000944189
FFUJ_08254	uncharacterized protein	1578	IPR001138	Zn(2)-C6 fungal-type DNA-binding domain	FVEG_11621	1	0.589	FOXG_12872	1	0.361	FCIRG_12407T1	1	0.934	FGSG_17497	1	0.694	neha_01065	1	0.477	-2.42274	3.95211e-06	-1.97704	0.000302655
FFUJ_08283	related transcriptional activator	2013	IPR001138; IPR007219	Zn(2)-C6 fungal-type DNA-binding domain; Transcription factor, fungi	FVEG_11594	1	0.972	FOXG_12849	1	0.981	FCIRG_12802T1	1	0.954	FGSG_10914	1	0.793	neha_01098	1	0.827	0.772594	0.000499598	0.413403	0.00880427
FFUJ_08303	uncharacterized protein	1395	IPR001138	Zn(2)-C6 fungal-type DNA-binding domain	FVEG_11575	1	0.938	FOXG_12831	1	0.927	FCIRG_06716T1	1	0.935	FGSG_10895	1	0.633	neha_01119	1	0.506	-0.577154	1.42543e-05	-1.42771	0.000388603
FFUJ_08307	uncharacterized protein	2160	IPR001138; IPR007219	Zn(2)-C6 fungal-type DNA-binding domain; Transcription factor, fungi	FVEG_11570	1	0.321	FOXG_12827	1	0.665	FCIRG_06720T1	1	0.956	FGSG_10891	1	0.564	neha_01123	1	0.505	-1.11117	4.06468e-06	-1.07785	0.00107544
FFUJ_08314	related to methylated-DNA--protein-cysteine methyltransferase	486	IPR001497; IPR011991; IPR014048	Methylated-DNA-[protein]-cysteine S-methyltransferase, active site; Winged helix-turn-helix transcription repressor DNA-binding; Methylated-DNA-[protein]-cysteine S-methyltransferase, DNA binding	FVEG_11562	1	0.723	FOXG_12820	1	0.716	FCIRG_13736T1	1	0.938	FGSG_17503	1	0.814	neha_01135	1	0.617	-0.838167	0.000268564	-1.09741	0.00194418
FFUJ_08331	related to heat shock transcription factor HSF21	1758	IPR000232; IPR011991	Heat shock factor (HSF)-type, DNA-binding; Winged helix-turn-helix transcription repressor DNA-binding	FVEG_11544	1	0.976	FOXG_12803	1	0.983	FCIRG_00217T1	1	0.981	FGSG_10868	1	0.892	neha_01151	1	0.879	2.67982	8.09054e-06	2.48389	0.000694822
FFUJ_03942	uncharacterized protein	2073	IPR001138; IPR007219	Zn(2)-C6 fungal-type DNA-binding domain; Transcription factor, fungi	FVEG_03659	1	0.653	FOXG_05790	1	0.633	FCIRG_10759T1	1	0.618	FGSG_00967	0	0.237	neha_01169	0	0.203	0.649285	0.000174982	0.489714	0.032258
FFUJ_08350	uncharacterized protein	2445	IPR001138; IPR007219	Zn(2)-C6 fungal-type DNA-binding domain; Transcription factor, fungi	FVEG_11526	1	0.768	FOXG_12785	1	0.768	FCIRG_00235T1	1	0.984	FGSG_17506	1	0.906	neha_01169	1	0.832	1.17577	2.16774e-05	1.31578	0.0279349
FFUJ_11394	uncharacterized protein	897	IPR001083	Copper fist DNA-binding	FVEG_12927	1	0.393	FOXG_16876	1	0.201	FCIRG_08882T1	1	0.207	FGSG_06067	0	0.098	neha_01171	0	0.091	-0.248278	0.467385	-2.22128	0.00277176
FFUJ_08374	uncharacterized protein	1074	IPR000571	Zinc finger, CCCH-type	FVEG_11503	1	0.916	FOXG_12762	1	0.925	FCIRG_03841T1	1	0.578	FGSG_17511	1	0.913	neha_01192	1	0.828	2.77459	1.6551e-10	2.52481	0.000116295
FFUJ_08377	uncharacterized protein	1854	IPR017956	AT hook, DNA-binding motif	FVEG_11501	1	0.887	FOXG_12760	1	0.914	FCIRG_03843T1	1	0.887	FGSG_17512	1	0.647	neha_01194	1	0.506	-1.88585	1.1832e-08	-1.62509	0.000829635
FFUJ_08389	uncharacterized protein	3111	IPR001005; IPR009057; IPR012287; IPR014778; IPR017877; IPR017930	SANT domain, DNA binding; Homeodomain-like; Homeodomain-related; Myb, DNA-binding; MYB-like; Transcription regulator HTH, Myb-type, DNA-binding	FVEG_11488	1	0.909	FOXG_12748	1	0.904	FCIRG_15041T1	1	0.905	FGSG_13911	1	0.601	neha_01204	1	0.388	0.820728	9.26289e-05	1.73188	0.0041259
FFUJ_08392	uncharacterized protein	2157	IPR001138	Zn(2)-C6 fungal-type DNA-binding domain	FVEG_11483	1	0.724	FOXG_12744	1	0.915	FCIRG_13904T1	1	0.938	FGSG_17514	1	0.866	neha_01206	1	0.77	0.317335	0.278344	1.12299	0.00701394
FFUJ_08402	related to HHO1 - histone H1 protein	672	IPR005818; IPR005819; IPR011991	Histone H1/H5; Histone H5; Winged helix-turn-helix transcription repressor DNA-binding	FVEG_11471	1	0.915	FOXG_12732	1	0.973	FCIRG_14145T1	1	0.616	FGSG_10800	1	0.833	neha_01216	1	0.817	3.25977	4.66552e-08	3.16999	9.096e-05
FFUJ_08424	uncharacterized protein	1662	IPR001138	Zn(2)-C6 fungal-type DNA-binding domain	FVEG_11448	1	0.85	FOXG_12709	1	0.86	FCIRG_02926T1	1	0.399	FGSG_13920	1	0.736	neha_01238	1	0.471	0.0951055	0.396034	-0.00310985	0.977572
FFUJ_14862	related to UPC2 - regulatory protein involved in control of sterol uptake	1320	IPR001138	Zn(2)-C6 fungal-type DNA-binding domain	FVEG_11745	0	0.244	FOXG_12966	0	0.301	FCIRG_14196T1	1	0.633	FGSG_17584	1	0.571	neha_01241	1	0.451	NA	NA	NA	NA
FFUJ_06734	related to nitrate assimilation regulatory protein nirA	2310	IPR001138	Zn(2)-C6 fungal-type DNA-binding domain	FVEG_00157	0	0.265	FOXG_01330	0	0.271	FCIRG_00393T1	0	0.271	FGSG_16910	1	0.511	neha_01254	1	0.34	-0.26884	0.00464769	0.0929999	0.719507
FFUJ_08447	related to cylicin II	1710	IPR017956; IPR020478	AT hook, DNA-binding motif; AT hook-like	FVEG_11424	1	0.88	FOXG_12690	1	0.885	FCIRG_09165T1	1	0.853	FGSG_10762	1	0.621	neha_01276	1	0.604	0.00251852	0.982144	0.0255062	0.811443
FFUJ_08479	related to c-module-binding factor	4173	IPR003347; IPR013129; IPR017956; IPR018866	Transcription factor jumonji/aspartyl beta-hydroxylase; Transcription factor jumonji; AT hook, DNA-binding motif; Zinc-finger domain of monoamine-oxidase A repressor R1	FVEG_11392	1	0.919	FOXG_12655	1	0.937	FCIRG_13302T1	1	0.682	FGSG_17528	1	0.782	neha_01317	1	0.669	0.200337	0.364117	0.752076	0.292459
FFUJ_11361	uncharacterized protein	1545	IPR001138; IPR021858	Zn(2)-C6 fungal-type DNA-binding domain; Protein of unknown function DUF3468	FVEG_12958	1	0.87	FOXG_16919	1	0.883	FCIRG_01288T1	1	0.816	FGSG_16291	0	0.233	neha_01337	0	0.233	-1.07467	0.0058788	-1.84835	0.00118028
FFUJ_03410	related to cercosporin resistance protein	1665	IPR001138	Zn(2)-C6 fungal-type DNA-binding domain	FVEG_05532	1	0.939	FOXG_02360	1	0.942	FCIRG_01910T1	1	0.939	FGSG_06593	1	0.742	neha_01400	1	0.58	-2.77368	4.03794e-08	-3.03193	5.2683e-05
FFUJ_12231	probable regulator of conidiation rca-1	843	IPR001005; IPR009057; IPR012287; IPR014778; IPR015495; IPR017930	SANT domain, DNA binding; Homeodomain-like; Homeodomain-related; Myb, DNA-binding; Myb transcription factor; Transcription regulator HTH, Myb-type, DNA-binding	FVEG_07339	1	0.929	FOXG_04220	1	0.94	FCIRG_14972T1	0	0.172	FGSG_01915	1	0.629	neha_01439	1	0.63	-0.596583	2.51491e-05	0.37814	0.0885642
FFUJ_12219	related to transcription initiation factor IIE chain TFA1	1125	IPR002853; IPR013083; IPR017919; IPR024550	Transcription factor TFIIE, alpha subunit; Zinc finger, RING/FYVE/PHD-type; Transcription factor TFE/TFIIEalpha HTH domain; TFIIEalpha/SarR/Rpc3 HTH domain	FVEG_07351	1	0.872	FOXG_04231	1	0.875	FCIRG_12852T1	1	0.979	FGSG_01903	1	0.843	neha_01450	1	0.81	1.74074	1.6599e-08	1.57916	0.00012292
FFUJ_12194	uncharacterized protein	1905	IPR013087; IPR015880	Zinc finger, C2H2-type/integrase, DNA-binding; Zinc finger, C2H2-like	FVEG_07376	1	0.953	FOXG_04255	1	0.964	FCIRG_14565T1	1	0.731	FGSG_01877	1	0.866	neha_01472	1	0.83	1.41654	5.33712e-05	2.49022	0.0148003
FFUJ_12164	uncharacterized protein	1677	IPR001138	Zn(2)-C6 fungal-type DNA-binding domain	FVEG_07406	1	0.952	FOXG_04283	1	0.955	FCIRG_08438T1	1	0.963	FGSG_15897	1	0.954	neha_01504	1	0.923	1.5845	3.26544e-06	1.5705	0.000270276
FFUJ_07111	related to 3-oxoacyl-[acyl-carrier-protein] reductase	2169	IPR007219	Transcription factor, fungi	FVEG_03066	1	0.12	FOXG_05067	1	0.482	FCIRG_09224T1	1	0.927	FGSG_17345	1	0.7	neha_01511	1	0.314	0.318517	0.101287	0.70117	0.0547842
FFUJ_12156	uncharacterized protein	759	IPR003034	DNA-binding SAP	FVEG_07414	1	0.949	FOXG_04291	1	0.972	FCIRG_06694T1	1	0.862	FGSG_01845	1	0.849	neha_01515	1	0.807	2.2502	1.55145e-10	2.38918	5.24517e-05
FFUJ_08176	related to nitrate assimilation regulatory protein nirA	2058	IPR001138; IPR007219	Zn(2)-C6 fungal-type DNA-binding domain; Transcription factor, fungi	FVEG_11707	1	0.5	FOXG_12946	1	0.573	FCIRG_09214T1	1	0.909	FGSG_05925	0	0.192	neha_01535	1	0.605	-1.67864	9.74276e-07	-1.89776	0.000524274
FFUJ_14740	uncharacterized protein	1713	IPR001138	Zn(2)-C6 fungal-type DNA-binding domain	FVEG_11892	1	0.43	FOXG_09508	0	0.179	FCIRG_05204T1	1	0.847	FGSG_11218	1	0.4	neha_01544	0	0.338	NA	NA	NA	NA
FFUJ_12130	uncharacterized protein	1890	IPR001138	Zn(2)-C6 fungal-type DNA-binding domain	FVEG_07440	1	0.564	FOXG_04314	1	0.58	FCIRG_03077T1	1	0.582	FGSG_12048	1	0.533	neha_01560	1	0.518	-2.67841	1.46244e-09	-2.15443	0.000464939
FFUJ_14076	uncharacterized protein	1404	IPR007219	Transcription factor, fungi	FVEG_04891	0	0.236	FOXG_07973	0	0.315	FCIRG_08306T1	1	0.568	FGSG_17451	1	0.453	neha_01625	0	0.396	-0.746179	0.000199954	-1.46044	0.00312078
FFUJ_06813	uncharacterized protein	1728	IPR001138	Zn(2)-C6 fungal-type DNA-binding domain	FVEG_07521	0	0.231	FOXG_04608	1	0.099	FCIRG_02225T1	0	0.247	FGSG_15925	0	0.222	neha_01665	0	0.235	-0.172122	0.0145813	-0.200586	0.0856626
FFUJ_11056	uncharacterized protein	1710	IPR001138	Zn(2)-C6 fungal-type DNA-binding domain	FVEG_08406	1	0.428	FOXG_11778	0	0.064	FCIRG_10134T1	1	0.712	FGSG_12597	0	0.184	neha_01665	0	0.236	0.459776	0.00136599	-0.412256	0.0609457
FFUJ_11184	uncharacterized protein	2109	IPR001138	Zn(2)-C6 fungal-type DNA-binding domain	FVEG_08310	1	0.58	FOXG_10228	1	0.132	FCIRG_06827T1	1	0.677	FGSG_15925	0	0.179	neha_01665	0	0.222	-2.90776	2.27009e-05	-3.09203	0.000128569
FFUJ_13799	uncharacterized protein	1809	IPR001138	Zn(2)-C6 fungal-type DNA-binding domain	FVEG_07521	1	0.86	FOXG_04401	1	0.671	FCIRG_02225T1	1	0.955	FGSG_15925	1	0.764	neha_01665	1	0.768	-0.967747	0.00145713	-2.16816	0.000319626
FFUJ_13806	related to DAL81 - transcriptional activator for allantoin and GABA catabolic genes	2223	IPR001138; IPR007219	Zn(2)-C6 fungal-type DNA-binding domain; Transcription factor, fungi	FVEG_07526	1	0.974	FOXG_04407	1	0.974	FCIRG_13833T1	1	0.92	FGSG_15926	1	0.901	neha_01671	1	0.857	0.104602	0.361794	0.161787	0.384647
FFUJ_13826	related to transcription activator amyR	2004	IPR001138; IPR007219	Zn(2)-C6 fungal-type DNA-binding domain; Transcription factor, fungi	FVEG_07545	1	0.868	FOXG_04427	1	0.94	FCIRG_03207T1	1	0.906	FGSG_02083	1	0.473	neha_01690	1	0.425	3.45429	1.82377e-07	3.45601	5.14191e-05
FFUJ_14215	uncharacterized protein	1596	IPR001138; IPR007219	Zn(2)-C6 fungal-type DNA-binding domain; Transcription factor, fungi	FVEG_14077	1	0.449	FOXG_10848	1	0.269	FCIRG_14024T1	1	0.576	FGSG_04803	1	0.275	neha_01690	0	0.103	-0.488547	0.0125578	-0.687954	0.0789537
FFUJ_10171	related to pathway-specific regulatory protein nit-4	3366	IPR001138; IPR007219	Zn(2)-C6 fungal-type DNA-binding domain; Transcription factor, fungi	FVEG_10987	1	0.531	FOXG_11778	0	0.201	FCIRG_07046T1	1	0.338	FGSG_04666	1	0.383	neha_01723	1	0.192	-0.132934	0.124437	-0.350224	0.0399153
FFUJ_12043	uncharacterized protein	2085	IPR001138; IPR007219	Zn(2)-C6 fungal-type DNA-binding domain; Transcription factor, fungi	FVEG_06682	0	0.164	FOXG_10047	0	0.3	FCIRG_10778T1	0	0.306	FGSG_16308	0	0.306	neha_01733	1	0.631	-0.155448	0.150458	-0.0932545	0.400164
FFUJ_05365	uncharacterized protein	1725	IPR001138	Zn(2)-C6 fungal-type DNA-binding domain	FVEG_13302	1	0.571	FOXG_02769	0	0.372	FCIRG_05608T1	1	0.846	FGSG_03919	0	0.364	neha_01745	1	0.697	-0.573443	0.00011968	-0.848269	0.00318124
FFUJ_13891	uncharacterized protein	2184	IPR001138; IPR007219	Zn(2)-C6 fungal-type DNA-binding domain; Transcription factor, fungi	FVEG_07609	1	0.54	FOXG_04480	1	0.541	FCIRG_00653T1	1	0.623	FGSG_15940	1	0.92	neha_01749	1	0.831	1.58574	3.14596e-08	1.75606	0.000192046
FFUJ_12599	uncharacterized protein	2043	IPR001138	Zn(2)-C6 fungal-type DNA-binding domain	FVEG_13323	1	0.922	FOXG_14484	1	0.944	FCIRG_12815T1	1	0.947	FGSG_17741	1	0.542	neha_01793	1	0.405	-0.610877	0.0311889	-0.770643	0.0507221
FFUJ_10840	related to transcription activator protein acu-15	1836	IPR001138; IPR007219	Zn(2)-C6 fungal-type DNA-binding domain; Transcription factor, fungi	FVEG_12838	0	0.225	FOXG_05433	0	0.243	FCIRG_07389T1	1	0.765	FGSG_12385	1	0.467	neha_01823	1	0.256	2.12647	2.83188e-09	1.30279	0.00483548
FFUJ_10884	uncharacterized protein	1902	IPR001138; IPR007219	Zn(2)-C6 fungal-type DNA-binding domain; Transcription factor, fungi	FVEG_06046	0	0.273	FOXG_09949	1	0.861	FCIRG_02845T1	1	0.914	FGSG_03271	1	0.776	neha_01850	1	0.68	-0.375317	0.0277616	0.316537	0.423089
FFUJ_10894	uncharacterized protein	4092	IPR007087	Zinc finger, C2H2	FVEG_08551	1	0.856	FOXG_09960	1	0.875	FCIRG_02149T1	1	0.776	FGSG_16304	1	0.585	neha_01889	1	0.273	0.442065	0.060872	-0.455121	0.1521
FFUJ_10913	uncharacterized protein	1542	IPR000571	Zinc finger, CCCH-type	FVEG_08534	1	0.881	FOXG_14043	1	0.875	FCIRG_02167T1	1	0.885	FGSG_16303	1	0.733	neha_01894	1	0.661	2.14978	8.06678e-09	1.95584	0.000128593
FFUJ_10201	uncharacterized protein	1701	IPR007087; IPR015880	Zinc finger, C2H2; Zinc finger, C2H2-like	FVEG_03490	1	0.235	FOXG_05641	1	0.238	FCIRG_02396T1	0	0.403	FGSG_16306	0	0.361	neha_01946	0	0.376	-0.758105	2.07905e-05	0.150497	0.487032
FFUJ_10926	uncharacterized protein	1752	IPR007087; IPR015880	Zinc finger, C2H2; Zinc finger, C2H2-like	FVEG_08522	1	0.791	FOXG_09985	1	0.801	FCIRG_02396T1	1	0.913	FGSG_16306	1	0.64	neha_01946	1	0.462	2.80641	1.72816e-09	2.00812	9.01939e-05
FFUJ_06526	uncharacterized protein	1881	IPR001138; IPR007219	Zn(2)-C6 fungal-type DNA-binding domain; Transcription factor, fungi	FVEG_01658	1	0.48	FOXG_02828	1	0.833	FCIRG_02777T1	1	0.96	FGSG_03201	1	0.715	neha_01994	1	0.721	-0.420914	0.00416953	-0.0484444	0.937244
FFUJ_02073	uncharacterized protein	1425	IPR007087	Zinc finger, C2H2	FVEG_09923	1	0.926	FOXG_09787	0	0.303	FCIRG_09497T1	1	0.869	FGSG_16266	0	0.22	neha_02011	1	0.293	-0.121748	0.0761179	-0.133263	0.182657
FFUJ_10976	related to ARG81 - transcription factor involved in arginine metabolism	2139	IPR001138; IPR021858	Zn(2)-C6 fungal-type DNA-binding domain; Protein of unknown function DUF3468	FVEG_08468	1	0.869	FOXG_10036	1	0.948	FCIRG_12534T1	1	0.929	FGSG_03214	1	0.844	neha_02021	1	0.743	-1.11914	4.4036e-05	-2.34319	0.00134364
FFUJ_11041	uncharacterized protein	1896	IPR001138	Zn(2)-C6 fungal-type DNA-binding domain	FVEG_08418	1	0.266	FOXG_10076	1	0.108	FCIRG_04648T1	1	0.416	FGSG_16313	1	0.712	neha_02077	1	0.548	0.687712	0.00047515	0.622233	0.00558686
FFUJ_06822	uncharacterized protein	1821	IPR001138; IPR007219	Zn(2)-C6 fungal-type DNA-binding domain; Transcription factor, fungi	FVEG_14077	0	0.127	FOXG_10848	0	0.23	FCIRG_14024T1	0	0.204	FGSG_04803	0	0.231	neha_02097	0	0.193	0.437413	0.000306074	-0.143682	0.226903
FFUJ_05172	uncharacterized protein	2109	IPR001138; IPR007219	Zn(2)-C6 fungal-type DNA-binding domain; Transcription factor, fungi	FVEG_05935	1	0.982	FOXG_08728	1	0.976	FCIRG_08702T1	1	0.976	FGSG_03159	1	0.823	neha_02147	1	0.713	-0.0955476	0.0832637	0.0517604	0.571216
FFUJ_12744	related to cutinase transcription factor 1 beta	2124	IPR001138; IPR007219	Zn(2)-C6 fungal-type DNA-binding domain; Transcription factor, fungi	FVEG_12534	0	0.226	FOXG_15235	0	0.226	FCIRG_03378T1	0	0.163	FGSG_01936	0	0.202	neha_02164	0	0.26	-3.37398	1.1708e-09	-3.64396	4.76078e-05
FFUJ_12519	related to Put3p and to hypothetical protein YJL206c	2292	IPR001138; IPR007219	Zn(2)-C6 fungal-type DNA-binding domain; Transcription factor, fungi	FVEG_13907	1	0.838	FOXG_13496	1	0.848	FCIRG_15066T1	1	0.912	FGSG_10639	0	0.259	neha_02206	0	0.203	0.0582609	0.728663	0.720461	0.00539797
FFUJ_02169	uncharacterized protein	2007	IPR007219	Transcription factor, fungi	FVEG_05844	1	0.691	FOXG_02014	0	0.103	FCIRG_11552T1	0	0.17	FGSG_16922	0	0.161	neha_02233	0	0.169	0.154852	0.337255	0.237705	0.0705971
FFUJ_09124	related to nitrate assimilation regulatory protein nirA	1998	IPR001138; IPR007219	Zn(2)-C6 fungal-type DNA-binding domain; Transcription factor, fungi	FVEG_06536	1	0.248	FOXG_08918	1	0.411	FCIRG_02253T1	1	0.985	FGSG_09064	1	0.758	neha_02273	1	0.686	-2.68617	4.66683e-06	-1.87285	0.00026646
FFUJ_09127	related to STB5 - SIN3 binding protein	1959	IPR001138; IPR007219	Zn(2)-C6 fungal-type DNA-binding domain; Transcription factor, fungi	FVEG_06537	1	0.986	FOXG_08921	1	0.985	FCIRG_02252T1	1	0.986	FGSG_09065	1	0.858	neha_02285	1	0.656	1.38052	5.28144e-06	1.1866	0.0122602
FFUJ_09065	related to transcription activator	1542	IPR001138	Zn(2)-C6 fungal-type DNA-binding domain	FVEG_06586	1	0.366	FOXG_03512	0	0.446	FCIRG_02950T1	1	0.971	FGSG_09080	1	0.69	neha_02294	1	0.652	-1.75873	4.1679e-08	-2.04915	0.000188972
FFUJ_09085	uncharacterized protein	2445	IPR001356; IPR007087; IPR008422; IPR009057; IPR012287; IPR015880	Homeobox; Zinc finger, C2H2; Homeobox KN domain; Homeodomain-like; Homeodomain-related; Zinc finger, C2H2-like	FVEG_06579	1	0.652	FOXG_08967	1	0.959	FCIRG_01532T1	1	0.937	FGSG_17152	1	0.859	neha_02321	1	0.737	0.445852	0.016446	0.304818	0.125454
FFUJ_02120	uncharacterized protein	1185	IPR001138	Zn(2)-C6 fungal-type DNA-binding domain	FVEG_12536	1	0.934	FOXG_15234	1	0.942	FCIRG_08826T1	0	0.288	FGSG_16054	1	0.6	neha_02337	1	0.546	2.52099	6.00736e-08	1.98964	0.00460039
FFUJ_09093	uncharacterized protein	2214	IPR001356; IPR007087; IPR008422; IPR009057; IPR012287; IPR015880	Homeobox; Zinc finger, C2H2; Homeobox KN domain; Homeodomain-like; Homeodomain-related; Zinc finger, C2H2-like	FVEG_06579	0	0.34	FOXG_06267	0	0.297	FCIRG_01540T1	1	0.865	FGSG_17150	1	0.833	neha_02344	1	0.589	0.25462	0.144445	-0.316926	0.387749
FFUJ_05403	uncharacterized protein	2061	IPR007219	Transcription factor, fungi	FVEG_13272	1	0.779	FOXG_15802	1	0.298	FCIRG_12984T1	1	0.678	FGSG_16228	0	0.226	neha_02357	0	0.516	1.67405	1.24358e-06	0.238914	0.380855
FFUJ_08895	related to transcriptional activator acu-15	2088	IPR007219	Transcription factor, fungi	FVEG_13272	0	0.383	FOXG_09126	1	0.512	FCIRG_12984T1	0	0.337	FGSG_16414	0	0.232	neha_02357	1	0.61	1.38714	7.64295e-06	-0.231543	0.440276
FFUJ_09074	related to zinc finger protein odd-paired-like (opl)	843	IPR007087; IPR013087; IPR015880	Zinc finger, C2H2; Zinc finger, C2H2-type/integrase, DNA-binding; Zinc finger, C2H2-like	FVEG_09661	0	0.202	FOXG_11128	0	0.209	FCIRG_13294T1	0	0.202	FGSG_01576	0	0.212	neha_02370	0	0.208	2.53516	2.45063e-08	4.71001	4.76078e-05
FFUJ_08993	uncharacterized protein	1413	IPR001138; IPR021858	Zn(2)-C6 fungal-type DNA-binding domain; Protein of unknown function DUF3468	FVEG_06641	1	0.664	FOXG_09038	1	0.671	FCIRG_12330T1	1	0.938	FGSG_08972	1	0.737	neha_02384	1	0.682	0.705634	2.57661e-06	0.360717	0.120426
FFUJ_08980	uncharacterized protein	1953	IPR007087; IPR011051; IPR014710	Zinc finger, C2H2; Cupin, RmlC-type; RmlC-like jelly roll fold	FVEG_06652	1	0.25	FOXG_09051	1	0.195	FCIRG_06877T1	1	0.873	FGSG_13492	1	0.482	neha_02430	0	0.186	0.0573193	0.653938	-0.0452518	0.849192
FFUJ_08949	uncharacterized protein	2124	IPR001138; IPR007219	Zn(2)-C6 fungal-type DNA-binding domain; Transcription factor, fungi	FVEG_06682	1	0.989	FOXG_09079	1	0.993	FCIRG_11574T1	1	0.992	FGSG_09014	1	0.882	neha_02440	1	0.801	0.648717	0.000270695	0.825116	0.0146738
FFUJ_10864	uncharacterized protein	2181	IPR001138; IPR007219	Zn(2)-C6 fungal-type DNA-binding domain; Transcription factor, fungi	FVEG_08579	1	0.575	FOXG_09926	1	0.681	FCIRG_05917T1	1	0.723	FGSG_03292	1	0.577	neha_02440	0	0.416	2.99965	1.15919e-05	3.0434	0.000885202
FFUJ_08943	uncharacterized protein	1836	IPR001356; IPR009057; IPR012287; IPR017970	Homeobox; Homeodomain-like; Homeodomain-related; Homeobox, conserved site	FVEG_06689	1	0.969	FOXG_09086	1	0.379	FCIRG_14484T1	1	0.757	FGSG_09019	1	0.915	neha_02448	1	0.918	1.00052	1.1867e-07	1.94832	0.0213457
FFUJ_11313	uncharacterized protein	1527	IPR001138	Zn(2)-C6 fungal-type DNA-binding domain	FVEG_13179	0	0.302	FOXG_15695	0	0.295	FCIRG_11966T1	1	0.937	FGSG_03874	1	0.614	neha_02460	0	0.344	1.56788	2.65334e-06	2.21277	0.000952994
FFUJ_07002	uncharacterized protein	2880	IPR007087; IPR013087; IPR015880	Zinc finger, C2H2; Zinc finger, C2H2-type/integrase, DNA-binding; Zinc finger, C2H2-like	FVEG_00106	0	0.184	FOXG_12876	0	0.076	FCIRG_01858T1	1	0.725	FGSG_10470	1	0.582	neha_02464	1	0.448	-0.170486	0.0623697	0.432211	0.0116374
FFUJ_00121	uncharacterized protein	1251	IPR001138	Zn(2)-C6 fungal-type DNA-binding domain	FVEG_00082	1	0.849	FOXG_03754	0	0.289	FCIRG_02433T1	1	0.95	FGSG_16927	0	0.285	neha_02477	0	0.35	0.171084	0.0357668	0.373692	0.010848
FFUJ_11250	uncharacterized protein	1494	IPR001138	Zn(2)-C6 fungal-type DNA-binding domain	FVEG_01650	0	0.227	FOXG_03754	0	0.334	FCIRG_06311T1	0	0.343	FGSG_16927	0	0.344	neha_02477	0	0.341	-1.09996	2.80525e-05	-0.604678	0.00375672
FFUJ_13720	uncharacterized protein	1590	IPR001138	Zn(2)-C6 fungal-type DNA-binding domain	FVEG_01650	0	0.263	FOXG_03754	1	0.945	FCIRG_00943T1	1	0.829	FGSG_16927	1	0.615	neha_02477	1	0.368	-2.31945	6.88485e-08	-2.45515	0.000861869
FFUJ_02072	related to C6 zink-finger protein PRO1A	1677	IPR001138	Zn(2)-C6 fungal-type DNA-binding domain	FVEG_00406	0	0.324	FOXG_01108	0	0.319	FCIRG_12854T1	0	0.322	FGSG_00774	0	0.308	neha_02495	1	0.465	-1.02817	3.06543e-06	-1.09979	0.0123655
FFUJ_08862	uncharacterized protein	2028	IPR001138; IPR007219	Zn(2)-C6 fungal-type DNA-binding domain; Transcription factor, fungi	FVEG_06759	1	0.811	FOXG_09161	1	0.945	FCIRG_02098T1	1	0.568	FGSG_09147	0	0.539	neha_02525	1	0.807	-1.59685	6.94053e-07	-0.660161	0.105747
FFUJ_14039	uncharacterized protein	1992	IPR001138; IPR007219	Zn(2)-C6 fungal-type DNA-binding domain; Transcription factor, fungi	FVEG_06759	0	0.47	FOXG_04592	1	0.706	FCIRG_12574T1	1	0.84	FGSG_01808	1	0.796	neha_02525	0	0.514	-0.896272	7.16482e-06	0.324497	0.0241326
FFUJ_08873	uncharacterized protein	846	IPR001138	Zn(2)-C6 fungal-type DNA-binding domain	FVEG_09296	0	0.232	FOXG_10647	0	0.227	FCIRG_05500T1	0	0.076	FGSG_12660	1	0.271	neha_02537	1	0.502	1.5233	8.63516e-08	1.22602	0.00117798
FFUJ_05302	uncharacterized protein	2088	IPR001138; IPR007219	Zn(2)-C6 fungal-type DNA-binding domain; Transcription factor, fungi	FVEG_05816	1	0.565	FOXG_08849	1	0.588	FCIRG_13555T1	1	0.674	FGSG_16543	1	0.707	neha_02579	1	0.537	-2.33546	9.46163e-09	-1.87278	0.00767475
FFUJ_05299	uncharacterized protein	2337	IPR001841; IPR007087; IPR013083; IPR015880	Zinc finger, RING-type; Zinc finger, C2H2; Zinc finger, RING/FYVE/PHD-type; Zinc finger, C2H2-like	FVEG_05819	1	0.983	FOXG_08846	1	0.987	FCIRG_13078T1	1	0.948	FGSG_16545	1	0.927	neha_02583	1	0.601	2.01525	8.16517e-07	1.40558	0.0106088
FFUJ_10899	related to fungal transcriptional regulatory protein	1605	IPR001138; IPR021858	Zn(2)-C6 fungal-type DNA-binding domain; Protein of unknown function DUF3468	FVEG_08546	1	0.28	FOXG_09965	1	0.288	FCIRG_02154T1	1	0.673	FGSG_05279	0	0.314	neha_02610	1	0.607	-0.658812	0.00279742	-0.881794	0.0234005
FFUJ_12811	probable cutinase transcription factor 1 beta	2253	IPR007219	Transcription factor, fungi	FVEG_07971	0	0.194	FOXG_01610	0	0.192	FCIRG_14021T1	0	0.18	FGSG_07192	0	0.191	neha_02616	0	0.277	-0.0951783	0.126578	-0.0890162	0.344317
FFUJ_14615	probable cutinase transcription factor 1 beta	2046	IPR001138; IPR007219	Zn(2)-C6 fungal-type DNA-binding domain; Transcription factor, fungi	FVEG_11995	1	0.533	FOXG_04196	0	0.193	FCIRG_00963T1	1	0.991	FGSG_15963	1	0.827	neha_02623	1	0.721	NA	NA	NA	NA
FFUJ_08069	uncharacterized protein	2151	IPR001138	Zn(2)-C6 fungal-type DNA-binding domain	FVEG_11793	1	0.067	FOXG_03903	1	0.187	FCIRG_13287T1	1	0.149	FGSG_02268	1	0.224	neha_02639	0	0.198	-1.47659	5.47408e-06	-0.890943	0.0101082
FFUJ_14653	uncharacterized protein	1788	IPR001138	Zn(2)-C6 fungal-type DNA-binding domain	FVEG_11968	1	0.173	FOXG_03903	1	0.707	FCIRG_03300T1	1	0.6	FGSG_02268	1	0.696	neha_02639	1	0.631	NA	NA	NA	NA
FFUJ_00519	related to zinc finger transcription factor	2229	IPR001138	Zn(2)-C6 fungal-type DNA-binding domain	FVEG_00466	1	0.38	FOXG_01048	1	0.987	FCIRG_12587T1	1	0.892	FGSG_00719	1	0.894	neha_02656	0	0.075	1.30222	1.07989e-07	1.7826	0.00322092
FFUJ_01101	related to zinc finger transcription factor	1704	IPR001138	Zn(2)-C6 fungal-type DNA-binding domain	FVEG_01043	1	0.46	FOXG_00485	0	0.436	FCIRG_03628T1	0	0.369	FGSG_17467	1	0.661	neha_02656	0	0.199	0.805301	4.00659e-06	0.384107	0.137841
FFUJ_14673	uncharacterized protein	1347	IPR007219	Transcription factor, fungi	FVEG_12027	0	0.083	FOXG_03921	1	0.123	FCIRG_11489T1	1	0.755	FGSG_00719	0	0.082	neha_02656	1	0.477	NA	NA	NA	NA
FFUJ_05755	uncharacterized protein	2223	IPR001138; IPR007219	Zn(2)-C6 fungal-type DNA-binding domain; Transcription factor, fungi	FVEG_02420	1	0.226	FOXG_03548	1	0.452	FCIRG_14925T1	1	0.472	FGSG_09594	0	0.234	neha_02668	0	0.243	-1.10951	0.000247373	-0.746223	0.00817499
FFUJ_10471	uncharacterized protein	2481	IPR001138; IPR007219	Zn(2)-C6 fungal-type DNA-binding domain; Transcription factor, fungi	FVEG_13591	1	0.942	FOXG_16650	1	0.95	FCIRG_14163T1	1	0.828	FGSG_16250	1	0.668	neha_02668	1	0.532	1.41497	2.81015e-06	1.54586	0.000365061
FFUJ_10457	related to nitrate assimilation regulatory protein nirA	2127	IPR001670; IPR007219	Alcohol dehydrogenase, iron-type; Transcription factor, fungi	FVEG_02398	0	0.244	FOXG_16637	1	0.351	FCIRG_14099T1	1	0.326	FGSG_16284	0	0.323	neha_02697	0	0.312	-0.0319661	0.698231	0.127979	0.19995
FFUJ_11536	related to nitrate assimilation regulatory protein nirA	1821	IPR007219	Transcription factor, fungi	FVEG_10949	1	0.44	FOXG_12386	1	0.696	FCIRG_12057T1	1	0.705	FGSG_16284	1	0.568	neha_02697	1	0.598	3.20411	1.89084e-07	3.52278	6.20256e-05
FFUJ_05169	uncharacterized protein	1689	IPR001138; IPR002409	Zn(2)-C6 fungal-type DNA-binding domain; Aflatoxin biosynthesis regulatory protein	FVEG_05939	1	0.526	FOXG_08724	1	0.574	FCIRG_08706T1	1	0.573	FGSG_05716	1	0.654	neha_02745	1	0.498	-0.401345	0.00443148	-0.209336	0.457392
FFUJ_02304	uncharacterized protein	2013	IPR001138; IPR007219	Zn(2)-C6 fungal-type DNA-binding domain; Transcription factor, fungi	FVEG_05176	0	0.177	FOXG_13569	0	0.227	FCIRG_01753T1	1	0.212	FGSG_07575	1	0.463	neha_02751	1	0.369	-0.334969	0.000128383	-0.24915	0.136081
FFUJ_10349	uncharacterized protein	2085	IPR001138	Zn(2)-C6 fungal-type DNA-binding domain	FVEG_06798	0	0.396	FOXG_16517	1	0.872	FCIRG_06603T1	1	0.963	FGSG_16256	1	0.775	neha_02755	1	0.685	0.633683	0.0945171	0.177583	0.714117
FFUJ_11719	uncharacterized protein	2157	IPR001138	Zn(2)-C6 fungal-type DNA-binding domain	FVEG_10878	1	0.563	FOXG_12248	1	0.56	FCIRG_00153T1	1	0.613	FGSG_16256	0	0.392	neha_02755	0	0.403	-1.18485	9.65408e-05	-0.942272	0.00657839
FFUJ_03600	related transcriptional activator	2118	IPR001138; IPR007219	Zn(2)-C6 fungal-type DNA-binding domain; Transcription factor, fungi	FVEG_07526	0	0.249	FOXG_02538	1	0.491	FCIRG_11433T1	1	0.926	FGSG_17408	1	0.271	neha_02761	1	0.611	0.32479	0.0200022	-0.303924	0.143397
FFUJ_06901	related to DAL81 - transcriptional activator for allantoin and GABA catabolic genes	1902	IPR001138; IPR007219	Zn(2)-C6 fungal-type DNA-binding domain; Transcription factor, fungi	FVEG_07526	0	0.227	FOXG_04407	0	0.235	FCIRG_01709T1	1	0.81	FGSG_17408	0	0.25	neha_02761	0	0.242	0.597987	5.83647e-05	0.259159	0.0706582
FFUJ_00576	uncharacterized protein	2061	IPR001138; IPR007219	Zn(2)-C6 fungal-type DNA-binding domain; Transcription factor, fungi	FVEG_00523	1	0.552	FOXG_00991	1	0.387	FCIRG_07816T1	1	0.93	FGSG_08179	0	0.266	neha_02770	1	0.614	-0.427555	0.0256818	-0.770962	0.0068924
FFUJ_04038	uncharacterized protein	1761	IPR001138; IPR007219	Zn(2)-C6 fungal-type DNA-binding domain; Transcription factor, fungi	FVEG_00523	0	0.201	FOXG_05874	1	0.254	FCIRG_11544T1	1	0.834	FGSG_08179	0	0.308	neha_02770	0	0.308	-0.323253	0.000392068	-0.284908	0.10271
FFUJ_05147	QA-1F quinic acid utilization activator QA-1F	2241	IPR001138	Zn(2)-C6 fungal-type DNA-binding domain	FVEG_11865	0	0.139	FOXG_08713	1	0.976	FCIRG_13805T1	1	0.447	FGSG_16528	1	0.752	neha_02774	1	0.748	-0.494691	0.013167	-0.282738	0.153191
FFUJ_02276	uncharacterized protein	1548	IPR001138; IPR007219	Zn(2)-C6 fungal-type DNA-binding domain; Transcription factor, fungi	FVEG_12668	1	0.446	FOXG_04845	0	0.296	FCIRG_12697T1	1	0.758	FGSG_09075	0	0.237	neha_02784	1	0.341	-1.7214	1.02993e-06	-0.741927	0.00957658
FFUJ_06863	uncharacterized protein	1485	IPR001138; IPR007219	Zn(2)-C6 fungal-type DNA-binding domain; Transcription factor, fungi	FVEG_03301	1	0.886	FOXG_04845	1	0.794	FCIRG_00685T1	1	0.954	FGSG_09075	0	0.276	neha_02784	0	0.315	0.627442	0.00244723	1.24985	0.0136909
FFUJ_05155	uncharacterized protein	1428	IPR001138	Zn(2)-C6 fungal-type DNA-binding domain	FVEG_00147	0	0.227	FOXG_03762	0	0.221	FCIRG_06556T1	1	0.617	FGSG_15987	0	0.285	neha_02802	1	0.423	-0.508276	0.000387496	-0.733513	0.0297472
FFUJ_01093	related to purine utilization positive regulator	2802	IPR001138; IPR007219	Zn(2)-C6 fungal-type DNA-binding domain; Transcription factor, fungi	FVEG_01034	1	0.88	FOXG_00477	1	0.985	FCIRG_11611T1	1	0.98	FGSG_00574	1	0.861	neha_02822	0	0.174	0.992702	0.00253811	0.771178	0.0318087
FFUJ_05199	related to transcription activator protein acu-15	2016	IPR001138; IPR007219	Zn(2)-C6 fungal-type DNA-binding domain; Transcription factor, fungi	FVEG_05913	1	0.896	FOXG_08756	1	0.625	FCIRG_14008T1	1	0.96	FGSG_12798	1	0.862	neha_02822	1	0.78	-0.334269	0.0254592	0.450629	0.0137678
FFUJ_12452	related to purine utilization positive regulator	2370	IPR007219	Transcription factor, fungi	FVEG_13960	1	0.249	FOXG_04009	1	0.249	FCIRG_13725T1	1	0.221	FGSG_04782	1	0.521	neha_02822	0	0.2	-1.70604	5.41616e-06	-0.254228	0.492428
FFUJ_12938	related to transcription activator protein acu-15	2331	IPR001138; IPR007219	Zn(2)-C6 fungal-type DNA-binding domain; Transcription factor, fungi	FVEG_07766	1	0.238	FOXG_13278	0	0.204	FCIRG_04519T1	1	0.713	FGSG_12798	0	0.227	neha_02822	0	0.221	-1.99285	1.58897e-09	-0.861114	0.205622
FFUJ_00328	uncharacterized protein	915	IPR007087; IPR015880	Zinc finger, C2H2; Zinc finger, C2H2-like	FVEG_01147	0	0.058	FOXG_02256	0	0.096	FCIRG_07346T1	0	0.191	FGSG_15715	0	0.174	neha_02880	0	0.151	-2.99704	1.05118e-07	-2.46724	0.000233135
FFUJ_05086	uncharacterized protein	1233	IPR007087; IPR015880	Zinc finger, C2H2; Zinc finger, C2H2-like	FVEG_06014	1	0.273	FOXG_02256	0	0.166	FCIRG_09883T1	1	0.552	FGSG_05041	1	0.399	neha_02880	1	0.323	-0.749024	0.00046877	-0.352314	0.0678496
FFUJ_08048	uncharacterized protein	822	IPR003604; IPR007087; IPR015880; IPR022755	Zinc finger, U1-type; Zinc finger, C2H2; Zinc finger, C2H2-like; Zinc finger, double-stranded RNA binding	FVEG_06014	0	0.252	FOXG_02256	0	0.13	FCIRG_12306T1	1	0.92	FGSG_17465	1	0.521	neha_02880	0	0.494	-2.13014	2.17996e-05	-1.4926	0.00191625
FFUJ_04861	uncharacterized protein	1287	IPR003163	Transcription regulator HTH, APSES-type DNA-binding domain	FVEG_06254	1	0.94	FOXG_08424	1	0.946	FCIRG_13018T1	1	0.545	FGSG_05283	1	0.783	neha_02960	1	0.798	0.747359	0.0131294	1.24741	0.0339783
FFUJ_04864	uncharacterized protein	2214	IPR001878	Zinc finger, CCHC-type	FVEG_02723	0	0.149	FOXG_08427	1	0.744	FCIRG_12398T1	1	0.752	FGSG_05280	1	0.567	neha_02964	1	0.336	0.748953	0.00300651	1.2734	0.00347361
FFUJ_04865	related to fungal transcriptional regulatory protein	1710	IPR001138; IPR021858	Zn(2)-C6 fungal-type DNA-binding domain; Protein of unknown function DUF3468	FVEG_06250	1	0.828	FOXG_08428	1	0.961	FCIRG_10360T1	1	0.721	FGSG_05279	1	0.887	neha_02966	1	0.818	0.273207	0.00537526	0.140021	0.522246
FFUJ_04902	related to GAL4-like transcriptional activator	2427	IPR007219	Transcription factor, fungi	FVEG_09834	0	0.07	FOXG_02014	0	0.075	FCIRG_14029T1	1	0.677	FGSG_17658	1	0.6	neha_03014	1	0.514	0.0094826	0.953986	-3.23278	0.00024004
FFUJ_04910	uncharacterized protein	2748	IPR001370; IPR017956; IPR020478	Baculoviral inhibition of apoptosis protein repeat; AT hook, DNA-binding motif; AT hook-like	FVEG_06204	1	0.956	FOXG_08472	1	0.955	FCIRG_11948T1	1	0.771	FGSG_05233	1	0.75	neha_03025	1	0.719	0.865932	0.00428974	0.796459	0.00626807
FFUJ_04920	probable developmental regulator flbA	2154	IPR000342; IPR000591; IPR011991; IPR016137	Regulator of G protein signalling; DEP domain; Winged helix-turn-helix transcription repressor DNA-binding; Regulator of G protein signalling superfamily	FVEG_06192	1	0.828	FOXG_08482	1	0.99	FCIRG_08165T1	1	0.99	FGSG_16620	1	0.896	neha_03035	1	0.678	2.39171	3.39074e-05	2.54127	0.00291542
FFUJ_04980	uncharacterized protein	2811	IPR007087; IPR007219; IPR013087; IPR015880	Zinc finger, C2H2; Transcription factor, fungi; Zinc finger, C2H2-type/integrase, DNA-binding; Zinc finger, C2H2-like	FVEG_06129	1	0.493	FOXG_08541	1	0.498	FCIRG_09097T1	1	0.482	FGSG_06168	1	0.873	neha_03093	1	0.841	0.192862	0.0152166	0.276061	0.0758881
FFUJ_04988	uncharacterized protein	2724	IPR001138	Zn(2)-C6 fungal-type DNA-binding domain	FVEG_06118	1	0.872	FOXG_08550	1	0.919	FCIRG_09490T1	1	0.911	FGSG_06160	1	0.799	neha_03100	1	0.737	1.89795	0.000748551	0.747276	0.0745546
FFUJ_01094	related to GAL4-like transcriptional activator	1905	IPR001138; IPR007219	Zn(2)-C6 fungal-type DNA-binding domain; Transcription factor, fungi	FVEG_01035	1	0.95	FOXG_00478	1	0.954	FCIRG_13921T1	1	0.885	FGSG_00573	1	0.82	neha_03111	0	0.138	1.93618	4.77497e-08	1.70136	9.28283e-05
FFUJ_05000	related to positive transcriptional regulator for purine utilization	2868	IPR001138; IPR007219	Zn(2)-C6 fungal-type DNA-binding domain; Transcription factor, fungi	FVEG_06107	1	0.981	FOXG_08561	1	0.982	FCIRG_07060T1	1	0.964	FGSG_05120	1	0.908	neha_03111	1	0.849	0.871386	0.00304594	0.439774	0.0105433
FFUJ_05009	uncharacterized protein	1284	IPR003892; IPR005123; IPR010666	Ubiquitin system component Cue; Oxoglutarate/iron-dependent oxygenase; Zinc finger, GRF-type	FVEG_02584	0	0.074	FOXG_05555	0	0.083	FCIRG_05029T1	1	0.944	FGSG_16456	1	0.831	neha_03122	1	0.8	0.487203	0.00199488	0.231909	0.51521
FFUJ_05016	uncharacterized protein	2082	IPR001138	Zn(2)-C6 fungal-type DNA-binding domain	FVEG_06089	1	0.147	FOXG_08580	1	0.147	FCIRG_13032T1	1	0.984	FGSG_05102	1	0.801	neha_03129	1	0.765	2.82142	2.89965e-10	2.91955	5.58723e-05
FFUJ_05048	probable GATA type zinc finger protein asd4	1521	IPR000679; IPR013088	Zinc finger, GATA-type; Zinc finger, NHR/GATA-type	FVEG_06055	1	0.7	FOXG_08613	1	0.684	FCIRG_15036T1	1	0.68	FGSG_16452	1	0.694	neha_03159	1	0.586	-0.558829	0.000492906	-0.524652	0.00872197
FFUJ_00922	uncharacterized protein	2115	IPR001138; IPR007219	Zn(2)-C6 fungal-type DNA-binding domain; Transcription factor, fungi	FVEG_00863	1	0.403	FOXG_00648	1	0.396	FCIRG_09719T1	1	0.457	FGSG_00404	1	0.77	neha_03164	0	0.251	1.72508	0.000487927	1.34787	0.000715489
FFUJ_05056	uncharacterized protein	2091	IPR001138; IPR007219	Zn(2)-C6 fungal-type DNA-binding domain; Transcription factor, fungi	FVEG_06046	1	0.875	FOXG_08626	1	0.874	FCIRG_10073T1	1	0.888	FGSG_17645	1	0.932	neha_03164	1	0.89	0.253723	0.0659453	-0.281718	0.426436
FFUJ_04794	related to meiosis-specific protein NDT80	1743	IPR008967; IPR024061	p53-like transcription factor, DNA-binding; NDT80 DNA-binding domain	FVEG_06315	1	0.867	FOXG_08358	1	0.866	FCIRG_14277T1	1	0.883	FGSG_17259	1	0.808	neha_03182	1	0.647	-0.871994	2.62411e-06	-0.461306	0.00988588
FFUJ_04790	probable carbon repressor protein 1	1260	IPR007087; IPR013087; IPR015880	Zinc finger, C2H2; Zinc finger, C2H2-type/integrase, DNA-binding; Zinc finger, C2H2-like	FVEG_06320	1	0.993	FOXG_08353	1	0.998	FCIRG_13756T1	1	0.998	FGSG_09715	1	0.938	neha_03187	1	0.898	0.00347055	0.957657	0.180297	0.40138
FFUJ_04781	related to single-stranded DNA binding protein 30K chain	831	IPR004365; IPR011991; IPR012340; IPR014646; IPR014892; IPR016027	Nucleic acid binding, OB-fold, tRNA/helicase-type; Winged helix-turn-helix transcription repressor DNA-binding; Nucleic acid-binding, OB-fold; Replication protein A, subunit RPA32; Replication protein A, C-terminal; Nucleic acid-binding, OB-fold-like	FVEG_06331	1	0.986	FOXG_08342	1	0.982	FCIRG_09620T1	1	0.989	FGSG_09724	1	0.87	neha_03196	1	0.708	1.65955	1.93634e-05	2.18495	0.000904448
FFUJ_04779	uncharacterized protein	1773	IPR001138	Zn(2)-C6 fungal-type DNA-binding domain	FVEG_06334	1	0.956	FOXG_08339	1	0.951	FCIRG_08267T1	1	0.936	FGSG_09726	1	0.757	neha_03198	1	0.716	-0.165761	0.0658495	-0.536278	0.0292072
FFUJ_09985	uncharacterized protein	1692	IPR007219	Transcription factor, fungi	FVEG_09816	0	0.358	FOXG_10985	0	0.358	FCIRG_14971T1	1	0.858	FGSG_04496	1	0.522	neha_03225	0	0.381	-0.912568	6.57848e-05	-0.0138901	0.927228
FFUJ_04739	related to C2H2 zinc finger protein	2982	IPR007087; IPR007219; IPR013087; IPR015880	Zinc finger, C2H2; Transcription factor, fungi; Zinc finger, C2H2-type/integrase, DNA-binding; Zinc finger, C2H2-like	FVEG_06378	1	0.803	FOXG_08297	1	0.991	FCIRG_06325T1	1	0.988	FGSG_09770	1	0.901	neha_03238	1	0.842	0.754242	0.0291341	1.34895	0.00214319
FFUJ_04732	uncharacterized protein	5511	IPR000591; IPR011991; IPR022046	DEP domain; Winged helix-turn-helix transcription repressor DNA-binding; Protein of unknown function DUF3608	FVEG_06385	1	0.963	FOXG_08290	1	0.779	FCIRG_10783T1	1	0.738	FGSG_13640	1	0.895	neha_03249	1	0.844	0.289587	0.102821	1.59505	0.000795416
FFUJ_04723	uncharacterized protein	4443	IPR001138	Zn(2)-C6 fungal-type DNA-binding domain	FVEG_06393	1	0.456	FOXG_08281	1	0.427	FCIRG_05035T1	1	0.378	FGSG_17269	1	0.389	neha_03258	1	0.271	-0.459778	0.00264174	-1.03659	0.00724951
FFUJ_04699	uncharacterized protein	1398	IPR003163	Transcription regulator HTH, APSES-type DNA-binding domain	FVEG_06416	1	0.669	FOXG_08256	1	0.631	FCIRG_13768T1	0	0.039	FGSG_09802	1	0.659	neha_03286	1	0.581	-0.167853	0.220909	-1.1309	0.00088482
FFUJ_04694	related to myb-related protein cdc5	2334	IPR001005; IPR009057; IPR012287; IPR014778; IPR015495; IPR017930; IPR021786	SANT domain, DNA binding; Homeodomain-like; Homeodomain-related; Myb, DNA-binding; Myb transcription factor; Transcription regulator HTH, Myb-type, DNA-binding; Protein of unknown function DUF3351	FVEG_06421	1	0.977	FOXG_08250	1	0.973	FCIRG_00817T1	1	0.945	FGSG_09807	1	0.901	neha_03291	1	0.878	1.84711	4.7074e-08	1.55094	0.00805996
FFUJ_04663	uncharacterized protein	939	IPR004827; IPR011616	Basic-leucine zipper (bZIP) transcription factor; bZIP transcription factor, bZIP-1	FVEG_06450	1	0.942	FOXG_08221	1	0.942	FCIRG_04977T1	1	0.945	FGSG_09832	1	0.671	neha_03328	1	0.748	0.347446	0.0154406	0.391458	0.0992861
FFUJ_04419	uncharacterized protein	1848	IPR003034	DNA-binding SAP	FVEG_04102	1	0.942	FOXG_06250	1	0.956	FCIRG_04897T1	1	0.956	FGSG_09553	1	0.721	neha_03340	1	0.672	1.43062	1.04051e-05	1.34593	0.0261127
FFUJ_04434	probable siderophore regulation protein (GATA factor)	1665	IPR000679; IPR013088	Zinc finger, GATA-type; Zinc finger, NHR/GATA-type	FVEG_04118	1	0.971	FOXG_06266	1	0.969	FCIRG_13680T1	1	0.67	FGSG_09565	1	0.871	neha_03354	1	0.819	0.0443276	0.659657	0.101209	0.793639
FFUJ_04435	uncharacterized protein	3576	IPR001356; IPR006600; IPR007087; IPR008422; IPR009057; IPR012287; IPR015880	Homeobox; Pogo transposase / Cenp-B / PDC2, DNA-binding HTH domain; Zinc finger, C2H2; Homeobox KN domain; Homeodomain-like; Homeodomain-related; Zinc finger, C2H2-like	FVEG_04120	1	0.437	FOXG_06267	1	0.986	FCIRG_10143T1	1	0.651	FGSG_17238	1	0.907	neha_03356	1	0.827	1.72462	8.93224e-08	3.2515	0.000152178
FFUJ_04442	uncharacterized protein	2040	IPR000504; IPR000571; IPR012677	RNA recognition motif domain; Zinc finger, CCCH-type; Nucleotide-binding, alpha-beta plait	FVEG_04127	1	0.928	FOXG_06274	1	0.947	FCIRG_13487T1	1	0.933	FGSG_09573	1	0.793	neha_03362	1	0.697	0.635528	0.00195708	0.956824	0.0348296
FFUJ_04464	uncharacterized protein	2364	IPR001138; IPR007219	Zn(2)-C6 fungal-type DNA-binding domain; Transcription factor, fungi	FVEG_04148	1	0.648	FOXG_06298	1	0.69	FCIRG_10963T1	1	0.985	FGSG_09594	1	0.867	neha_03387	1	0.826	1.26113	2.35652e-06	1.67744	0.000147224
FFUJ_04474	uncharacterized protein	1491	IPR003347; IPR013129	Transcription factor jumonji/aspartyl beta-hydroxylase; Transcription factor jumonji	FVEG_02294	0	0.153	FOXG_03422	0	0.149	FCIRG_08553T1	1	0.92	FGSG_13613	1	0.668	neha_03395	0	0.296	0.376336	0.00341033	0.283041	0.263073
FFUJ_00868	related to cullulin 3	2517	IPR001373; IPR011991; IPR016158; IPR016159; IPR019559	Cullin, N-terminal; Winged helix-turn-helix transcription repressor DNA-binding; Cullin homology; Cullin repeat-like-containing domain; Cullin protein, neddylation domain	FVEG_00813	1	0.995	FOXG_00698	1	0.987	FCIRG_12107T1	1	0.994	FGSG_00359	1	0.877	neha_03407	0	0.244	1.99982	1.93162e-05	2.27229	0.00062725
FFUJ_01229	related to component of the anaphase promoting complex	2604	IPR001373; IPR011991; IPR014786; IPR016158	Cullin, N-terminal; Winged helix-turn-helix transcription repressor DNA-binding; Anaphase-promoting complex subunit 2, C-terminal; Cullin homology	FVEG_01175	1	0.928	FOXG_00343	1	0.957	FCIRG_09743T1	1	0.945	FGSG_01046	1	0.819	neha_03407	0	0.075	1.40693	1.40626e-07	1.74265	0.000240125
FFUJ_04489	probable SCF complex member Cullin 1	2310	IPR001373; IPR011991; IPR016157; IPR016158; IPR016159; IPR019559	Cullin, N-terminal; Winged helix-turn-helix transcription repressor DNA-binding; Cullin, conserved site; Cullin homology; Cullin repeat-like-containing domain; Cullin protein, neddylation domain	FVEG_04172	1	0.945	FOXG_06323	1	0.926	FCIRG_01113T1	1	0.983	FGSG_09616	1	0.895	neha_03407	1	0.896	2.53399	9.73311e-07	3.56042	0.000100154
FFUJ_04506	uncharacterized protein	711	IPR007087; IPR022755	Zinc finger, C2H2; Zinc finger, double-stranded RNA binding	FVEG_04192	1	0.992	FOXG_06340	1	0.996	FCIRG_02125T1	1	0.992	FGSG_09629	1	0.853	neha_03424	1	0.882	-1.63142	2.23765e-05	-2.75723	0.000100641
FFUJ_00859	related to CCAAT-binding factor HAPB protein	906	IPR001289	CCAAT-binding transcription factor, subunit B	FVEG_00807	1	0.921	FOXG_00707	1	0.983	FCIRG_06845T1	1	0.983	FGSG_00352	1	0.87	neha_03437	0	0.136	0.74573	0.0111806	1.57256	0.0177364
FFUJ_04251	related to putative C2H2 zinc finger protein flbC	903	IPR007087; IPR013087; IPR015880	Zinc finger, C2H2; Zinc finger, C2H2-type/integrase, DNA-binding; Zinc finger, C2H2-like	FVEG_03950	1	0.817	FOXG_06083	1	0.938	FCIRG_14230T1	1	0.585	FGSG_09410	1	0.842	neha_03470	1	0.782	-0.00293526	0.97525	0.42966	0.0478357
FFUJ_12583	uncharacterized protein	2085	IPR007087; IPR015880	Zinc finger, C2H2; Zinc finger, C2H2-like	FVEG_13852	1	0.355	FOXG_13563	1	0.095	FCIRG_07988T1	1	0.41	FGSG_09412	0	0.145	neha_03471	0	0.13	-0.804052	7.54556e-06	-0.91937	0.0564085
FFUJ_01147	related to COP9 signalosome subunit 4	1263	IPR000717; IPR011991	Proteasome component (PCI) domain; Winged helix-turn-helix transcription repressor DNA-binding	FVEG_01089	1	0.976	FOXG_00423	1	0.988	FCIRG_15074T1	1	0.976	FGSG_00623	1	0.881	neha_03491	0	0.204	0.467598	0.0120269	0.771174	0.0208648
FFUJ_04283	related to RPN5 - subunit of the regulatory particle of the proteasome	1443	IPR000717; IPR011991	Proteasome component (PCI) domain; Winged helix-turn-helix transcription repressor DNA-binding	FVEG_03982	1	0.996	FOXG_06118	1	0.996	FCIRG_05577T1	1	0.992	FGSG_09432	1	0.973	neha_03491	1	0.946	0.933559	8.84214e-05	1.47712	0.00139478
FFUJ_04298	uncharacterized protein	3216	IPR003750; IPR007087; IPR013087; IPR015880; IPR016027	Protein of unknown function DUF171; Zinc finger, C2H2; Zinc finger, C2H2-type/integrase, DNA-binding; Zinc finger, C2H2-like; Nucleic acid-binding, OB-fold-like	FVEG_03998	1	0.18	FOXG_06137	1	0.179	FCIRG_07016T1	1	0.182	FGSG_09446	1	0.146	neha_03518	1	0.149	-3.11703	8.43904e-10	-3.02466	5.07484e-05
FFUJ_04321	related to general repressor of transcription	2169	IPR001138; IPR007219	Zn(2)-C6 fungal-type DNA-binding domain; Transcription factor, fungi	FVEG_06840	0	0.12	FOXG_06147	1	0.34	FCIRG_06484T1	1	0.805	FGSG_17217	1	0.544	neha_03524	1	0.481	1.10167	7.95024e-08	1.42628	0.000235503
FFUJ_04332	uncharacterized protein	1308	IPR001138	Zn(2)-C6 fungal-type DNA-binding domain	FVEG_04014	1	0.927	FOXG_06157	1	0.929	FCIRG_02382T1	1	0.878	FGSG_09464	1	0.764	neha_03534	1	0.545	0.0317984	0.769682	0.142831	0.336438
FFUJ_04361	related to Los1p	2814	IPR001606; IPR011989; IPR016024	ARID/BRIGHT DNA-binding domain; Armadillo-like helical; Armadillo-type fold	FVEG_04045	1	0.97	FOXG_06191	1	0.982	FCIRG_05284T1	1	0.982	FGSG_09495	1	0.874	neha_03563	1	0.818	1.10904	0.00024452	1.62219	0.000345589
FFUJ_04390	related to DAL81 - transcriptional activator for allantoin and GABA catabolic genes	2151	IPR007219	Transcription factor, fungi	FVEG_04074	1	0.792	FOXG_06221	1	0.792	FCIRG_01403T1	1	0.786	FGSG_17229	1	0.953	neha_03586	1	0.901	1.19468	0.000409777	0.874296	0.194194
FFUJ_06964	related to DAL81 - transcriptional activator for allantoin and GABA catabolic genes	1461	IPR007219	Transcription factor, fungi	FVEG_04074	0	0.226	FOXG_06221	0	0.226	FCIRG_01403T1	0	0.218	FGSG_17229	0	0.183	neha_03586	0	0.177	1.0782	6.33195e-05	-1.13223	0.00143648
FFUJ_04404	uncharacterized protein	960	IPR001594	Zinc finger, DHHC-type, palmitoyltransferase	FVEG_04088	1	0.444	FOXG_06235	1	0.435	FCIRG_06473T1	1	0.966	FGSG_09537	1	0.388	neha_03600	1	0.582	1.97989	1.86112e-06	0.760536	0.0594667
FFUJ_04254	uncharacterized protein	2196	IPR001357; IPR001606; IPR009057; IPR012287; IPR015010	BRCT; ARID/BRIGHT DNA-binding domain; Homeodomain-like; Homeodomain-related; Rap1 Myb	FVEG_03953	1	0.882	FOXG_06087	1	0.857	FCIRG_07770T1	1	0.924	FGSG_17202	1	0.504	neha_03601	1	0.492	0.778122	1.04574e-05	0.287017	0.0873065
FFUJ_04092	related to myc-type bHLH transcription factor	1512	IPR011598	Helix-loop-helix DNA-binding	FVEG_03795	1	0.978	FOXG_05924	1	0.931	FCIRG_12419T1	1	0.954	FGSG_09308	1	0.834	neha_03604	1	0.826	0.819539	0.000194829	1.0245	0.0165366
FFUJ_04122	probable cross-pathway control protein	999	IPR004827; IPR011616	Basic-leucine zipper (bZIP) transcription factor; bZIP transcription factor, bZIP-1	FVEG_03822	1	0.691	FOXG_05954	1	0.693	FCIRG_11353T1	1	0.685	FGSG_09286	1	0.556	neha_03627	1	0.539	1.69424	5.0172e-07	1.64159	0.0083698
FFUJ_04132	uncharacterized protein	831	IPR004827	Basic-leucine zipper (bZIP) transcription factor	FVEG_03831a	1	0.339	FOXG_14212	1	0.755	FCIRG_08173T1	1	0.948	FGSG_09277	1	0.913	neha_03637	1	0.877	0.196216	0.0419693	1.03122	0.00185478
FFUJ_05423	uncharacterized protein	813	IPR004827	Basic-leucine zipper (bZIP) transcription factor	FVEG_07842	0	0.089	FOXG_14212	0	0.269	FCIRG_08173T1	0	0.309	FGSG_09277	0	0.254	neha_03637	0	0.31	0.712996	6.43618e-07	0.713642	0.00125572
FFUJ_04184	related to Mal63p, YPR196w and Mal13p	1482	IPR001138; IPR007219	Zn(2)-C6 fungal-type DNA-binding domain; Transcription factor, fungi	FVEG_03883	1	0.249	FOXG_06016	1	0.249	FCIRG_12322T1	1	0.974	FGSG_17180	1	0.846	neha_03692	1	0.659	1.17451	4.19058e-08	0.744636	0.00252437
FFUJ_04619	related to YBR267w	1650	IPR003604; IPR007087; IPR015880; IPR022755	Zinc finger, U1-type; Zinc finger, C2H2; Zinc finger, C2H2-like; Zinc finger, double-stranded RNA binding	FVEG_06492	1	0.949	FOXG_08175	1	0.565	FCIRG_11195T1	1	0.949	FGSG_06427	1	0.851	neha_03718	1	0.615	0.412154	0.0732211	1.39182	0.0200024
FFUJ_03446	probable methionyl aminopeptidase	1359	IPR000994; IPR001714; IPR002468; IPR011991; IPR018349	Peptidase M24, structural domain; Peptidase M24, methionine aminopeptidase; Peptidase M24A, methionine aminopeptidase, subfamily 2; Winged helix-turn-helix transcription repressor DNA-binding; Peptidase M24A, methionine aminopeptidase, subfamily 2, binding site	FVEG_05580	1	0.974	FOXG_02399	1	0.98	FCIRG_01441T1	1	0.971	FGSG_06560	1	0.878	neha_03816	1	0.795	1.19669	2.17403e-05	0.160221	0.813175
FFUJ_03457	uncharacterized protein	1953	IPR001138	Zn(2)-C6 fungal-type DNA-binding domain	FVEG_06798	0	0.337	FOXG_09195	0	0.34	FCIRG_01453T1	1	0.545	FGSG_16256	0	0.31	neha_03832	1	0.551	-1.7143	8.06375e-06	-2.26285	6.85309e-05
FFUJ_03468	related to AKR1 - ankyrin repeat-containing protein	2154	IPR001594; IPR002110; IPR020683	Zinc finger, DHHC-type, palmitoyltransferase; Ankyrin repeat; Ankyrin repeat-containing domain	FVEG_05604	1	0.992	FOXG_02420	1	0.989	FCIRG_14933T1	1	0.992	FGSG_06542	1	0.875	neha_03843	1	0.877	0.1043	0.363664	0.393375	0.0180065
FFUJ_03474	uncharacterized protein	2025	IPR001138	Zn(2)-C6 fungal-type DNA-binding domain	FVEG_12688	0	0.268	FOXG_15361	0	0.313	FCIRG_14927T1	1	0.479	FGSG_16672	1	0.758	neha_03850	1	0.676	2.76734	1.51973e-10	0.607176	0.0164385
FFUJ_03495	related to purine utilization positive regulator	2178	IPR001138; IPR007219	Zn(2)-C6 fungal-type DNA-binding domain; Transcription factor, fungi	FVEG_06537	0	0.243	FOXG_02445	1	0.525	FCIRG_04543T1	1	0.933	FGSG_06516	1	0.512	neha_03866	1	0.478	0.193277	0.0671266	0.143754	0.262406
FFUJ_03510	uncharacterized protein	2253	IPR001138; IPR007219	Zn(2)-C6 fungal-type DNA-binding domain; Transcription factor, fungi	FVEG_05647	1	0.859	FOXG_02462	1	0.86	FCIRG_04275T1	1	0.86	FGSG_06503	1	0.804	neha_03889	1	0.871	0.766604	2.33739e-05	0.530103	0.0930696
FFUJ_11519	uncharacterized protein	1686	IPR001138	Zn(2)-C6 fungal-type DNA-binding domain	FVEG_12817	1	0.754	FOXG_16788	1	0.66	FCIRG_08994T1	1	0.666	FGSG_03361	1	0.429	neha_03922	0	0.208	0.420125	0.0282929	0.617633	0.0385868
FFUJ_14748	uncharacterized protein	1680	IPR001138	Zn(2)-C6 fungal-type DNA-binding domain	FVEG_11887	1	0.87	FOXG_03989	1	0.222	FCIRG_05197T1	1	0.805	FGSG_11356	1	0.614	neha_03922	0	0.213	NA	NA	NA	NA
FFUJ_11274	uncharacterized protein	1605	IPR001138	Zn(2)-C6 fungal-type DNA-binding domain	FVEG_13302	0	0.133	FOXG_17135	1	0.762	FCIRG_13437T1	1	0.355	FGSG_03919	0	0.25	neha_03946	0	0.295	-0.536988	0.000178148	-0.0345482	0.793204
FFUJ_11658	uncharacterized protein	1533	IPR001138; IPR007219	Zn(2)-C6 fungal-type DNA-binding domain; Transcription factor, fungi	FVEG_06129	0	0.102	FOXG_12130	0	0.192	FCIRG_01237T1	1	0.474	FGSG_16406	0	0.144	neha_03973	1	0.628	0.852878	0.000107827	0.592601	0.0471669
FFUJ_05431	uncharacterized protein	1908	IPR007219	Transcription factor, fungi	FVEG_13241	1	0.736	FOXG_15772	1	0.402	FCIRG_01567T1	1	0.478	FGSG_05157	0	0.262	neha_03988	1	0.344	-0.210231	0.0604208	-0.382467	0.209452
FFUJ_01566	related to mating type 1-2 protein	1536	IPR000910; IPR009071	High mobility group, HMG1/HMG2; High mobility group, superfamily	FVEG_01504	1	0.578	FOXG_00011	1	0.572	FCIRG_10885T1	1	0.924	FGSG_01366	1	0.709	neha_04012	1	0.605	-1.8838	8.73532e-09	-2.36373	5.58723e-05
FFUJ_01547	related to zinc finger protein crol gamma	1836	IPR007087; IPR013087; IPR015880	Zinc finger, C2H2; Zinc finger, C2H2-type/integrase, DNA-binding; Zinc finger, C2H2-like	FVEG_01485	1	0.98	FOXG_00031	1	0.73	FCIRG_06007T1	1	0.982	FGSG_01350	1	0.916	neha_04031	1	0.842	0.518012	0.00095672	0.915113	0.0166382
FFUJ_01538	related to calcineurin responsive zinc-finger protein	2169	IPR007087; IPR013087; IPR015880	Zinc finger, C2H2; Zinc finger, C2H2-type/integrase, DNA-binding; Zinc finger, C2H2-like	FVEG_01476	1	0.951	FOXG_00040	1	0.982	FCIRG_11743T1	1	0.922	FGSG_01341	1	0.916	neha_04041	1	0.856	0.890399	0.014419	3.3291	0.000343527
FFUJ_00883	uncharacterized protein	1647	IPR005612	CCAAT-binding factor	FVEG_00827	1	0.827	FOXG_00684	1	0.83	FCIRG_10447T1	1	0.974	FGSG_00372	1	0.778	neha_04051	0	0.103	1.98956	1.4579e-08	0.957132	0.0567067
FFUJ_01528	related to MAK21 - protein required for 60S ribosomal subunit biogenesis	2943	IPR005612; IPR016024	CCAAT-binding factor; Armadillo-type fold	FVEG_01464	1	0.953	FOXG_00052	1	0.931	FCIRG_09432T1	1	0.813	FGSG_01332	1	0.839	neha_04051	1	0.782	1.56121	3.32603e-05	1.48212	0.00540336
FFUJ_01512	uncharacterized protein	2475	IPR007219	Transcription factor, fungi	FVEG_01449	1	0.745	FOXG_00068	1	0.971	FCIRG_09875T1	0	0.37	FGSG_01318	1	0.889	neha_04063	1	0.83	1.46467	2.68365e-06	1.48568	0.00160534
FFUJ_01504	uncharacterized protein	3411	IPR013087; IPR015880	Zinc finger, C2H2-type/integrase, DNA-binding; Zinc finger, C2H2-like	FVEG_07376	0	0.09	FOXG_04255	0	0.105	FCIRG_14565T1	0	0.102	FGSG_01310	1	0.733	neha_04071	1	0.657	0.237699	0.0880728	-0.253225	0.232527
FFUJ_01501	related to GATA transcription factor	1563	IPR011598	Helix-loop-helix DNA-binding	FVEG_01436	1	0.996	FOXG_00080	1	0.998	FCIRG_02408T1	1	0.766	FGSG_01307	1	0.955	neha_04074	1	0.894	0.887153	0.0357017	0.694399	0.0276071
FFUJ_01499	uncharacterized protein	2319	IPR006630; IPR011991	RNA-binding protein Lupus La; Winged helix-turn-helix transcription repressor DNA-binding	FVEG_01434	1	0.959	FOXG_00082	1	0.64	FCIRG_02411T1	1	0.882	FGSG_01304	1	0.652	neha_04076	1	0.65	1.6468	1.14706e-06	1.66615	0.00114544
FFUJ_01494	related to transcriptional repressor	897	IPR007087; IPR013087; IPR015880	Zinc finger, C2H2; Zinc finger, C2H2-type/integrase, DNA-binding; Zinc finger, C2H2-like	FVEG_01428	1	0.977	FOXG_00087	1	0.98	FCIRG_03598T1	1	0.896	FGSG_01298	1	0.916	neha_04082	1	0.826	-0.624819	0.000145077	0.952545	0.251046
FFUJ_01489	related to Zn(II)2Cys6 transcriptional activator	2580	IPR001138; IPR007219	Zn(2)-C6 fungal-type DNA-binding domain; Transcription factor, fungi	FVEG_01423	1	0.983	FOXG_00092	1	0.981	FCIRG_03592T1	1	0.985	FGSG_01293	1	0.86	neha_04086	1	0.829	-0.278824	0.190545	0.462777	0.093433
FFUJ_12064	related to acetate regulatory DNA binding protein FacB	1170	IPR007219	Transcription factor, fungi	FVEG_12193	0	0.153	FOXG_00092	0	0.087	FCIRG_03592T1	0	0.089	FGSG_01293	0	0.104	neha_04086	0	0.143	-0.234871	0.00195767	-0.43965	0.0174439
FFUJ_14410	uncharacterized protein	933	IPR009071	High mobility group, superfamily	FVEG_01328	1	0.903	FOXG_00188	1	0.903	FCIRG_07219T1	1	0.894	FGSG_01201	1	0.617	neha_04179	1	0.436	NA	NA	NA	NA
FFUJ_01379	related to splicing factor 3A subunit 2	720	IPR000690; IPR003604	Zinc finger, C2H2-type matrin; Zinc finger, U1-type	FVEG_01315	1	0.996	FOXG_00202	1	1	FCIRG_08355T1	1	0.992	FGSG_01187	1	0.975	neha_04190	1	0.975	2.97128	3.6504e-10	2.43467	5.67164e-05
FFUJ_01368	uncharacterized protein	1473	IPR001138	Zn(2)-C6 fungal-type DNA-binding domain	FVEG_01303	1	0.988	FOXG_00215	1	0.615	FCIRG_04244T1	1	0.99	FGSG_01176	1	0.953	neha_04200	1	0.874	1.95683	5.47831e-05	2.61981	0.000196941
FFUJ_01365	uncharacterized protein	1476	IPR011598	Helix-loop-helix DNA-binding	FVEG_01300	1	0.988	FOXG_00218	1	0.976	FCIRG_04241T1	1	0.978	FGSG_15831	1	0.766	neha_04203	1	0.545	0.402706	0.0468721	0.799386	0.0227776
FFUJ_01364	uncharacterized protein	1359	IPR001138	Zn(2)-C6 fungal-type DNA-binding domain	FVEG_01299	1	0.971	FOXG_00219	1	0.971	FCIRG_04240T1	1	0.87	FGSG_01172	1	0.784	neha_04204	1	0.693	3.99352	2.21284e-07	1.56284	0.000154595
FFUJ_10436	uncharacterized protein	1329	IPR001138	Zn(2)-C6 fungal-type DNA-binding domain	FVEG_13628	1	0.158	FOXG_03347	0	0.237	FCIRG_07859T1	0	0.237	FGSG_13344	0	0.242	neha_04204	0	0.251	0.600473	0.000143688	0.776844	0.00148902
FFUJ_01336	related to negative acting factor	1617	IPR001138	Zn(2)-C6 fungal-type DNA-binding domain	FVEG_01273	1	0.475	FOXG_00243	1	0.479	FCIRG_02085T1	1	0.959	FGSG_15829	1	0.846	neha_04228	1	0.716	1.53774	4.30344e-06	1.39221	0.00338086
FFUJ_01329	uncharacterized protein	1221	IPR011598	Helix-loop-helix DNA-binding	FVEG_01266	1	0.835	FOXG_00250	1	0.971	FCIRG_11776T1	1	0.959	FGSG_01139	1	0.885	neha_04233	1	0.851	1.72018	5.82486e-08	1.85211	0.000383675
FFUJ_01305	related to transcription initiation factor TFIIF subunit	1107	IPR003196; IPR011039; IPR011991	Transcription initiation factor IIF, beta subunit; Transcription Factor IIF, Rap30/Rap74, interaction; Winged helix-turn-helix transcription repressor DNA-binding	FVEG_01244	1	0.952	FOXG_00273	1	0.962	FCIRG_06813T1	1	0.97	FGSG_01116	1	0.799	neha_04256	1	0.778	1.83004	3.26897e-08	0.708529	0.0947679
FFUJ_01294	related to arsenite-resistance protein 2	2541	IPR007042; IPR007087; IPR021933	Arsenite-resistance protein 2; Zinc finger, C2H2; Protein of unknown function DUF3546	FVEG_01233	1	0.862	FOXG_00284	1	0.87	FCIRG_10562T1	1	0.937	FGSG_01106	1	0.871	neha_04266	1	0.85	2.73434	3.73851e-08	3.07476	0.00025742
FFUJ_01287	related to TAF(II) complex (TBP-associated protein complex) component	696	IPR006565; IPR009072	Bromodomain transcription factor; Histone-fold	FVEG_01227	1	0.978	FOXG_00291	1	0.991	FCIRG_12441T1	1	0.938	FGSG_01096	1	0.931	neha_04272	1	0.828	0.975014	0.000230081	0.369935	0.307777
FFUJ_01281	related to LIM homeobox protein	1752	IPR001356; IPR009057; IPR012287; IPR017970	Homeobox; Homeodomain-like; Homeodomain-related; Homeobox, conserved site	FVEG_01221	1	0.974	FOXG_00297	1	0.99	FCIRG_04137T1	1	0.991	FGSG_01100	1	0.732	neha_04277	1	0.705	-0.378278	0.00612666	0.0521116	0.572068
FFUJ_11808	uncharacterized protein	2022	IPR001138; IPR007219	Zn(2)-C6 fungal-type DNA-binding domain; Transcription factor, fungi	FVEG_10711	1	0.457	FOXG_12138	1	0.412	FCIRG_06979T1	1	0.35	FGSG_01293	0	0.11	neha_05426	1	0.499	-0.632322	0.000157331	-0.307551	0.0965113
FFUJ_12814	uncharacterized protein	2106	IPR001138; IPR007219	Zn(2)-C6 fungal-type DNA-binding domain; Transcription factor, fungi	FVEG_10711	0	0.208	FOXG_12138	0	0.198	FCIRG_06979T1	0	0.151	FGSG_01293	0	0.167	neha_05426	0	0.339	-2.21659	4.06563e-08	-1.79544	0.10946
FFUJ_09725	probable lactose regulatory protein	756	IPR001138	Zn(2)-C6 fungal-type DNA-binding domain	FVEG_10459	1	0.349	FOXG_11357	1	0.98	FCIRG_02324T1	1	0.976	FGSG_12282	1	0.846	neha_05448	0	0.206	0.145708	0.0800822	0.203744	0.103997
FFUJ_09714	probable DNA repair protein UVS-2	1308	IPR001841; IPR003034; IPR004580; IPR006642; IPR013083; IPR017907; IPR018957	Zinc finger, RING-type; DNA-binding SAP; DNA repair protein, Rad18; Zinc finger, Rad18-type putative; Zinc finger, RING/FYVE/PHD-type; Zinc finger, RING-type, conserved site; Zinc finger, C3HC4 RING-type	FVEG_10449	1	0.413	FOXG_11368	1	0.849	FCIRG_06792T1	1	0.913	FGSG_04258	1	0.337	neha_05462	1	0.594	-0.209122	0.0815208	0.229157	0.123067
FFUJ_09672	related to vacuolar segregation protein PEP7	2037	IPR000306; IPR006642; IPR011011; IPR013083; IPR017455	Zinc finger, FYVE-type; Zinc finger, Rad18-type putative; Zinc finger, FYVE/PHD-type; Zinc finger, RING/FYVE/PHD-type; Zinc finger, FYVE-related	FVEG_10411	1	0.993	FOXG_11408	1	0.982	FCIRG_03450T1	1	0.981	FGSG_04221	1	0.926	neha_05509	1	0.844	1.79349	1.09733e-08	0.644564	0.181785
FFUJ_09671	related to transcription factor	2376	IPR002110; IPR003163; IPR018004; IPR020683	Ankyrin repeat; Transcription regulator HTH, APSES-type DNA-binding domain; KilA, N-terminal/APSES-type HTH, DNA-binding; Ankyrin repeat-containing domain	FVEG_10410	1	0.975	FOXG_11409	1	0.954	FCIRG_11683T1	0	0.257	FGSG_04220	1	0.879	neha_05510	1	0.887	0.303095	0.144487	0.989274	0.0148396
FFUJ_09660	uncharacterized protein	768	IPR007396; IPR009002; IPR012349	Negative transcriptional regulator; FMN-binding split barrel-related; FMN-binding split barrel	FVEG_10401	1	0.984	FOXG_11420	1	0.984	FCIRG_13395T1	1	0.98	FGSG_04209	1	0.91	neha_05524	1	0.871	0.565839	0.169386	2.60861	0.000304655
FFUJ_09655	uncharacterized protein	1284	IPR001138	Zn(2)-C6 fungal-type DNA-binding domain	FVEG_10397	0	0.11	FOXG_11424	0	0.119	FCIRG_00068T1	0	0.16	FGSG_12290	1	0.374	neha_05533	0	0.277	-0.268664	0.026186	-0.456996	0.0516203
FFUJ_09651	related to general repressor of transcription	2067	IPR001138; IPR007219	Zn(2)-C6 fungal-type DNA-binding domain; Transcription factor, fungi	FVEG_10393	1	0.501	FOXG_11428	1	0.322	FCIRG_08768T1	1	0.99	FGSG_04203	1	0.8	neha_05536	1	0.866	1.36526	5.18098e-05	1.44684	0.00401253
FFUJ_09638	related to regulatory protein for the arginine catabolic pathway	2352	IPR001138	Zn(2)-C6 fungal-type DNA-binding domain	FVEG_10380	1	0.815	FOXG_11440	1	0.805	FCIRG_08100T1	1	0.926	FGSG_16137	1	0.695	neha_05550	1	0.461	1.29729	6.21404e-07	0.0213915	0.895564
FFUJ_09616	uncharacterized protein	2472	IPR001138; IPR007219	Zn(2)-C6 fungal-type DNA-binding domain; Transcription factor, fungi	FVEG_10357	1	0.901	FOXG_11463	1	0.942	FCIRG_13011T1	1	0.941	FGSG_04170	1	0.715	neha_05575	1	0.649	2.45731	2.4375e-08	2.68861	0.000734762
FFUJ_12715	uncharacterized protein	1728	IPR007219	Transcription factor, fungi	FVEG_10357	0	0.187	FOXG_14593	1	0.312	FCIRG_13011T1	0	0.196	FGSG_04170	0	0.193	neha_05575	0	0.199	-1.38205	0.000221528	-1.23564	0.0910197
FFUJ_10748	uncharacterized protein	810	IPR011598	Helix-loop-helix DNA-binding	FVEG_08684	1	0.702	FOXG_00250	0	0.118	FCIRG_01927T1	1	0.744	FGSG_16295	1	0.443	neha_05614	0	0.079	-1.66999	3.44075e-05	-2.29487	0.000175347
FFUJ_11293	related to TRI15 - putative transcription factor	849	IPR007087; IPR015880	Zinc finger, C2H2; Zinc finger, C2H2-like	FVEG_13013	1	0.734	FOXG_16888	0	0.26	FCIRG_00807T1	1	0.686	FGSG_03881	1	0.505	neha_05625	1	0.387	-0.820883	4.41034e-05	-1.14711	0.00607369
FFUJ_00035	uncharacterized protein	1467	IPR007219	Transcription factor, fungi	FVEG_00017	1	0.853	FOXG_10403	0	0.269	FCIRG_02713T1	1	0.867	FGSG_07674	1	0.458	neha_05634	0	0.265	-0.174901	0.181102	1.62823	0.00432689
FFUJ_00845	uncharacterized protein	2037	IPR001138; IPR007219	Zn(2)-C6 fungal-type DNA-binding domain; Transcription factor, fungi	FVEG_00794	1	0.721	FOXG_00721	1	0.748	FCIRG_02541T1	1	0.946	FGSG_15730	1	0.69	neha_05634	0	0.391	0.0311422	0.741391	0.758568	0.067232
FFUJ_07768	uncharacterized protein	2193	IPR001138; IPR007219	Zn(2)-C6 fungal-type DNA-binding domain; Transcription factor, fungi	FVEG_09052	1	0.861	FOXG_10403	1	0.974	FCIRG_06937T1	1	0.969	FGSG_15997	1	0.809	neha_05634	1	0.735	2.64669	3.77251e-07	2.76618	0.000115036
FFUJ_11716	uncharacterized protein	2148	IPR001138; IPR007219	Zn(2)-C6 fungal-type DNA-binding domain; Transcription factor, fungi	FVEG_10876	1	0.929	FOXG_12250	1	0.851	FCIRG_00150T1	1	0.892	FGSG_16361	1	0.771	neha_05634	0	0.378	-0.739502	0.008207	1.13263	0.000892196
FFUJ_02270	uncharacterized protein	1452	IPR001138	Zn(2)-C6 fungal-type DNA-binding domain	FVEG_12674	1	0.977	FOXG_15341	1	0.961	FCIRG_10214T1	1	0.878	FGSG_16855	1	0.689	neha_05660	1	0.594	1.11789	1.38035e-07	1.35714	0.00021388
FFUJ_12956	uncharacterized protein	1413	IPR001138	Zn(2)-C6 fungal-type DNA-binding domain	FVEG_12674	0	0.314	FOXG_15341	0	0.324	FCIRG_03481T1	1	0.777	FGSG_16855	0	0.3	neha_05660	0	0.339	-1.65579	1.05825e-05	-1.99191	0.00072197
FFUJ_07741	related to acriflavine sensitivity control protein ACR-2	1713	IPR001138; IPR021858	Zn(2)-C6 fungal-type DNA-binding domain; Protein of unknown function DUF3468	FVEG_09031	1	0.949	FOXG_10379	1	0.953	FCIRG_14889T1	1	0.657	FGSG_02676	1	0.799	neha_05670	1	0.394	0.523185	0.168979	1.24126	0.0821583
FFUJ_05435	uncharacterized protein	1185	IPR011616	bZIP transcription factor, bZIP-1	FVEG_13242	1	0.516	FOXG_10021	0	0.082	FCIRG_09102T1	0	0.182	FGSG_03230	0	0.196	neha_05703	0	0.227	-0.043855	0.436611	-0.11467	0.234666
FFUJ_07714	uncharacterized protein	2190	IPR001138; IPR007219	Zn(2)-C6 fungal-type DNA-binding domain; Transcription factor, fungi	FVEG_09007	1	0.774	FOXG_10355	1	0.93	FCIRG_07947T1	1	0.914	FGSG_02696	1	0.73	neha_05713	1	0.561	0.178414	0.229565	-1.19126	0.053845
FFUJ_00821	related to DRPLA protein	1650	IPR001005; IPR009057; IPR012287; IPR014778; IPR017877; IPR017930	SANT domain, DNA binding; Homeodomain-like; Homeodomain-related; Myb, DNA-binding; MYB-like; Transcription regulator HTH, Myb-type, DNA-binding	FVEG_00767	1	0.545	FOXG_00749	1	0.353	FCIRG_08719T1	1	0.747	FGSG_00318	1	0.418	neha_05747	0	0.082	-1.50121	1.03336e-08	-1.09109	0.0272935
FFUJ_07687	uncharacterized protein	687	IPR001005; IPR009057; IPR012287; IPR014778; IPR017877; IPR017930	SANT domain, DNA binding; Homeodomain-like; Homeodomain-related; Myb, DNA-binding; MYB-like; Transcription regulator HTH, Myb-type, DNA-binding	FVEG_08980	1	0.834	FOXG_10326	1	0.924	FCIRG_11216T1	1	0.528	FGSG_16034	1	0.801	neha_05747	1	0.684	1.1744	0.0191151	2.8123	0.000294662
FFUJ_07666	uncharacterized protein	1314	IPR001138	Zn(2)-C6 fungal-type DNA-binding domain	FVEG_08958	1	0.859	FOXG_10305	1	0.872	FCIRG_01100T1	1	0.795	FGSG_16039	1	0.71	neha_05770	1	0.62	-1.04866	2.41155e-06	-1.45495	0.00182869
FFUJ_07657	related to DNA-binding protein	3420	IPR007087; IPR007219; IPR013087; IPR015880	Zinc finger, C2H2; Transcription factor, fungi; Zinc finger, C2H2-type/integrase, DNA-binding; Zinc finger, C2H2-like	FVEG_08948	1	0.951	FOXG_10299	1	0.964	FCIRG_06294T1	1	0.93	FGSG_02743	1	0.847	neha_05777	1	0.806	1.68679	6.3177e-05	1.7686	0.000113097
FFUJ_07661	related to regulatory protein alcR	2790	IPR001138	Zn(2)-C6 fungal-type DNA-binding domain	FVEG_08953	1	0.98	FOXG_10302	1	0.981	FCIRG_07659T1	1	0.97	FGSG_16040	1	0.904	neha_05781	1	0.878	1.75206	2.7338e-07	2.23313	0.000861561
FFUJ_09555	related to ARO80 - positive transcription regulator of ARO9 and ARO10	2958	IPR001138	Zn(2)-C6 fungal-type DNA-binding domain	FVEG_10296	1	0.976	FOXG_11527	1	0.983	FCIRG_11704T1	1	0.963	FGSG_04109	1	0.925	neha_05807	1	0.857	2.03564	2.70315e-06	2.18872	0.000987747
FFUJ_09579	related to putative transcriptional regulator	1254	IPR007087; IPR013087	Zinc finger, C2H2; Zinc finger, C2H2-type/integrase, DNA-binding	FVEG_10320	1	0.926	FOXG_11503	1	0.923	FCIRG_13828T1	1	0.983	FGSG_04134	1	0.948	neha_05831	1	0.88	0.356925	0.00602236	0.781987	0.0952112
FFUJ_09592	uncharacterized protein	624	IPR004330	FAR1 DNA binding domain	FVEG_10334	1	1	FOXG_11487	1	1	FCIRG_00561T1	1	0.986	FGSG_04147	1	0.957	neha_05840	1	0.966	0.329546	0.00506016	0.677385	0.116046
FFUJ_07856	related to nitrate assimilation regulatory protein nirA	2496	IPR001138; IPR007219	Zn(2)-C6 fungal-type DNA-binding domain; Transcription factor, fungi	FVEG_09146	1	0.926	FOXG_10492	1	0.409	FCIRG_09625T1	1	0.874	FGSG_16014	1	0.874	neha_05906	1	0.82	1.55957	7.31168e-06	0.25865	0.0850041
FFUJ_01356	related to transposase	1158	IPR004875; IPR006600; IPR007889; IPR009057; IPR012287	DDE superfamily endonuclease, CENP-B-like; Pogo transposase / Cenp-B / PDC2, DNA-binding HTH domain; Helix-turn-helix, Psq; Homeodomain-like; Homeodomain-related	FVEG_06625	0	0.056	FOXG_08210	0	0.212	FCIRG_05143T1	0	0.078	FGSG_16975	0	0.26	neha_05910	0	0.123	1.12581	1.48418e-05	0.361647	0.422492
FFUJ_07933	related to translation initiation factor eIF3	2571	IPR000717; IPR008905; IPR011991	Proteasome component (PCI) domain; Eukaryotic translation initiation factor 3 subunit 8, N-terminal; Winged helix-turn-helix transcription repressor DNA-binding	FVEG_09219	1	0.995	FOXG_10573	1	0.995	FCIRG_06417T1	1	0.991	FGSG_02544	1	0.95	neha_05919	1	0.914	1.22202	0.0105485	2.8786	0.00376437
FFUJ_07927	uncharacterized protein	864	IPR001005; IPR009057; IPR012287; IPR017877	SANT domain, DNA binding; Homeodomain-like; Homeodomain-related; MYB-like	FVEG_09213	1	0.993	FOXG_10566	1	0.997	FCIRG_04119T1	1	0.99	FGSG_02538	1	0.934	neha_05925	1	0.851	-0.301733	0.00828719	-1.20428	0.0321236
FFUJ_07922	related to COP9 signalosome complex subunit 1 (G protein pathway suppressor 1)	1389	IPR000717; IPR011991; IPR019585	Proteasome component (PCI) domain; Winged helix-turn-helix transcription repressor DNA-binding; 26S proteasome, regulatory subunit Rpn7	FVEG_09209	1	0.935	FOXG_10561	1	0.931	FCIRG_04124T1	1	0.946	FGSG_02532	1	0.726	neha_05930	1	0.704	0.830715	5.56864e-05	1.76317	0.00506067
FFUJ_07921	related to transcriptional activator Mut3p	2883	IPR001138; IPR007219	Zn(2)-C6 fungal-type DNA-binding domain; Transcription factor, fungi	FVEG_09208	1	0.985	FOXG_10560	1	0.981	FCIRG_04125T1	1	0.992	FGSG_02531	1	0.885	neha_05931	1	0.887	0.283216	0.0155142	0.435665	0.0565639
FFUJ_07909	uncharacterized protein	2547	IPR008895; IPR013272	YL1 nuclear; YL1 nuclear, C-terminal	FVEG_09195	1	0.889	FOXG_10548	1	0.237	FCIRG_09857T1	1	0.463	FGSG_02520	1	0.692	neha_05942	1	0.656	0.614483	0.00222064	0.108512	0.641809
FFUJ_02098	related to helix-loop-helix protein	1146	IPR011598	Helix-loop-helix DNA-binding	FVEG_09192	0	0.427	FOXG_15108	1	0.655	FCIRG_09860T1	0	0.486	FGSG_02516	0	0.401	neha_05945	0	0.499	-0.0288797	0.637475	0.0524699	0.673506
FFUJ_07906	related to helix-loop-helix protein	1296	IPR011598	Helix-loop-helix DNA-binding	FVEG_09192	1	0.774	FOXG_10545	1	0.783	FCIRG_09860T1	1	0.785	FGSG_02516	1	0.588	neha_05945	1	0.565	2.4122	5.99741e-08	1.10509	0.135111
FFUJ_07898	probable relatd to E3-like factor in the SUMO pathway	1425	IPR004181; IPR013083; IPR023321	Zinc finger, MIZ-type; Zinc finger, RING/FYVE/PHD-type; PINIT domain	FVEG_09183	1	0.497	FOXG_10536	1	0.312	FCIRG_02050T1	1	0.831	FGSG_02507	1	0.644	neha_05953	1	0.617	0.799639	0.000358562	0.942475	0.000558762
FFUJ_07937	probable CCAAT-binding transcription factor subunit aab-1	810	IPR003958; IPR009072	Transcription factor CBF/NF-Y/archaeal histone; Histone-fold	FVEG_09223	1	0.978	FOXG_10579	1	0.887	FCIRG_06423T1	1	0.919	FGSG_02608	1	0.841	neha_05992	1	0.827	-0.0849042	0.593252	0.241362	0.267753
FFUJ_11180	uncharacterized protein	1881	IPR001138	Zn(2)-C6 fungal-type DNA-binding domain	FVEG_08335	1	0.52	FOXG_02760	1	0.233	FCIRG_03481T1	0	0.057	FGSG_03102	0	0.054	neha_06009	0	0.257	0.972766	8.26592e-07	0.628342	0.00807693
FFUJ_07953	related to 6-hydroxy-D-nicotine oxidase	1929	IPR001138	Zn(2)-C6 fungal-type DNA-binding domain	FVEG_02340	0	0.11	FOXG_10596	1	0.425	FCIRG_12202T1	1	0.856	FGSG_16027	1	0.568	neha_06052	1	0.337	0.99218	6.97461e-06	-0.221869	0.345649
FFUJ_07951	uncharacterized protein	2541	IPR015880	Zinc finger, C2H2-like	FVEG_09238	1	0.97	FOXG_10593	1	0.979	FCIRG_11311T1	1	0.974	FGSG_02635	1	0.878	neha_06054	1	0.831	1.56786	2.95149e-05	2.51657	0.000324028
FFUJ_06697	related to cutinase transcription factor 1 beta	2028	IPR001138; IPR007219	Zn(2)-C6 fungal-type DNA-binding domain; Transcription factor, fungi	FVEG_14132	1	0.808	FOXG_02659	1	0.815	FCIRG_04916T1	0	0.353	FGSG_08034	1	0.595	neha_06071	1	0.412	0.858322	1.24816e-07	0.706276	0.0594007
FFUJ_08011	uncharacterized protein	2004	IPR001138; IPR007219	Zn(2)-C6 fungal-type DNA-binding domain; Transcription factor, fungi	FVEG_09303	1	0.99	FOXG_10655	1	0.919	FCIRG_11985T1	1	0.985	FGSG_15995	1	0.782	neha_06075	1	0.74	2.33889	6.968e-08	0.687767	0.0509173
FFUJ_08009	related to transcriptional regulator	2058	IPR001138; IPR007219	Zn(2)-C6 fungal-type DNA-binding domain; Transcription factor, fungi	FVEG_09299	1	0.571	FOXG_10657	1	0.882	FCIRG_11983T1	1	0.765	FGSG_15994	1	0.696	neha_06077	1	0.7	0.471407	8.9766e-05	0.866949	0.0211182
FFUJ_09240	fumonisin cluster - transcription factor	1125	IPR007219	Transcription factor, fungi	FVEG_14180	1	0.291	FOXG_10657	0	0.092	FCIRG_11983T1	0	0.131	FGSG_06810	0	0.08	neha_06077	0	0.108	0.00395568	0.962069	0.593608	0.301427
FFUJ_14383	uncharacterized protein	1494	IPR001138	Zn(2)-C6 fungal-type DNA-binding domain	FVEG_09358	1	0.442	FOXG_10696	1	0.606	FCIRG_08155T1	1	0.512	FGSG_15987	1	0.821	neha_06088	1	0.731	-0.959958	0.000139446	-1.31158	0.0202608
FFUJ_14375	uncharacterized protein	1719	IPR001138	Zn(2)-C6 fungal-type DNA-binding domain	FVEG_09363	1	0.304	FOXG_10703	1	0.351	FCIRG_08161T1	1	0.351	FGSG_00011	1	0.465	neha_06146	1	0.585	-0.779962	0.000237485	-0.337723	0.406578
FFUJ_03908	related to Put3p and to hypothetical protein YJL206c	2109	IPR001138; IPR007219	Zn(2)-C6 fungal-type DNA-binding domain; Transcription factor, fungi	FVEG_03631	1	0.871	FOXG_05759	1	0.895	FCIRG_07419T1	1	0.804	FGSG_09111	1	0.701	neha_06201	1	0.45	-1.61881	3.92824e-09	-2.11796	0.00129026
FFUJ_11179	uncharacterized protein	1926	IPR007219	Transcription factor, fungi	FVEG_06741	0	0.129	FOXG_09141	0	0.128	FCIRG_01695T1	0	0.133	FGSG_16446	0	0.12	neha_06207	0	0.172	0.796814	9.27352e-05	0.101126	0.58005
FFUJ_06607	related to cutinase transcription factor 1 beta	2391	IPR001138; IPR007219	Zn(2)-C6 fungal-type DNA-binding domain; Transcription factor, fungi	FVEG_01591	1	0.297	FOXG_02763	1	0.923	FCIRG_03573T1	1	0.927	FGSG_08064	1	0.749	neha_06264	1	0.498	0.117428	0.544177	-1.90929	0.00201918
FFUJ_14136	related to ariadne-2 protein	2346	IPR000571; IPR002867; IPR007087; IPR018957	Zinc finger, CCCH-type; Zinc finger, C6HC-type; Zinc finger, C2H2; Zinc finger, C3HC4 RING-type	FVEG_11914	1	0.459	FOXG_03967	1	0.416	FCIRG_02828T1	1	0.824	FGSG_07753	1	0.721	neha_06346	1	0.373	-2.04001	0.00010364	-2.08702	0.000142873
FFUJ_14716	related to ariadne-2 protein	2484	IPR000571; IPR007087	Zinc finger, CCCH-type; Zinc finger, C2H2	FVEG_11914	1	0.759	FOXG_03967	1	0.656	FCIRG_06357T1	1	0.676	FGSG_07753	0	0.451	neha_06346	0	0.334	NA	NA	NA	NA
FFUJ_05777	uncharacterized protein	2043	IPR001138; IPR007219	Zn(2)-C6 fungal-type DNA-binding domain; Transcription factor, fungi	FVEG_02401	1	0.591	FOXG_03533	1	0.405	FCIRG_02727T1	1	0.912	FGSG_16963	1	0.694	neha_06358	1	0.296	2.64535	1.27041e-09	1.46194	0.000392619
FFUJ_10459	uncharacterized protein	1674	IPR001138	Zn(2)-C6 fungal-type DNA-binding domain	FVEG_13604	1	0.375	FOXG_16639	1	0.369	FCIRG_14097T1	1	0.522	FGSG_16269	1	0.581	neha_06419	1	0.315	1.86277	1.42684e-07	1.9904	0.000113338
FFUJ_10999	uncharacterized protein	1854	IPR001138; IPR007219	Zn(2)-C6 fungal-type DNA-binding domain; Transcription factor, fungi	FVEG_08457	1	0.671	FOXG_10047	1	0.948	FCIRG_10778T1	1	0.971	FGSG_16308	1	0.737	neha_06427	1	0.614	-0.425107	0.000879836	-0.247497	0.110121
FFUJ_12046	uncharacterized protein	1770	IPR007219	Transcription factor, fungi	FVEG_08457	0	0.242	FOXG_10047	0	0.352	FCIRG_10778T1	0	0.354	FGSG_16308	0	0.369	neha_06427	0	0.411	0.721296	3.14974e-05	-0.101937	0.335492
FFUJ_06748	uncharacterized protein	1422	IPR001138	Zn(2)-C6 fungal-type DNA-binding domain	FVEG_12607	0	0.194	FOXG_04750	1	0.319	FCIRG_03326T1	1	0.941	FGSG_08080	0	0.215	neha_06458	0	0.095	-1.83314	0.00043574	-2.64721	0.0015824
FFUJ_11305	uncharacterized protein	1668	IPR001138	Zn(2)-C6 fungal-type DNA-binding domain	FVEG_12982	1	0.649	FOXG_17625	1	0.79	FCIRG_08589T1	1	0.356	FGSG_04683	1	0.642	neha_06458	1	0.591	-0.19416	0.0960811	-0.472728	0.163845
FFUJ_14575	uncharacterized protein	2058	IPR001138	Zn(2)-C6 fungal-type DNA-binding domain	FVEG_12027	1	0.964	FOXG_03831	1	0.95	FCIRG_12948T1	1	0.912	FGSG_15953	1	0.653	neha_06708	0	0.091	NA	NA	NA	NA
FFUJ_14802	uncharacterized protein	1950	IPR001138; IPR007219	Zn(2)-C6 fungal-type DNA-binding domain; Transcription factor, fungi	FVEG_11830	1	0.69	FOXG_02462	0	0.22	FCIRG_14383T1	1	0.341	FGSG_06503	0	0.224	neha_06719	1	0.211	NA	NA	NA	NA
FFUJ_04612	uncharacterized protein	2235	IPR001138; IPR007219	Zn(2)-C6 fungal-type DNA-binding domain; Transcription factor, fungi	FVEG_04292	1	0.16	FOXG_06446	0	0.437	FCIRG_00419T1	1	0.561	FGSG_05370	1	0.728	neha_06768	1	0.652	0.844779	0.00203563	0.604261	0.0475693
FFUJ_04594	related to positive activator of transcription	2133	IPR001138; IPR007219	Zn(2)-C6 fungal-type DNA-binding domain; Transcription factor, fungi	FVEG_04273	1	0.562	FOXG_05868	0	0.205	FCIRG_00440T1	1	0.895	FGSG_16339	0	0.263	neha_06786	1	0.606	0.956324	1.33904e-05	0.6618	0.0110636
FFUJ_00433	uncharacterized protein	2850	IPR001138; IPR007219	Zn(2)-C6 fungal-type DNA-binding domain; Transcription factor, fungi	FVEG_00379	1	0.964	FOXG_01137	1	0.864	FCIRG_11000T1	1	0.982	FGSG_00800	1	0.794	neha_06787	0	0.401	1.79828	2.5773e-05	1.08093	0.109247
FFUJ_04592	uncharacterized protein	2688	IPR001138; IPR007219	Zn(2)-C6 fungal-type DNA-binding domain; Transcription factor, fungi	FVEG_04271	1	0.855	FOXG_06423	1	0.867	FCIRG_00442T1	1	0.922	FGSG_17664	1	0.74	neha_06787	1	0.649	-1.35987	2.36419e-05	-0.953131	0.330649
FFUJ_04574	uncharacterized protein	1284	IPR001138	Zn(2)-C6 fungal-type DNA-binding domain	FVEG_04253	1	0.666	FOXG_07018	1	0.316	FCIRG_10539T1	1	0.713	FGSG_16472	1	0.726	neha_06806	1	0.62	-0.143001	0.429876	0.571527	0.103661
FFUJ_00641	uncharacterized protein	2484	IPR007087; IPR018499	Zinc finger, C2H2; Tetraspanin	FVEG_00577	1	0.377	FOXG_00938	1	0.513	FCIRG_12688T1	1	0.618	FGSG_15807	1	0.415	neha_06826	0	0.069	0.32219	0.00822834	0.142845	0.289214
FFUJ_06466	uncharacterized protein	1422	IPR007087	Zinc finger, C2H2	FVEG_01714	1	0.337	FOXG_13289	1	0.146	FCIRG_12436T1	1	0.519	FGSG_15807	0	0.199	neha_06826	0	0.071	-2.20901	2.95692e-05	-2.64748	0.000163589
FFUJ_12328	uncharacterized protein	2205	IPR001138; IPR007219	Zn(2)-C6 fungal-type DNA-binding domain; Transcription factor, fungi	FVEG_07245	1	0.884	FOXG_04130	1	0.928	FCIRG_04497T1	1	0.936	FGSG_02215	1	0.623	neha_06828	1	0.47	1.37947	9.85728e-07	1.66124	0.00218325
FFUJ_11969	uncharacterized protein	1731	IPR001138	Zn(2)-C6 fungal-type DNA-binding domain	FVEG_01650	0	0.248	FOXG_11991	1	0.904	FCIRG_08068T1	1	0.845	FGSG_03044	1	0.572	neha_06944	1	0.515	-0.470797	0.0336586	0.634907	0.0422064
FFUJ_02320	uncharacterized protein	1596	IPR007219	Transcription factor, fungi	FVEG_05176	0	0.129	FOXG_02014	0	0.118	FCIRG_00334T1	1	0.491	FGSG_07568	1	0.192	neha_06972	0	0.186	-3.74831	1.24795e-09	-4.2012	0.000196893
FFUJ_12646	related to transcriptional activator Mut3p	1674	IPR001138; IPR007219	Zn(2)-C6 fungal-type DNA-binding domain; Transcription factor, fungi	FVEG_13367	1	0.672	FOXG_14525	1	0.656	FCIRG_00258T1	1	0.758	FGSG_17450	1	0.35	neha_06972	1	0.496	-0.463563	0.000215464	0.0143416	0.883898
FFUJ_12243	uncharacterized protein	1239	IPR001138	Zn(2)-C6 fungal-type DNA-binding domain	FVEG_12532	0	0.107	FOXG_11895	1	0.112	FCIRG_05643T1	1	0.201	FGSG_12611	0	0.153	neha_06987	0	0.125	1.45316	1.27792e-05	1.05721	0.00351525
FFUJ_12565	related to monocarboxylate transporter 4	2313	IPR001356; IPR007087; IPR008422; IPR009057; IPR012287; IPR015880	Homeobox; Zinc finger, C2H2; Homeobox KN domain; Homeodomain-like; Homeodomain-related; Zinc finger, C2H2-like	FVEG_13867	1	0.548	FOXG_13545	1	0.573	FCIRG_02569T1	1	0.663	FGSG_17555	1	0.628	neha_07000	1	0.528	-0.353754	0.0192822	0.341125	0.202334
FFUJ_03635	uncharacterized protein	1881	IPR001138; IPR007219	Zn(2)-C6 fungal-type DNA-binding domain; Transcription factor, fungi	FVEG_09421	0	0.202	FOXG_08541	0	0.099	FCIRG_01525T1	1	0.44	FGSG_17561	0	0.258	neha_07024	0	0.233	-1.91517	4.05256e-08	-2.05198	0.000153115
FFUJ_06727	uncharacterized protein	1698	IPR007219	Transcription factor, fungi	FVEG_03422	1	0.23	FOXG_06048	0	0.12	FCIRG_04020T1	1	0.348	FGSG_17561	0	0.249	neha_07024	1	0.29	-1.86889	2.54578e-06	-1.9593	0.000142665
FFUJ_09258	uncharacterized protein	1854	IPR001138; IPR007219	Zn(2)-C6 fungal-type DNA-binding domain; Transcription factor, fungi	FVEG_08621	0	0.233	FOXG_09864	0	0.271	FCIRG_11337T1	0	0.276	FGSG_16288	0	0.28	neha_07037	0	0.325	-0.306975	0.00166038	1.277	0.00019862
FFUJ_10816	uncharacterized protein	2160	IPR001138; IPR007219	Zn(2)-C6 fungal-type DNA-binding domain; Transcription factor, fungi	FVEG_08621	1	0.701	FOXG_09864	1	0.813	FCIRG_11337T1	1	0.869	FGSG_16288	1	0.692	neha_07037	1	0.529	-0.11818	0.253679	-0.512748	0.0298942
FFUJ_10219	uncharacterized protein	1950	IPR001138	Zn(2)-C6 fungal-type DNA-binding domain	FVEG_12688	0	0.258	FOXG_15361	0	0.31	FCIRG_04447T1	1	0.496	FGSG_11569	1	0.501	neha_07068	0	0.312	2.75421	2.04783e-08	1.81782	0.000270595
FFUJ_06596	uncharacterized protein	1800	IPR001138	Zn(2)-C6 fungal-type DNA-binding domain	FVEG_13302	0	0.245	FOXG_02769	1	0.97	FCIRG_03661T1	1	0.963	FGSG_03919	1	0.825	neha_07073	1	0.64	-4.05973	4.07366e-09	-4.59647	5.99954e-05
FFUJ_02295	uncharacterized protein	744	IPR007396; IPR009002; IPR012349	Negative transcriptional regulator; FMN-binding split barrel-related; FMN-binding split barrel	FVEG_12686	1	0.936	FOXG_15359	1	0.916	FCIRG_01760T1	1	0.952	FGSG_07583	1	0.843	neha_07100	1	0.769	-1.49345	0.00102129	-1.3904	0.0296948
FFUJ_02293	uncharacterized protein	1845	IPR001138; IPR007219	Zn(2)-C6 fungal-type DNA-binding domain; Transcription factor, fungi	FVEG_12684	1	0.286	FOXG_15357	1	0.546	FCIRG_01762T1	1	0.985	FGSG_16851	1	0.904	neha_07102	1	0.566	1.56441	1.64115e-06	1.2075	0.0017002
FFUJ_08078	related to ARO80 - positive transcription regulator of ARO9 and ARO10	2166	IPR001138	Zn(2)-C6 fungal-type DNA-binding domain	FVEG_10296	0	0.2	FOXG_11527	0	0.202	FCIRG_02818T1	1	0.775	FGSG_04109	0	0.197	neha_07109	1	0.575	-0.830228	0.000320728	-0.606468	0.0356021
FFUJ_11740	uncharacterized protein	1641	IPR001138	Zn(2)-C6 fungal-type DNA-binding domain	FVEG_11594	0	0.073	FOXG_12224	1	0.86	FCIRG_00172T1	1	0.878	FGSG_08182	1	0.684	neha_07109	0	0.064	-0.814858	0.00244646	-0.743768	0.0289036
FFUJ_04033	uncharacterized protein	2097	IPR001138; IPR007219	Zn(2)-C6 fungal-type DNA-binding domain; Transcription factor, fungi	FVEG_03744	1	0.684	FOXG_05868	1	0.853	FCIRG_13573T1	1	0.963	FGSG_17196	1	0.768	neha_07121	1	0.311	-0.0199603	0.772417	-0.549675	0.227869
FFUJ_02436	related to regulatory protein alcR	2541	IPR001138	Zn(2)-C6 fungal-type DNA-binding domain	FVEG_07771	1	0.548	FOXG_10302	0	0.399	FCIRG_06571T1	1	0.953	FGSG_07482	1	0.7	neha_07154	1	0.578	0.142314	0.233316	0.0925493	0.608628
FFUJ_05511	related to regulatory protein alcR	2499	IPR001138	Zn(2)-C6 fungal-type DNA-binding domain	FVEG_13171	1	0.965	FOXG_15708	1	0.173	FCIRG_13881T1	1	0.565	FGSG_02874	1	0.654	neha_07154	0	0.509	-0.368418	0.00257829	-0.394728	0.330202
FFUJ_02156	related to C6 zink-finger protein PRO1A	1701	IPR001138	Zn(2)-C6 fungal-type DNA-binding domain	FVEG_12565	1	0.353	FOXG_15183	1	0.36	FCIRG_09050T1	1	0.672	FGSG_17116	0	0.298	neha_07159	0	0.311	1.49669	1.74905e-06	-0.127322	0.641238
FFUJ_13994	related to C6 zink-finger protein PRO1A	1512	IPR001138	Zn(2)-C6 fungal-type DNA-binding domain	FVEG_00406	0	0.232	FOXG_01108	0	0.235	FCIRG_03601T1	1	0.884	FGSG_17116	1	0.838	neha_07159	1	0.655	-0.212275	0.0990135	-0.933373	0.0499784
FFUJ_02222	uncharacterized protein	1362	IPR001138	Zn(2)-C6 fungal-type DNA-binding domain	FVEG_12607	1	0.506	FOXG_15299	1	0.566	FCIRG_08177T1	1	0.557	FGSG_08080	0	0.19	neha_07170	0	0.081	-2.84208	2.66077e-09	-2.98096	0.000262857
FFUJ_02398	uncharacterized protein	1077	IPR001138	Zn(2)-C6 fungal-type DNA-binding domain	FVEG_12778	1	0.156	FOXG_15447	1	0.735	FCIRG_09669T1	1	0.842	FGSG_07521	1	0.365	neha_07170	1	0.267	-1.16348	2.31893e-06	-1.28718	0.0121967
FFUJ_04631	uncharacterized protein	1713	IPR011616	bZIP transcription factor, bZIP-1	FVEG_06480	1	0.844	FOXG_08188	1	0.259	FCIRG_06682T1	1	0.525	FGSG_06421	1	0.657	neha_07174	0	0.144	1.32132	8.30111e-05	1.19452	0.00033031
FFUJ_11604	uncharacterized protein	768	IPR004827	Basic-leucine zipper (bZIP) transcription factor	FVEG_08633	0	0.209	FOXG_09852	0	0.192	FCIRG_09331T1	0	0.184	FGSG_02939	1	0.306	neha_07174	0	0.165	-3.60088	3.40109e-08	-3.61547	0.00156449
FFUJ_11961	uncharacterized protein	1590	IPR004827; IPR011616	Basic-leucine zipper (bZIP) transcription factor; bZIP transcription factor, bZIP-1	FVEG_10587	1	0.853	FOXG_11998	1	0.864	FCIRG_01023T1	1	0.885	FGSG_03040	1	0.531	neha_07174	0	0.174	-3.26999	5.68667e-08	-3.55341	5.88354e-05
FFUJ_00508	related to nonhistone chromosomal protein	1062	IPR000910; IPR009071	High mobility group, HMG1/HMG2; High mobility group, superfamily	FVEG_00454	1	0.983	FOXG_01060	1	0.992	FCIRG_08824T1	1	0.845	FGSG_00729	1	0.873	neha_07189	0	0.1	1.68258	0.00604555	3.65339	5.67421e-05
FFUJ_05496	uncharacterized protein	1515	IPR001138	Zn(2)-C6 fungal-type DNA-binding domain	FVEG_13179	1	0.911	FOXG_15695	1	0.859	FCIRG_07840T1	1	0.879	FGSG_16387	1	0.632	neha_07215	1	0.472	1.44111	8.2731e-08	2.58174	0.00059835
FFUJ_10980	uncharacterized protein	1455	IPR001138	Zn(2)-C6 fungal-type DNA-binding domain	FVEG_08472	1	0.598	FOXG_10032	1	0.587	FCIRG_09152T1	1	0.918	FGSG_03219	1	0.637	neha_07215	0	0.25	1.26649	2.41515e-07	0.578011	0.00632749
FFUJ_11259	uncharacterized protein	1338	IPR001138	Zn(2)-C6 fungal-type DNA-binding domain	FVEG_03298	1	0.271	FOXG_17148	1	0.644	FCIRG_00687T1	1	0.15	FGSG_10576	1	0.533	neha_07233	1	0.296	-1.44071	0.00032928	-1.81785	0.00770313
FFUJ_14523	uncharacterized protein	1548	IPR001138	Zn(2)-C6 fungal-type DNA-binding domain	FVEG_12075	1	0.662	FOXG_03781	1	0.472	FCIRG_00914T1	1	0.831	FGSG_13242	1	0.574	neha_07239	1	0.479	NA	NA	NA	NA
FFUJ_10669	related to transcriptional activator Mut3p	1821	IPR001138; IPR007219	Zn(2)-C6 fungal-type DNA-binding domain; Transcription factor, fungi	FVEG_09299	0	0.186	FOXG_09712	1	0.555	FCIRG_02663T1	1	0.395	FGSG_16922	1	0.376	neha_07250	0	0.32	-0.814641	0.000201375	-2.07097	0.00161089
FFUJ_14536	related to transcriptional activator Mut3p	1848	IPR001138; IPR007219	Zn(2)-C6 fungal-type DNA-binding domain; Transcription factor, fungi	FVEG_12063	1	0.293	FOXG_03794	1	0.283	FCIRG_03510T1	1	0.79	FGSG_16922	1	0.606	neha_07250	1	0.423	NA	NA	NA	NA
FFUJ_06522	ARG81 - Transcription factor involved in arginine metabolism	2181	IPR001138; IPR021858	Zn(2)-C6 fungal-type DNA-binding domain; Protein of unknown function DUF3468	FVEG_01663	1	0.417	FOXG_10036	0	0.243	FCIRG_02775T1	1	0.918	FGSG_03214	0	0.262	neha_07266	1	0.421	-4.01026	3.19658e-06	-4.04409	4.76078e-05
FFUJ_14860	uncharacterized protein	1209	IPR001138	Zn(2)-C6 fungal-type DNA-binding domain	FVEG_10599	0	0.306	FOXG_12045	0	0.326	FCIRG_14194T1	1	0.91	FGSG_11561	1	0.302	neha_07282	1	0.229	NA	NA	NA	NA
FFUJ_12670	uncharacterized protein	2004	IPR001138	Zn(2)-C6 fungal-type DNA-binding domain	FVEG_13387	1	0.578	FOXG_04130	0	0.163	FCIRG_00287T1	1	0.459	FGSG_15995	0	0.172	neha_07297	1	0.384	0.146947	0.102582	0.507024	0.00385538
FFUJ_10875	uncharacterized protein	3201	IPR000679; IPR011990; IPR013026; IPR013088; IPR019734	Zinc finger, GATA-type; Tetratricopeptide-like helical; Tetratricopeptide repeat-containing; Zinc finger, NHR/GATA-type; Tetratricopeptide repeat	FVEG_08568	1	0.516	FOXG_09940	1	0.675	FCIRG_02855T1	1	0.119	FGSG_12472	1	0.095	neha_07315	0	0.09	-0.483687	1.46314e-05	-0.328131	0.129229
FFUJ_00646	probable protein of the 3` processing complex	756	IPR000571	Zinc finger, CCCH-type	FVEG_00590	1	0.98	FOXG_00923	1	0.976	FCIRG_09344T1	1	0.996	FGSG_11865	1	0.929	neha_07330	0	0.036	-1.04729	1.03867e-06	-1.35428	0.00127411
FFUJ_12381	uncharacterized protein	1719	IPR000571	Zinc finger, CCCH-type	FVEG_07196	1	0.998	FOXG_04082	1	0.997	FCIRG_13201T1	1	0.929	FGSG_16913	1	0.648	neha_07330	1	0.862	0.731335	0.0366642	1.366	0.00133332
FFUJ_12383	uncharacterized protein	495	IPR004827; IPR011616	Basic-leucine zipper (bZIP) transcription factor; bZIP transcription factor, bZIP-1	FVEG_07194	1	0.952	FOXG_04081	1	0.945	FCIRG_10293T1	1	0.958	FGSG_16912	1	0.486	neha_07332	1	0.559	0.0825299	0.374512	0.241004	0.0617512
FFUJ_06701	uncharacterized protein	837	IPR004827; IPR011616	Basic-leucine zipper (bZIP) transcription factor; bZIP transcription factor, bZIP-1	FVEG_07160	0	0.294	FOXG_14811	1	0.559	FCIRG_06461T1	0	0.276	FGSG_07834	0	0.211	neha_07361	0	0.309	-0.280494	0.006711	-0.716199	0.027419
FFUJ_12415	uncharacterized protein	900	IPR002112; IPR004827; IPR011616	Transcription factor Jun; Basic-leucine zipper (bZIP) transcription factor; bZIP transcription factor, bZIP-1	FVEG_07160	1	0.793	FOXG_04043	1	0.773	FCIRG_06461T1	1	0.75	FGSG_07834	1	0.381	neha_07361	1	0.386	-1.32847	0.000428932	-2.08764	0.000409819
FFUJ_12420	related to Zn(II)2Cys6 transcriptional activator	1692	IPR001138; IPR007219	Zn(2)-C6 fungal-type DNA-binding domain; Transcription factor, fungi	FVEG_13984	1	0.497	FOXG_04038	1	0.494	FCIRG_09844T1	1	0.449	FGSG_14003	1	0.358	neha_07364	1	0.666	0.886608	6.60777e-05	0.128612	0.24162
FFUJ_14855	related to Zn(II)2Cys6 transcriptional activator	1725	IPR001138; IPR007219	Zn(2)-C6 fungal-type DNA-binding domain; Transcription factor, fungi	FVEG_12193	1	0.977	FOXG_13349	1	0.979	FCIRG_13464T1	1	0.868	FGSG_14003	1	0.685	neha_07364	0	0.427	NA	NA	NA	NA
FFUJ_12439	uncharacterized protein	1617	IPR001138	Zn(2)-C6 fungal-type DNA-binding domain	FVEG_13970	1	0.38	FOXG_04032	1	0.403	FCIRG_08657T1	1	0.757	FGSG_16908	1	0.677	neha_07374	1	0.652	0.448988	0.00887726	-1.04135	0.0548384
FFUJ_10689	uncharacterized protein	1692	IPR001138	Zn(2)-C6 fungal-type DNA-binding domain	FVEG_08745	1	0.452	FOXG_08428	0	0.155	FCIRG_02644T1	1	0.846	FGSG_16291	0	0.285	neha_07379	1	0.431	0.0311781	0.878882	-1.41432	0.0457568
FFUJ_12506	uncharacterized protein	2130	IPR001138; IPR007219	Zn(2)-C6 fungal-type DNA-binding domain; Transcription factor, fungi	FVEG_13916	1	0.694	FOXG_13486	1	0.745	FCIRG_11281T1	1	0.925	FGSG_16711	0	0.227	neha_07391	1	0.528	0.887734	2.33215e-07	0.786049	0.0143904
FFUJ_10558	probable developmental regulator flbA	1437	IPR000342; IPR000591; IPR011991; IPR016137	Regulator of G protein signalling; DEP domain; Winged helix-turn-helix transcription repressor DNA-binding; Regulator of G protein signalling superfamily	FVEG_08855	1	0.938	FOXG_09613	1	0.994	FCIRG_00495T1	1	0.956	FGSG_03597	1	0.868	neha_07412	1	0.745	-2.68811	0.000428464	-1.91995	0.00404395
FFUJ_11862	uncharacterized protein	1515	IPR001138; IPR002409	Zn(2)-C6 fungal-type DNA-binding domain; Aflatoxin biosynthesis regulatory protein	FVEG_06046	0	0.217	FOXG_08626	0	0.216	FCIRG_10073T1	0	0.204	FGSG_17645	0	0.191	neha_07431	1	0.421	0.217484	0.00396597	0.192371	0.114357
FFUJ_10487	uncharacterized protein	1977	IPR001138; IPR007219	Zn(2)-C6 fungal-type DNA-binding domain; Transcription factor, fungi	FVEG_13797	0	0.22	FOXG_07973	0	0.271	FCIRG_00880T1	1	0.783	FGSG_03559	1	0.337	neha_07451	1	0.296	1.09726	7.09438e-06	0.75232	0.133341
FFUJ_03624	uncharacterized protein	2058	IPR001138; IPR007219	Zn(2)-C6 fungal-type DNA-binding domain; Transcription factor, fungi	FVEG_05735	1	0.414	FOXG_05759	0	0.37	FCIRG_01516T1	1	0.761	FGSG_01724	1	0.554	neha_07468	0	0.237	-2.37773	6.28718e-07	-2.05508	0.000880614
FFUJ_10657	related to transcriptional activator Mut3p	2160	IPR001138; IPR007219	Zn(2)-C6 fungal-type DNA-binding domain; Transcription factor, fungi	FVEG_08771	1	0.971	FOXG_09701	1	0.981	FCIRG_10468T1	1	0.982	FGSG_12398	1	0.847	neha_07468	1	0.574	0.862079	7.17067e-05	-0.238678	0.566471
FFUJ_14103	uncharacterized protein	1248	IPR007219	Transcription factor, fungi	FVEG_04583	0	0.167	FOXG_03894	1	0.185	FCIRG_03310T1	0	0.156	FGSG_08028	1	0.299	neha_07468	0	0.097	-2.93013	6.92579e-09	-3.25934	0.000232286
FFUJ_10137	uncharacterized protein	2127	IPR001138; IPR007219	Zn(2)-C6 fungal-type DNA-binding domain; Transcription factor, fungi	FVEG_11027	1	0.563	FOXG_13596	1	0.719	FCIRG_00102T1	1	0.948	FGSG_04643	1	0.684	neha_07481	0	0.265	-1.46589	0.000132979	-1.50357	0.0385281
FFUJ_10713	related to STB5 - transcription factor	2088	IPR001138; IPR007219	Zn(2)-C6 fungal-type DNA-binding domain; Transcription factor, fungi	FVEG_08719	1	0.511	FOXG_09762	1	0.905	FCIRG_11296T1	1	0.936	FGSG_03727	1	0.837	neha_07481	1	0.639	0.0981417	0.240245	0.0899687	0.342168
FFUJ_02194	uncharacterized protein	1791	IPR001138	Zn(2)-C6 fungal-type DNA-binding domain	FVEG_12596	1	0.574	FOXG_15282	1	0.643	FCIRG_07751T1	1	0.702	FGSG_07585	1	0.488	neha_07494	1	0.382	0.254778	0.0626016	-1.45915	0.00697795
FFUJ_06446	uncharacterized protein	1869	IPR007219	Transcription factor, fungi	FVEG_12193	0	0.199	FOXG_02886	1	0.348	FCIRG_04033T1	1	0.798	FGSG_01293	0	0.155	neha_07497	1	0.319	-0.347995	0.0652459	-0.1427	0.226816
FFUJ_07470	related to acetyltransferase (nodulation protein nodL)	1947	IPR001138; IPR001451; IPR011004; IPR024688	Zn(2)-C6 fungal-type DNA-binding domain; Bacterial transferase hexapeptide repeat; Trimeric LpxA-like; Maltose/galactoside acetyltransferase	FVEG_02704	1	0.949	FOXG_05432	1	0.818	FCIRG_15055T1	1	0.986	FGSG_10069	1	0.9	neha_07513	0	0.114	3.28372	1.08797e-09	2.99515	5.17705e-05
FFUJ_02437	uncharacterized protein	1671	IPR015880	Zinc finger, C2H2-like	FVEG_07772	1	0.372	FOXG_01406	1	0.273	FCIRG_09158T1	0	0.219	FGSG_11061	0	0.275	neha_07517	0	0.183	-1.05297	4.13934e-06	-1.27627	0.00795288
FFUJ_03879	uncharacterized protein	2913	IPR001138; IPR007087; IPR013087; IPR015880	Zn(2)-C6 fungal-type DNA-binding domain; Zinc finger, C2H2; Zinc finger, C2H2-type/integrase, DNA-binding; Zinc finger, C2H2-like	FVEG_03599	1	0.678	FOXG_05745	1	0.346	FCIRG_14651T1	1	0.374	FGSG_11061	1	0.221	neha_07517	1	0.157	-1.31754	2.13856e-05	-0.577209	0.0100821
FFUJ_05426	uncharacterized protein	2379	IPR007087; IPR007219; IPR013087; IPR015880	Zinc finger, C2H2; Transcription factor, fungi; Zinc finger, C2H2-type/integrase, DNA-binding; Zinc finger, C2H2-like	FVEG_02103	0	0.163	FOXG_15777	1	0.154	FCIRG_01565T1	1	0.549	FGSG_17423	1	0.539	neha_07548	0	0.237	0.0363152	0.713203	-0.166353	0.202381
FFUJ_09177	uncharacterized protein	2226	IPR001138; IPR007219	Zn(2)-C6 fungal-type DNA-binding domain; Transcription factor, fungi	FVEG_13150	0	0.266	FOXG_11875	1	0.16	FCIRG_01607T1	1	0.341	FGSG_17423	0	0.232	neha_07548	0	0.234	-0.70346	1.10156e-05	-0.563676	0.0266877
FFUJ_10263	uncharacterized protein	2367	IPR001138; IPR007087; IPR007219; IPR013087; IPR015880	Zn(2)-C6 fungal-type DNA-binding domain; Zinc finger, C2H2; Transcription factor, fungi; Zinc finger, C2H2-type/integrase, DNA-binding; Zinc finger, C2H2-like	FVEG_13150	0	0.232	FOXG_15687	0	0.23	FCIRG_01607T1	0	0.156	FGSG_17423	0	0.249	neha_07548	0	0.232	-0.528848	0.00117203	-1.07981	0.0182751
FFUJ_11894	uncharacterized protein	2667	IPR001138; IPR007087; IPR007219; IPR013087; IPR015880	Zn(2)-C6 fungal-type DNA-binding domain; Zinc finger, C2H2; Transcription factor, fungi; Zinc finger, C2H2-type/integrase, DNA-binding; Zinc finger, C2H2-like	FVEG_10653	1	0.371	FOXG_12058	1	0.377	FCIRG_00846T1	1	0.642	FGSG_17423	0	0.241	neha_07548	1	0.689	-0.414833	0.00231832	-0.695425	0.00172465
FFUJ_11933	uncharacterized protein	2463	IPR001138; IPR007087; IPR007219; IPR013087; IPR015880	Zn(2)-C6 fungal-type DNA-binding domain; Zinc finger, C2H2; Transcription factor, fungi; Zinc finger, C2H2-type/integrase, DNA-binding; Zinc finger, C2H2-like	FVEG_06741	0	0.231	FOXG_09141	0	0.204	FCIRG_01607T1	0	0.141	FGSG_17423	0	0.274	neha_07548	0	0.251	0.876395	0.000405396	0.34191	0.295757
FFUJ_12084	uncharacterized protein	2046	IPR001138	Zn(2)-C6 fungal-type DNA-binding domain	FVEG_10505	1	0.154	FOXG_11899	1	0.376	FCIRG_11424T1	1	0.657	FGSG_17423	0	0.161	neha_07548	0	0.152	0.0182893	0.837066	-0.0860193	0.719507
FFUJ_14708	uncharacterized protein	930	IPR011598	Helix-loop-helix DNA-binding	FVEG_08684	0	0.226	FOXG_01024	0	0.072	FCIRG_07180T1	1	0.828	FGSG_16295	0	0.22	neha_07548	0	0.061	NA	NA	NA	NA
FFUJ_12964	uncharacterized protein	2109	IPR000704; IPR001138; IPR007219	Casein kinase II, regulatory subunit; Zn(2)-C6 fungal-type DNA-binding domain; Transcription factor, fungi	FVEG_04416	1	0.505	FOXG_07488	1	0.343	FCIRG_03497T1	1	0.944	FGSG_06448	1	0.644	neha_07552	1	0.554	-1.10398	1.35531e-05	-0.779823	0.0210395
FFUJ_05179	uncharacterized protein	1419	IPR001138	Zn(2)-C6 fungal-type DNA-binding domain	FVEG_05929	1	0.524	FOXG_08737	1	0.552	FCIRG_08015T1	1	0.716	FGSG_12244	0	0.14	neha_07619	0	0.362	-0.911264	6.91556e-06	-1.06128	0.00607631
FFUJ_12803	uncharacterized protein	1530	IPR001138	Zn(2)-C6 fungal-type DNA-binding domain	FVEG_05929	0	0.216	FOXG_08737	0	0.225	FCIRG_01833T1	1	0.914	FGSG_01760	0	0.221	neha_07619	1	0.506	-1.9596	0.000944395	-2.8378	0.00217983
FFUJ_12947	related to C6 zink-finger protein PRO1A	1590	IPR001138	Zn(2)-C6 fungal-type DNA-binding domain	FVEG_13579	1	0.411	FOXG_01108	0	0.229	FCIRG_08481T1	1	0.459	FGSG_17116	0	0.242	neha_07646	1	0.273	0.937524	2.08172e-06	1.30481	0.000413845
FFUJ_09274	uncharacterized protein	1419	IPR001138	Zn(2)-C6 fungal-type DNA-binding domain	FVEG_10002	1	0.184	FOXG_11830	1	0.869	FCIRG_07686T1	1	0.598	FGSG_09464	0	0.112	neha_07652	0	0.148	1.85187	1.51825e-08	-0.919393	0.143034
FFUJ_06512	uncharacterized protein	1197	IPR001138	Zn(2)-C6 fungal-type DNA-binding domain	FVEG_12536	0	0.24	FOXG_13929	0	0.183	FCIRG_03923T1	0	0.175	FGSG_04311	0	0.2	neha_07654	1	0.787	0.157461	0.0333614	-0.0554991	0.800065
FFUJ_10067	uncharacterized protein	1596	IPR001138	Zn(2)-C6 fungal-type DNA-binding domain	FVEG_12058	0	0.17	FOXG_13643	1	0.38	FCIRG_01833T1	0	0.207	FGSG_01760	0	0.232	neha_07667	1	0.427	-2.03704	1.2431e-06	-2.62219	0.000406029
FFUJ_00815	related to UPC2 - regulatory protein involved in control of sterol uptake	1353	IPR001138; IPR002409	Zn(2)-C6 fungal-type DNA-binding domain; Aflatoxin biosynthesis regulatory protein	FVEG_00760	1	0.954	FOXG_00755	1	0.962	FCIRG_11255T1	1	0.945	FGSG_00313	1	0.852	neha_07669	0	0.271	-1.8512	5.98076e-07	0.167773	0.457479
FFUJ_02308	uncharacterized protein	1317	IPR001138	Zn(2)-C6 fungal-type DNA-binding domain	FVEG_04014	0	0.305	FOXG_06157	0	0.328	FCIRG_01751T1	1	0.569	FGSG_09464	0	0.323	neha_07669	1	0.438	-1.51493	8.24028e-05	-1.39903	0.0051992
FFUJ_11049	uncharacterized protein	5100	IPR001138; IPR007111	Zn(2)-C6 fungal-type DNA-binding domain; NACHT nucleoside triphosphatase	FVEG_01723	0	0.216	FOXG_10092	0	0.34	FCIRG_08665T1	0	0.314	FGSG_13978	0	0.129	neha_07715	0	0.293	0.95466	1.25572e-05	0.132417	0.475299
FFUJ_09239	related to transcription activator amyR	1506	IPR001138; IPR007219	Zn(2)-C6 fungal-type DNA-binding domain; Transcription factor, fungi	FVEG_10011	1	0.908	FOXG_11816	1	0.92	FCIRG_05933T1	1	0.884	FGSG_03892	1	0.578	neha_07734	1	0.566	-2.04465	1.43689e-08	-2.5705	0.000284742
FFUJ_11231	uncharacterized protein	633	IPR007087	Zinc finger, C2H2	FVEG_01655	0	0.05	FOXG_13289	0	0.041	FCIRG_12688T1	0	0.081	FGSG_08138	0	0.044	neha_07753	0	0.068	-3.51891	4.94376e-06	-3.77168	0.000290847
FFUJ_00890	uncharacterized protein	1317	IPR001138	Zn(2)-C6 fungal-type DNA-binding domain	FVEG_00833	1	0.454	FOXG_00678	1	0.505	FCIRG_10453T1	1	0.553	FGSG_00378	1	0.448	neha_07819	0	0.123	0.919123	9.94755e-05	0.634475	0.0112227
FFUJ_05806	related to acriflavine sensitivity control protein ACR-2	1803	IPR001138; IPR021858	Zn(2)-C6 fungal-type DNA-binding domain; Protein of unknown function DUF3468	FVEG_02371	1	0.852	FOXG_03505	1	0.933	FCIRG_08386T1	1	0.854	FGSG_08321	1	0.864	neha_07834	1	0.819	0.442937	0.171814	-0.407378	0.0561584
FFUJ_05832	uncharacterized protein	1668	IPR001138; IPR007219	Zn(2)-C6 fungal-type DNA-binding domain; Transcription factor, fungi	FVEG_02346	1	0.509	FOXG_03479	1	0.98	FCIRG_01379T1	1	0.968	FGSG_13386	1	0.865	neha_07861	1	0.455	-1.22269	6.25888e-07	-1.40785	0.00336024
FFUJ_01031	uncharacterized protein	1443	IPR000571	Zinc finger, CCCH-type	FVEG_00969	1	0.717	FOXG_00545	1	0.728	FCIRG_03417T1	1	0.95	FGSG_00512	1	0.736	neha_07878	0	0.073	1.63607	1.90197e-07	1.25124	0.00242751
FFUJ_05839	uncharacterized protein	1737	IPR001138	Zn(2)-C6 fungal-type DNA-binding domain	FVEG_02340	1	0.513	FOXG_03472	1	0.598	FCIRG_10264T1	1	0.837	FGSG_08349	1	0.795	neha_07885	1	0.708	-0.923923	2.0189e-06	-0.294773	0.203576
FFUJ_05857	uncharacterized protein	1800	IPR007219	Transcription factor, fungi	FVEG_02324	1	0.48	FOXG_03453	1	0.323	FCIRG_05696T1	1	0.835	FGSG_17048	1	0.678	neha_07904	1	0.61	-0.012951	0.891162	0.331916	0.107797
FFUJ_00107	uncharacterized protein	1599	IPR000704; IPR007219	Casein kinase II, regulatory subunit; Transcription factor, fungi	FVEG_12477	0	0.236	FOXG_10780	0	0.24	FCIRG_03497T1	0	0.218	FGSG_08380	0	0.161	neha_07912	0	0.193	-0.0263368	0.647947	0.314597	0.0356037
FFUJ_05867	uncharacterized protein	3141	IPR000704; IPR001138; IPR007219	Casein kinase II, regulatory subunit; Zn(2)-C6 fungal-type DNA-binding domain; Transcription factor, fungi	FVEG_02315	1	0.827	FOXG_03443	1	0.099	FCIRG_14176T1	1	0.496	FGSG_08380	1	0.755	neha_07912	1	0.636	2.30497	1.2145e-07	2.51558	0.000326389
FFUJ_14024	uncharacterized protein	2352	IPR001138; IPR004046; IPR007219; IPR010987; IPR017933	Zn(2)-C6 fungal-type DNA-binding domain; Glutathione S-transferase, C-terminal; Transcription factor, fungi; Glutathione S-transferase, C-terminal-like; Glutathione S-transferase/chloride channel, C-terminal	FVEG_07645	1	0.422	FOXG_04571	1	0.121	FCIRG_12451T1	1	0.523	FGSG_08380	0	0.145	neha_07912	0	0.168	-1.27607	0.000431945	-0.588471	0.0374962
FFUJ_14287	uncharacterized protein	2397	IPR000704; IPR001138; IPR007219	Casein kinase II, regulatory subunit; Zn(2)-C6 fungal-type DNA-binding domain; Transcription factor, fungi	FVEG_02315	0	0.236	FOXG_10780	1	0.414	FCIRG_03497T1	0	0.267	FGSG_08380	0	0.246	neha_07912	0	0.305	-0.222994	0.017004	0.160091	0.165561
FFUJ_00110	uncharacterized protein	846	IPR001138	Zn(2)-C6 fungal-type DNA-binding domain	FVEG_01050	0	0.171	FOXG_00465	0	0.182	FCIRG_09069T1	0	0.172	FGSG_00586	0	0.174	neha_07925	0	0.076	-0.22098	0.00215016	-0.210398	0.0634958
FFUJ_05883	uncharacterized protein	2091	IPR007219	Transcription factor, fungi	FVEG_02302	1	0.624	FOXG_03429	1	0.92	FCIRG_13176T1	1	0.851	FGSG_08392	1	0.715	neha_07925	1	0.725	0.773409	1.77441e-06	0.751564	0.00986241
FFUJ_05884	related to transcription activator CUP2	1275	IPR001083	Copper fist DNA-binding	FVEG_02301	1	0.981	FOXG_03428	1	0.988	FCIRG_12381T1	1	0.965	FGSG_08393	1	0.941	neha_07926	1	0.878	1.29663	0.000225931	2.66417	0.000383665
FFUJ_05889	uncharacterized protein	1107	IPR003347; IPR014710	Transcription factor jumonji/aspartyl beta-hydroxylase; RmlC-like jelly roll fold	FVEG_02294	1	0.77	FOXG_03422	1	0.867	FCIRG_08374T1	1	0.902	FGSG_08606	1	0.521	neha_07930	1	0.414	2.00067	5.64279e-10	1.14048	0.000456576
FFUJ_05893	probable PCK1 - phosphoenolpyruvate carboxykinase	2850	IPR001272; IPR003604; IPR007087; IPR008210; IPR013035; IPR015880; IPR015994	Phosphoenolpyruvate carboxykinase, ATP-utilising; Zinc finger, U1-type; Zinc finger, C2H2; Phosphoenolpyruvate carboxykinase, N-terminal; Phosphoenolpyruvate carboxykinase, C-terminal; Zinc finger, C2H2-like; Phosphoenolpyruvate carboxykinase (ATP), conserved site	FVEG_02289	1	0.582	FOXG_03418	1	0.354	FCIRG_13998T1	1	0.461	FGSG_08601	1	0.574	neha_07934	1	0.569	0.26781	0.106883	-1.02233	0.00735942
FFUJ_06037	related to CDC39 protein	6510	IPR007196; IPR024557	CCR4-Not complex component, Not1, C-terminal; CCR4-Not complex, Not1 subunit, domain of unknown function DUF3819	FVEG_02144	1	0.97	FOXG_03272	1	0.539	FCIRG_14392T1	1	0.467	FGSG_17028	1	0.831	neha_07954	1	0.785	2.37428	1.0093e-05	3.69167	9.55119e-05
FFUJ_06056	related to DNA repair protein MMS21	1122	IPR004181; IPR013083	Zinc finger, MIZ-type; Zinc finger, RING/FYVE/PHD-type	FVEG_02124	1	0.798	FOXG_03253	1	0.92	FCIRG_06489T1	1	0.92	FGSG_08455	1	0.703	neha_07975	1	0.583	0.598824	4.78688e-05	0.249206	0.397354
FFUJ_05407	related to zinc cluster transcription factor	990	IPR001138	Zn(2)-C6 fungal-type DNA-binding domain	FVEG_02173	0	0.278	FOXG_15800	1	0.657	FCIRG_14520T1	1	0.388	FGSG_17023	0	0.343	neha_08004	0	0.333	-1.82998	7.99004e-08	-1.97777	0.000599678
FFUJ_06005	related to zinc cluster transcription factor	1086	IPR001138	Zn(2)-C6 fungal-type DNA-binding domain	FVEG_02173	1	0.713	FOXG_03305	1	0.713	FCIRG_03622T1	1	0.922	FGSG_17023	1	0.917	neha_08004	1	0.903	0.488715	0.000192684	0.244929	0.23459
FFUJ_05925	related to GDP/GTP exchange factor Rom2p	3708	IPR000219; IPR000591; IPR001180; IPR001849; IPR011991; IPR011993	Dbl homology (DH) domain; DEP domain; Citron-like; Pleckstrin homology domain; Winged helix-turn-helix transcription repressor DNA-binding; Pleckstrin homology-type	FVEG_02258	1	0.945	FOXG_03386	1	0.495	FCIRG_08577T1	1	0.986	FGSG_08572	1	0.953	neha_08029	1	0.93	2.18579	0.000140187	2.42582	0.00146722
FFUJ_06263	related to transcription factor Pig1p	2715	IPR001138; IPR007087; IPR007219; IPR013087; IPR015880	Zn(2)-C6 fungal-type DNA-binding domain; Zinc finger, C2H2; Transcription factor, fungi; Zinc finger, C2H2-type/integrase, DNA-binding; Zinc finger, C2H2-like	FVEG_01911	1	0.561	FOXG_03048	1	0.536	FCIRG_07019T1	1	0.716	FGSG_08791	1	0.706	neha_08053	1	0.605	2.08515	1.95427e-09	1.87723	0.000810479
FFUJ_10267	related to 1-phosphatidylinositol-4,5-bisphosphate phosphodiesterase	3594	IPR000909; IPR001192; IPR001711; IPR015880; IPR017946	Phospholipase C, phosphatidylinositol-specific , X domain; Phosphoinositide phospholipase C; Phospholipase C, phosphatidylinositol-specific, Y domain; Zinc finger, C2H2-like; PLC-like phosphodiesterase, TIM beta/alpha-barrel domain	FVEG_13780	1	0.235	FOXG_03046	0	0.171	FCIRG_05831T1	1	0.219	FGSG_08790	0	0.173	neha_08054	0	0.173	1.80433	2.00414e-08	2.13764	5.88354e-05
FFUJ_00702	uncharacterized protein	2577	IPR000818	TEA/ATTS	FVEG_00646	1	0.903	FOXG_00850	1	0.899	FCIRG_07728T1	1	0.964	FGSG_11850	1	0.484	neha_08057	0	0.083	-0.714582	0.000144753	-1.21132	0.00581786
FFUJ_06324	related to AP1-like transcription factor	1767	IPR004827; IPR011616; IPR013910; IPR023167	Basic-leucine zipper (bZIP) transcription factor; bZIP transcription factor, bZIP-1; Transcription factor PAP1; Yap1 redox domain	FVEG_01844	1	0.966	FOXG_02993	1	0.976	FCIRG_02201T1	1	0.929	FGSG_08800	1	0.866	neha_08098	1	0.791	2.39793	9.90117e-07	2.4165	0.00233013
FFUJ_06134	related to transcriptional regulator RDS2	2007	IPR001138	Zn(2)-C6 fungal-type DNA-binding domain	FVEG_02042	1	0.837	FOXG_03173	1	0.987	FCIRG_03430T1	1	0.862	FGSG_08626	1	0.922	neha_08104	1	0.876	0.722595	9.13336e-07	0.531143	0.172156
FFUJ_06127	related to transcription initiation factor IIE, beta subunit	912	IPR003166; IPR016656	Transcription factor TFIIE beta subunit, DNA-binding domain; Transcription initiation factor TFIIE, beta subunit	FVEG_02050	1	0.974	FOXG_03181	1	0.99	FCIRG_07486T1	1	0.984	FGSG_08619	1	0.889	neha_08112	1	0.845	0.854463	7.68903e-06	0.601479	0.0506076
FFUJ_00333	uncharacterized protein	609	IPR007087; IPR015880	Zinc finger, C2H2; Zinc finger, C2H2-like	FVEG_00280	0	0.067	FOXG_00980	0	0.032	FCIRG_15120T1	1	0.174	FGSG_15715	0	0.121	neha_08114	0	0.082	-0.126422	0.0505263	-0.305565	0.0200024
FFUJ_06125	related to zinc finger protein	1305	IPR007087; IPR013087; IPR015880	Zinc finger, C2H2; Zinc finger, C2H2-type/integrase, DNA-binding; Zinc finger, C2H2-like	FVEG_02052	1	0.981	FOXG_03183	1	0.988	FCIRG_07484T1	1	0.982	FGSG_08617	1	0.932	neha_08114	1	0.862	1.8988	2.89739e-05	1.68493	0.0296827
FFUJ_06104	related to acid phosphatase	1587	IPR008967; IPR024061	p53-like transcription factor, DNA-binding; NDT80 DNA-binding domain	FVEG_02065	1	0.862	FOXG_03196	1	0.866	FCIRG_06108T1	1	0.979	FGSG_08397	1	0.885	neha_08126	1	0.813	0.589887	9.71315e-05	-0.0395687	0.749645
FFUJ_06107	related to myc-type bHLH transcription factor	2952	IPR011598; IPR019006	Helix-loop-helix DNA-binding; Domain of unknown function DUF2014	FVEG_02071	1	0.972	FOXG_03199	1	0.98	FCIRG_06111T1	1	0.95	FGSG_17042	1	0.861	neha_08132	1	0.726	0.426935	0.00157524	1.23232	0.0528258
FFUJ_06067	probable RPN7 - subunit of the regulatory particle of the proteasome	1461	IPR000717; IPR011991; IPR019585	Proteasome component (PCI) domain; Winged helix-turn-helix transcription repressor DNA-binding; 26S proteasome, regulatory subunit Rpn7	FVEG_02113	1	0.992	FOXG_03241	1	0.743	FCIRG_09593T1	1	0.994	FGSG_08444	1	0.951	neha_08159	1	0.947	1.10791	0.00795277	2.25146	0.000238483
FFUJ_06078	related to regulatory protein amdA	2745	IPR007087; IPR007219; IPR013087; IPR015880	Zinc finger, C2H2; Transcription factor, fungi; Zinc finger, C2H2-type/integrase, DNA-binding; Zinc finger, C2H2-like	FVEG_02103	1	0.911	FOXG_03231	1	0.698	FCIRG_13153T1	1	0.94	FGSG_17038	1	0.926	neha_08168	1	0.858	-0.830738	0.00332965	0.819163	0.00762628
FFUJ_06082	related to putative copper-activated transcription factor	1530	IPR001083; IPR018373	Copper fist DNA-binding; Copper fist DNA-binding, conserved site	FVEG_02098	1	0.719	FOXG_03227	1	0.965	FCIRG_14129T1	1	0.955	FGSG_08431	1	0.79	neha_08172	1	0.757	3.11654	8.17567e-10	2.42555	0.00133767
FFUJ_05914	related to RNA binding motif protein	2406	IPR000467; IPR001876; IPR007087; IPR012677	D111/G-patch; Zinc finger, RanBP2-type; Zinc finger, C2H2-type; Nucleotide-binding, alpha-beta plait	FVEG_02267	1	0.903	FOXG_03397	1	0.222	FCIRG_08436T1	1	0.907	FGSG_08582	1	0.801	neha_08182	1	0.723	1.3084	4.62996e-05	1.39007	0.00399719
FFUJ_06209	probable transcription factor of the MADS box family MCM1	666	IPR002100	Transcription factor, MADS-box	FVEG_01965	1	1	FOXG_03102	1	1	FCIRG_01586T1	1	0.839	FGSG_08696	1	0.991	neha_08205	1	0.951	1.58441	4.25575e-05	1.74512	0.00434419
FFUJ_00586	related to zinc finger protein SFP1	2034	IPR007087; IPR013087; IPR015880	Zinc finger, C2H2; Zinc finger, C2H2-type/integrase, DNA-binding; Zinc finger, C2H2-like	FVEG_00534	1	0.939	FOXG_00980	1	0.944	FCIRG_07731T1	1	0.95	FGSG_15767	1	0.788	neha_08207	0	0.102	1.63793	3.5047e-05	2.13931	0.000462672
FFUJ_06212	related to finger protein	1296	IPR007087; IPR013087; IPR015880	Zinc finger, C2H2; Zinc finger, C2H2-type/integrase, DNA-binding; Zinc finger, C2H2-like	FVEG_01963	1	0.803	FOXG_03100	1	0.634	FCIRG_01584T1	1	0.887	FGSG_13314	1	0.708	neha_08207	1	0.72	-0.57109	0.000365943	0.288829	0.641391
FFUJ_06219	related to YAP1 - transcriptional activator involved in oxidative stress response	909	IPR004827; IPR011616; IPR023167	Basic-leucine zipper (bZIP) transcription factor; bZIP transcription factor, bZIP-1; Yap1 redox domain	FVEG_01956	1	0.983	FOXG_03093	1	0.337	FCIRG_12397T1	1	1	FGSG_13313	1	0.912	neha_08216	1	0.828	0.827676	0.00061489	1.52796	0.0203492
FFUJ_06227	uncharacterized protein	1746	IPR001005; IPR009057; IPR012287; IPR014778; IPR017877; IPR017930	SANT domain, DNA binding; Homeodomain-like; Homeodomain-related; Myb, DNA-binding; MYB-like; Transcription regulator HTH, Myb-type, DNA-binding	FVEG_01948	1	0.785	FOXG_03084	1	0.892	FCIRG_08964T1	1	0.927	FGSG_08713	1	0.622	neha_08223	1	0.653	0.37492	0.000753686	0.590928	0.0497829
FFUJ_06234	uncharacterized protein	3369	IPR000571	Zinc finger, CCCH-type	FVEG_01941	1	0.419	FOXG_03077	1	0.423	FCIRG_09871T1	1	0.635	FGSG_08720	1	0.54	neha_08231	1	0.52	1.71573	3.57764e-06	2.5303	0.000271851
FFUJ_00827	uncharacterized protein	6759	IPR001005; IPR009057; IPR017884	SANT domain, DNA binding; Homeodomain-like; SANT, eukarya	FVEG_00773	1	0.379	FOXG_00743	1	0.416	FCIRG_14245T1	1	0.57	FGSG_00324	1	0.725	neha_08263	0	0.06	0.356725	0.0193985	0.617049	0.0129367
FFUJ_05962	uncharacterized protein	1230	IPR001138	Zn(2)-C6 fungal-type DNA-binding domain	FVEG_02219	1	0.939	FOXG_03347	1	0.959	FCIRG_07859T1	1	0.934	FGSG_13344	1	0.754	neha_08270	1	0.558	1.89847	8.96888e-09	0.964995	0.0011763
FFUJ_12762	uncharacterized protein	1221	IPR001138	Zn(2)-C6 fungal-type DNA-binding domain	FVEG_02219	0	0.418	FOXG_03347	0	0.422	FCIRG_01818T1	1	0.882	FGSG_13344	0	0.417	neha_08270	0	0.361	-0.95379	0.00022005	-1.89847	0.0150221
FFUJ_05975	related to ERF2 - protein involved in palmitoylation and localization of Ras2p	2034	IPR001594	Zinc finger, DHHC-type, palmitoyltransferase	FVEG_02205	1	0.103	FOXG_03335	1	0.988	FCIRG_09675T1	1	0.103	FGSG_08531	1	0.9	neha_08281	1	0.849	0.950217	0.000548308	-0.060581	0.629991
FFUJ_06195	related to transcriptional regulator atrx homolog	1002	IPR001510	Zinc finger, PARP-type	FVEG_01980	1	0.86	FOXG_03118	1	0.85	FCIRG_04353T1	1	0.749	FGSG_13319	1	0.602	neha_08288	0	0.079	0.659144	0.000183524	1.67949	0.000154828
FFUJ_07458	uncharacterized protein	840	IPR001878; IPR013084	Zinc finger, CCHC-type; Zinc finger, CCHC retroviral-type	FVEG_13112	0	0.068	FOXG_05416	1	0.394	FCIRG_06457T1	0	0.155	FGSG_12977	0	0.342	neha_08322	0	0.042	1.58052	1.64346e-07	0.616922	0.00202785
FFUJ_00848	uncharacterized protein	654	IPR007087; IPR013087; IPR015880	Zinc finger, C2H2; Zinc finger, C2H2-type/integrase, DNA-binding; Zinc finger, C2H2-like	FVEG_00797	1	0.972	FOXG_00718	1	0.986	FCIRG_02539T1	1	0.977	FGSG_00342	1	0.761	neha_08323	0	0.074	0.608696	6.3375e-06	0.945421	0.00055776
FFUJ_01127	probable Cys2-His2 zinc finger transcription factor ACEI	2214	IPR007087; IPR013087; IPR015880	Zinc finger, C2H2; Zinc finger, C2H2-type/integrase, DNA-binding; Zinc finger, C2H2-like	FVEG_01067	1	0.991	FOXG_00444	1	0.995	FCIRG_07598T1	1	0.992	FGSG_15757	1	0.752	neha_08323	0	0.062	0.584951	2.12527e-05	1.21095	0.00157042
FFUJ_06166	uncharacterized protein	1851	IPR007087; IPR013087; IPR015880	Zinc finger, C2H2; Zinc finger, C2H2-type/integrase, DNA-binding; Zinc finger, C2H2-like	FVEG_02020	1	0.946	FOXG_03154	1	0.972	FCIRG_13317T1	1	0.838	FGSG_08646	1	0.744	neha_08323	1	0.675	0.127201	0.0862183	0.130292	0.293213
FFUJ_06143	probable nitrogen catabolic enzyme regulatory protein NIT-2	2859	IPR000679; IPR013088; IPR013860	Zinc finger, GATA-type; Zinc finger, NHR/GATA-type; Protein of unknown function DUF1752, fungi	FVEG_02033	1	0.929	FOXG_03165	1	0.923	FCIRG_03422T1	1	0.76	FGSG_08634	1	0.873	neha_08337	1	0.757	1.00531	0.0702397	3.01238	0.000178089
FFUJ_05798	related to transcription activator	1587	IPR001138	Zn(2)-C6 fungal-type DNA-binding domain	FVEG_06586	0	0.182	FOXG_03512	1	0.987	FCIRG_04912T1	1	0.983	FGSG_08808	1	0.896	neha_08345	1	0.715	1.27469	1.12299e-06	1.53177	0.000114025
FFUJ_05767	related to transcriptional activator Mut3p	1953	IPR007219	Transcription factor, fungi	FVEG_02409	1	0.748	FOXG_03540	1	0.392	FCIRG_12356T1	1	0.946	FGSG_08831	1	0.54	neha_08379	1	0.576	0.770047	0.00159679	0.836151	0.0294709
FFUJ_09309	related to transcriptional activator Mut3p	1758	IPR001138; IPR007219	Zn(2)-C6 fungal-type DNA-binding domain; Transcription factor, fungi	FVEG_10028	1	0.77	FOXG_11767	1	0.771	FCIRG_07666T1	1	0.706	FGSG_03924	1	0.543	neha_08379	0	0.304	-0.695647	0.000633683	-2.0649	0.000558574
FFUJ_14823	uncharacterized protein	2142	IPR001138; IPR007219	Zn(2)-C6 fungal-type DNA-binding domain; Transcription factor, fungi	FVEG_11815	1	0.305	FOXG_13379	1	0.575	FCIRG_01809T1	1	0.883	FGSG_17579	1	0.592	neha_08387	0	0.276	NA	NA	NA	NA
FFUJ_05741	uncharacterized protein	1923	IPR002110; IPR007087; IPR020683	Ankyrin repeat; Zinc finger, C2H2; Ankyrin repeat-containing domain	FVEG_02433	1	0.98	FOXG_03560	1	0.972	FCIRG_07453T1	1	0.863	FGSG_08845	1	0.892	neha_08420	1	0.853	0.0514242	0.554863	1.63063	0.00492216
FFUJ_05674	related to N.crassa uvs2 protein	1008	IPR000571; IPR001841; IPR013083; IPR017907; IPR018957	Zinc finger, CCCH-type; Zinc finger, RING-type; Zinc finger, RING/FYVE/PHD-type; Zinc finger, RING-type, conserved site; Zinc finger, C3HC4 RING-type	FVEG_11063	0	0.491	FOXG_03625	1	0.875	FCIRG_03224T1	1	0.896	FGSG_08901	1	0.807	neha_08509	1	0.788	1.48758	2.05437e-05	-0.203563	0.377738
FFUJ_05657	related to DNA polymerase eta	1833	IPR001126; IPR007087; IPR017961; IPR017963	DNA-repair protein, UmuC-like; Zinc finger, C2H2; DNA polymerase, Y-family, little finger domain; DNA-repair protein, UmuC-like, N-terminal	FVEG_01162	0	0.124	FOXG_03645	1	0.851	FCIRG_13651T1	1	0.848	FGSG_08914	1	0.722	neha_08541	1	0.684	0.399337	0.024088	0.138987	0.648433
FFUJ_05656	uncharacterized protein	1467	IPR001594	Zinc finger, DHHC-type, palmitoyltransferase	FVEG_02518	1	0.938	FOXG_03646	1	0.881	FCIRG_13655T1	1	0.47	FGSG_16945	1	0.586	neha_08542	1	0.47	2.57648	1.01855e-09	1.46316	0.000365061
FFUJ_01109	uncharacterized protein	1383	IPR001138	Zn(2)-C6 fungal-type DNA-binding domain	FVEG_01050	1	0.886	FOXG_00465	1	0.935	FCIRG_09069T1	1	0.916	FGSG_00586	1	0.67	neha_08551	0	0.182	-0.108238	0.803942	0.660916	0.266054
FFUJ_03975	uncharacterized protein	1035	IPR001138	Zn(2)-C6 fungal-type DNA-binding domain	FVEG_01050	0	0.175	FOXG_00465	0	0.178	FCIRG_10849T1	1	0.617	FGSG_00586	0	0.163	neha_08551	0	0.134	-0.5022	1.45415e-05	-0.459017	0.0157074
FFUJ_05647	uncharacterized protein	1404	IPR001138	Zn(2)-C6 fungal-type DNA-binding domain	FVEG_02531	1	0.976	FOXG_03656	1	0.983	FCIRG_13128T1	1	0.882	FGSG_08924	1	0.893	neha_08551	1	0.822	0.292583	0.0101762	0.445833	0.0298781
FFUJ_05640	uncharacterized protein	1614	IPR001138	Zn(2)-C6 fungal-type DNA-binding domain	FVEG_02537	1	0.684	FOXG_03663	1	0.693	FCIRG_11676T1	1	0.935	FGSG_08930	1	0.874	neha_08560	1	0.645	0.827756	4.75435e-06	0.541106	0.02991
FFUJ_00008	related to O-methyltransferase	1053	IPR001077; IPR011991; IPR012967	O-methyltransferase, family 2; Winged helix-turn-helix transcription repressor DNA-binding; Plant methyltransferase dimerisation	FVEG_04400	0	0.262	FOXG_17565	0	0.198	FCIRG_00808T1	0	0.202	FGSG_04596	0	0.248	neha_08573	0	0.265	3.5284	1.33482e-09	-1.69799	0.000727595
FFUJ_07435	uncharacterized protein	3498	IPR004181	Zinc finger, MIZ-type	FVEG_02735	1	0.366	FOXG_05393	1	0.368	FCIRG_02369T1	1	0.534	FGSG_10015	1	0.534	neha_08579	0	0.079	1.91693	0.000143487	2.50431	5.55939e-05
FFUJ_05381	uncharacterized protein	2526	IPR007219	Transcription factor, fungi	FVEG_13291	1	0.313	FOXG_15824	1	0.474	FCIRG_01646T1	1	0.321	FGSG_09770	0	0.136	neha_08632	1	0.512	-0.508863	0.000349196	-0.268968	0.0584427
FFUJ_12023	related to nitrate assimilation regulatory protein nirA	2175	IPR001138	Zn(2)-C6 fungal-type DNA-binding domain	FVEG_10532	1	0.295	FOXG_11952	1	0.783	FCIRG_07438T1	1	0.755	FGSG_16929	0	0.069	neha_08646	1	0.241	1.56634	9.95522e-09	1.19892	0.000248669
FFUJ_11819	related to regulatory protein amdA	2451	IPR007087; IPR007219; IPR013087; IPR015880	Zinc finger, C2H2; Transcription factor, fungi; Zinc finger, C2H2-type/integrase, DNA-binding; Zinc finger, C2H2-like	FVEG_10702	1	0.642	FOXG_12130	1	0.64	FCIRG_00008T1	1	0.955	FGSG_07504	1	0.763	neha_08651	0	0.244	0.455888	0.0174285	-0.337345	0.331321
FFUJ_03588	related to cutinase transcription factor 1 beta	1965	IPR001138; IPR007219	Zn(2)-C6 fungal-type DNA-binding domain; Transcription factor, fungi	FVEG_05712	1	0.275	FOXG_02524	0	0.2	FCIRG_12052T1	1	0.656	FGSG_16188	1	0.565	neha_08678	1	0.461	-1.52929	1.38013e-05	-1.83449	0.00324149
FFUJ_11334	uncharacterized protein	2379	IPR001138	Zn(2)-C6 fungal-type DNA-binding domain	FVEG_02340	0	0.083	FOXG_05621	1	0.082	FCIRG_00990T1	0	0.081	FGSG_16159	0	0.147	neha_08684	1	0.309	0.954145	1.87492e-05	0.90297	0.000937018
FFUJ_11504	uncharacterized protein	2016	IPR001138	Zn(2)-C6 fungal-type DNA-binding domain	FVEG_12827	1	0.752	FOXG_16802	1	0.711	FCIRG_15149T1	1	0.753	FGSG_16127	0	0.239	neha_08709	1	0.248	-0.478298	0.00369459	-1.16849	0.00847609
FFUJ_02223	uncharacterized protein	2136	IPR007219	Transcription factor, fungi	FVEG_12606	1	0.839	FOXG_15300	1	0.746	FCIRG_08178T1	1	0.828	FGSG_03783	0	0.289	neha_08715	1	0.284	-1.17951	0.000178346	-0.667125	0.0190014
FFUJ_08022	uncharacterized protein	2217	IPR001138; IPR007219	Zn(2)-C6 fungal-type DNA-binding domain; Transcription factor, fungi	FVEG_09315	1	0.811	FOXG_10665	1	0.802	FCIRG_05353T1	1	0.709	FGSG_03783	0	0.292	neha_08715	0	0.29	1.18098	3.64949e-06	1.30299	0.000217496
FFUJ_03660	related to pathway-specific regulatory protein nit-4	1902	IPR007219	Transcription factor, fungi	FVEG_05757	1	0.364	FOXG_02592	1	0.501	FCIRG_10656T1	1	0.617	FGSG_16663	0	0.315	neha_08719	0	0.333	-0.511999	0.000386833	-0.507221	0.0148498
FFUJ_14387	related to pathway-specific regulatory protein nit-4	1998	IPR001138; IPR007219	Zn(2)-C6 fungal-type DNA-binding domain; Transcription factor, fungi	FVEG_11865	1	0.758	FOXG_13435	1	0.49	FCIRG_00729T1	1	0.829	FGSG_16663	1	0.713	neha_08719	1	0.565	-4.28739	2.98126e-09	-4.09519	0.000106389
FFUJ_05399	uncharacterized protein	2016	IPR001138	Zn(2)-C6 fungal-type DNA-binding domain	FVEG_13276	1	0.33	FOXG_15806	1	0.523	FCIRG_14228T1	1	0.478	FGSG_16367	1	0.586	neha_08723	1	0.426	-2.7762	1.13684e-08	-3.07054	6.1036e-05
FFUJ_10639	uncharacterized protein	2886	IPR001138	Zn(2)-C6 fungal-type DNA-binding domain	FVEG_08787	1	0.497	FOXG_09684	1	0.503	FCIRG_11640T1	1	0.458	FGSG_16223	1	0.364	neha_08731	1	0.23	2.24126	3.31293e-08	0.622136	0.0285231
FFUJ_11226	uncharacterized protein	1632	IPR001138	Zn(2)-C6 fungal-type DNA-binding domain	FVEG_13056	1	0.485	FOXG_17168	1	0.458	FCIRG_04177T1	1	0.877	FGSG_03857	1	0.717	neha_08770	1	0.6	1.26268	0.000677876	-0.840262	0.116176
FFUJ_01634	uncharacterized protein	2169	IPR007087; IPR013087; IPR015880	Zinc finger, C2H2; Zinc finger, C2H2-type/integrase, DNA-binding; Zinc finger, C2H2-like	FVEG_07926	0	0.057	FOXG_02256	0	0.138	FCIRG_09828T1	0	0.145	FGSG_07187	1	0.224	neha_08810	1	0.27	1.17885	3.99422e-07	0.318053	0.0541346
FFUJ_05520	related to positive activator of transcription	1971	IPR007219	Transcription factor, fungi	FVEG_13162	1	0.876	FOXG_15717	1	0.871	FCIRG_06152T1	1	0.922	FGSG_02825	1	0.79	neha_08894	1	0.784	1.51062	6.03482e-08	0.802535	0.00104245
FFUJ_05246	related to ARCA protein	1968	IPR001138	Zn(2)-C6 fungal-type DNA-binding domain	FVEG_02082	0	0.257	FOXG_03208	0	0.201	FCIRG_10442T1	1	0.468	FGSG_04701	0	0.22	neha_08909	1	0.419	0.323266	0.0605148	-0.338553	0.0788043
FFUJ_00334	uncharacterized protein	1128	IPR007087; IPR015880	Zinc finger, C2H2; Zinc finger, C2H2-like	FVEG_00280	0	0.12	FOXG_09628	0	0.133	FCIRG_14332T1	1	0.284	FGSG_15849	0	0.183	neha_08915	0	0.029	-3.1065	6.6924e-09	-3.51659	4.76078e-05
FFUJ_10935	related to Zn(II)2Cys6 transcriptional activator	2259	IPR001138; IPR007219	Zn(2)-C6 fungal-type DNA-binding domain; Transcription factor, fungi	FVEG_08515	1	0.976	FOXG_09999	1	0.975	FCIRG_02403T1	1	0.952	FGSG_03246	1	0.869	neha_08954	1	0.75	2.03053	5.09083e-08	1.47705	0.00158205
FFUJ_11115	uncharacterized protein	1881	IPR001138; IPR007219	Zn(2)-C6 fungal-type DNA-binding domain; Transcription factor, fungi	FVEG_08358	1	0.933	FOXG_10156	1	0.947	FCIRG_02403T1	0	0.207	FGSG_10684	1	0.488	neha_08954	0	0.21	-1.48257	9.70411e-08	-1.31366	0.00401258
FFUJ_11484	related to quinate transport protein	1818	IPR001138	Zn(2)-C6 fungal-type DNA-binding domain	FVEG_12844	1	0.455	FOXG_16848	1	0.604	FCIRG_08921T1	1	0.952	FGSG_16193	1	0.674	neha_08968	1	0.281	-2.51725	2.93874e-08	-2.6846	0.000393253
FFUJ_09066	related to transcription activator CUP2	786	IPR001083	Copper fist DNA-binding	FVEG_02301	0	0.139	FOXG_03428	0	0.118	FCIRG_02948T1	1	0.741	FGSG_08393	0	0.139	neha_08980	1	0.372	-1.57952	1.94718e-06	-2.35997	0.000240434
FFUJ_05454	uncharacterized protein	975	IPR004827; IPR021833	Basic-leucine zipper (bZIP) transcription factor; Protein of unknown function DUF3425	FVEG_08220	0	0.191	FOXG_01845	0	0.191	FCIRG_09262T1	1	0.742	FGSG_16378	1	0.455	neha_08984	1	0.538	-0.502464	0.0096809	-1.74543	0.00367568
FFUJ_11117	uncharacterized protein	1866	IPR001138; IPR021858	Zn(2)-C6 fungal-type DNA-binding domain; Protein of unknown function DUF3468	FVEG_08360	1	0.166	FOXG_10154	1	0.174	FCIRG_02775T1	0	0.212	FGSG_03102	0	0.242	neha_09054	0	0.245	-2.34767	4.11949e-08	-1.78366	0.0149118
FFUJ_11668	uncharacterized protein	2016	IPR001138; IPR021858	Zn(2)-C6 fungal-type DNA-binding domain; Protein of unknown function DUF3468	FVEG_10827	1	0.908	FOXG_12298	1	0.911	FCIRG_02775T1	0	0.225	FGSG_03102	1	0.655	neha_09054	1	0.576	0.221552	0.0565664	0.232523	0.146206
FFUJ_12060	related to purine utilization positive regulator	1725	IPR007219	Transcription factor, fungi	FVEG_05913	0	0.226	FOXG_13278	1	0.409	FCIRG_04104T1	1	0.555	FGSG_12798	0	0.216	neha_09072	1	0.625	1.30654	2.2766e-08	0.226872	0.331151
FFUJ_10316	uncharacterized protein	1590	IPR001138	Zn(2)-C6 fungal-type DNA-binding domain	FVEG_13737	1	0.438	FOXG_16486	1	0.428	FCIRG_02769T1	1	0.921	FGSG_03508	1	0.627	neha_09090	0	0.175	-0.935437	0.000523783	-1.6802	0.000128593
FFUJ_14768	uncharacterized protein	1497	IPR001138	Zn(2)-C6 fungal-type DNA-binding domain	FVEG_11866	1	0.825	FOXG_09835	0	0.259	FCIRG_00728T1	1	0.792	FGSG_16278	0	0.255	neha_09090	0	0.157	NA	NA	NA	NA
FFUJ_01255	related to cercosporin resistance protein	2526	IPR001138; IPR007219	Zn(2)-C6 fungal-type DNA-binding domain; Transcription factor, fungi	FVEG_01203	1	0.847	FOXG_00317	1	0.784	FCIRG_06595T1	1	0.889	FGSG_11891	1	0.679	neha_09104	1	0.222	2.82848	1.85074e-05	2.3034	0.00571504
FFUJ_06935	uncharacterized protein	1860	IPR007087; IPR013087	Zinc finger, C2H2; Zinc finger, C2H2-type/integrase, DNA-binding	FVEG_03239	1	0.829	FOXG_04904	1	0.872	FCIRG_14303T1	1	0.789	FGSG_17381	1	0.887	neha_09110	0	0.158	2.23079	2.40603e-09	1.93677	0.000328811
FFUJ_12493	uncharacterized protein	2106	IPR001138; IPR007087; IPR007219; IPR013087; IPR015880	Zn(2)-C6 fungal-type DNA-binding domain; Zinc finger, C2H2; Transcription factor, fungi; Zinc finger, C2H2-type/integrase, DNA-binding; Zinc finger, C2H2-like	FVEG_09421	1	0.274	FOXG_09141	0	0.158	FCIRG_14148T1	1	0.885	FGSG_17561	1	0.573	neha_09152	1	0.386	-0.064094	0.256008	0.00620884	0.949867
FFUJ_00094	uncharacterized protein	1395	IPR001138	Zn(2)-C6 fungal-type DNA-binding domain	FVEG_00066	1	0.694	FOXG_13431	0	0.175	FCIRG_01490T1	1	0.882	FGSG_08972	0	0.256	neha_09165	0	0.397	-0.474796	6.02762e-05	-0.130087	0.363401
FFUJ_00047	related to transcription activator amyR	1827	IPR001138; IPR007219	Zn(2)-C6 fungal-type DNA-binding domain; Transcription factor, fungi	FVEG_00005	1	0.938	FOXG_11816	0	0.241	FCIRG_02701T1	1	0.474	FGSG_00069	1	0.778	neha_09210	1	0.581	-1.08809	3.92192e-06	-1.32513	0.00188159
FFUJ_05278	uncharacterized protein	2301	IPR001138; IPR007219	Zn(2)-C6 fungal-type DNA-binding domain; Transcription factor, fungi	FVEG_05839	1	0.686	FOXG_08830	1	0.944	FCIRG_10056T1	1	0.983	FGSG_16548	1	0.808	neha_09216	1	0.3	0.928974	4.51352e-06	1.10125	0.0040488
FFUJ_10159	GAL4 - Transcription factor	1842	IPR005600; IPR007219	Gal4 dimerisation domain; Transcription factor, fungi	FVEG_10975	1	0.586	FOXG_17532	1	0.324	FCIRG_07035T1	1	0.871	FGSG_16548	0	0.214	neha_09216	0	0.275	-0.667322	7.09773e-05	0.122142	0.907264
FFUJ_14391	uncharacterized protein	1806	IPR001138; IPR021858	Zn(2)-C6 fungal-type DNA-binding domain; Protein of unknown function DUF3468	FVEG_11861	1	0.819	FOXG_13431	1	0.776	FCIRG_00733T1	1	0.777	FGSG_12597	1	0.565	neha_09220	0	0.286	-4.08702	3.09009e-08	-4.28195	5.09194e-05
FFUJ_10394	uncharacterized protein	1764	IPR001138; IPR007219	Zn(2)-C6 fungal-type DNA-binding domain; Transcription factor, fungi	FVEG_01423	0	0.121	FOXG_16570	1	0.66	FCIRG_04261T1	1	0.812	FGSG_00052	0	0.206	neha_09229	1	0.283	-0.00789619	0.936883	0.510337	0.0402233
FFUJ_00020	uncharacterized protein	1404	IPR001138	Zn(2)-C6 fungal-type DNA-binding domain	FVEG_10799	0	0.222	FOXG_14936	0	0.216	FCIRG_03343T1	1	0.806	FGSG_06382	0	0.173	neha_09233	1	0.483	-0.0650153	0.399033	1.16589	0.000529985
FFUJ_09139	uncharacterized protein	1509	IPR001138	Zn(2)-C6 fungal-type DNA-binding domain	FVEG_06526	0	0.258	FOXG_08737	0	0.171	FCIRG_05726T1	1	0.497	FGSG_16472	0	0.203	neha_09244	1	0.42	-2.3753	1.09058e-07	-1.67281	0.000392567
FFUJ_09328	uncharacterized protein	1380	IPR001138; IPR021858	Zn(2)-C6 fungal-type DNA-binding domain; Protein of unknown function DUF3468	FVEG_10069	1	0.985	FOXG_11743	1	0.978	FCIRG_07549T1	1	0.98	FGSG_03912	1	0.834	neha_09262	1	0.811	-0.870835	1.70976e-06	0.18266	0.158883
FFUJ_09363	uncharacterized protein	1491	IPR004827; IPR021833	Basic-leucine zipper (bZIP) transcription factor; Protein of unknown function DUF3425	FVEG_10107	1	0.821	FOXG_11708	1	0.614	FCIRG_04344T1	1	0.813	FGSG_12345	1	0.792	neha_09283	1	0.343	0.437321	0.00585222	0.18289	0.427489
FFUJ_09190	related to STB5 - SIN3 binding protein	2349	IPR001138; IPR007219	Zn(2)-C6 fungal-type DNA-binding domain; Transcription factor, fungi	FVEG_10037	1	0.483	FOXG_11774	1	0.745	FCIRG_12216T1	1	0.933	FGSG_09065	0	0.203	neha_09287	0	0.213	-2.58839	2.11051e-06	-3.20959	7.23722e-05
FFUJ_12448	related to GAL4-like transcriptional activator	1920	IPR001138; IPR007219	Zn(2)-C6 fungal-type DNA-binding domain; Transcription factor, fungi	FVEG_13963	1	0.552	FOXG_04013	1	0.83	FCIRG_15092T1	1	0.936	FGSG_04786	1	0.655	neha_09287	0	0.233	-0.406971	0.0347866	0.254582	0.121595
FFUJ_09360	related to positive transcriptional regulator for purine utilization	1806	IPR001138; IPR007219	Zn(2)-C6 fungal-type DNA-binding domain; Transcription factor, fungi	FVEG_10126	1	0.783	FOXG_11711	1	0.761	FCIRG_02799T1	1	0.724	FGSG_11124	1	0.679	neha_09322	1	0.616	0.326193	0.00161818	0.401579	0.0148906
FFUJ_03542	uncharacterized protein	1194	IPR001138	Zn(2)-C6 fungal-type DNA-binding domain	FVEG_12318	1	0.281	FOXG_13213	1	0.269	FCIRG_05891T1	1	0.425	FGSG_11148	1	0.364	neha_09340	1	0.375	0.21973	0.163798	0.456562	0.0308537
FFUJ_09381	related to pathway-specific regulatory protein nit-4	2184	IPR001138; IPR007219	Zn(2)-C6 fungal-type DNA-binding domain; Transcription factor, fungi	FVEG_10987	0	0.293	FOXG_11778	0	0.304	FCIRG_02791T1	1	0.874	FGSG_03929	0	0.285	neha_09346	1	0.419	3.13417	2.7976e-08	2.37917	0.00245971
FFUJ_10660	related to cercosporin resistance protein	1965	IPR001138	Zn(2)-C6 fungal-type DNA-binding domain	FVEG_08768	1	0.489	FOXG_09704	1	0.873	FCIRG_12454T1	1	0.884	FGSG_16226	1	0.681	neha_09394	1	0.412	1.6259	6.45338e-08	1.35603	0.0103905
FFUJ_00512	uncharacterized protein	1887	IPR001138; IPR007219	Zn(2)-C6 fungal-type DNA-binding domain; Transcription factor, fungi	FVEG_00459	1	0.307	FOXG_01056	1	0.326	FCIRG_08820T1	1	0.719	FGSG_00725	1	0.391	neha_09422	0	0.224	-1.43058	3.57425e-07	-1.21887	0.0167897
FFUJ_12766	uncharacterized protein	1824	IPR001138; IPR007219	Zn(2)-C6 fungal-type DNA-binding domain; Transcription factor, fungi	FVEG_13443	1	0.265	FOXG_14619	1	0.832	FCIRG_01822T1	1	0.875	FGSG_03226	1	0.365	neha_09422	1	0.552	0.0226857	0.877305	-0.551509	0.0356906
FFUJ_11351	uncharacterized protein	1857	IPR001138; IPR007219	Zn(2)-C6 fungal-type DNA-binding domain; Transcription factor, fungi	FVEG_12967	1	0.935	FOXG_16867	1	0.947	FCIRG_01295T1	1	0.95	FGSG_03786	1	0.675	neha_09435	1	0.564	2.81249	9.8462e-08	1.44964	0.000811985
FFUJ_02310	uncharacterized protein	1896	IPR001138; IPR007219	Zn(2)-C6 fungal-type DNA-binding domain; Transcription factor, fungi	FVEG_12698	1	0.794	FOXG_09928	0	0.233	FCIRG_00340T1	1	0.828	FGSG_03294	0	0.352	neha_09455	1	0.552	-0.37197	0.00583596	-0.635782	0.00803834
FFUJ_04828	related to Zn(II)2Cys6 transcriptional activator	1665	IPR001138; IPR007219	Zn(2)-C6 fungal-type DNA-binding domain; Transcription factor, fungi	FVEG_06286	1	0.469	FOXG_08392	1	0.299	FCIRG_01973T1	1	0.65	FGSG_13625	1	0.595	neha_09486	0	0.35	-0.0625255	0.294561	-0.143167	0.163062
FFUJ_00327	related to zinc finger protein	687	IPR007087; IPR013087; IPR015880	Zinc finger, C2H2; Zinc finger, C2H2-type/integrase, DNA-binding; Zinc finger, C2H2-like	FVEG_00275	0	0.149	FOXG_01224	1	0.327	FCIRG_07347T1	1	0.838	FGSG_15715	1	0.487	neha_09503	1	0.375	0.0356066	0.572446	0.008498	0.929301
FFUJ_00329	uncharacterized protein	1161	IPR007087; IPR015880	Zinc finger, C2H2; Zinc finger, C2H2-like	FVEG_00275	1	0.246	FOXG_01223	1	0.163	FCIRG_07346T1	1	0.213	FGSG_15715	0	0.116	neha_09503	0	0.147	-0.850113	9.42889e-05	-1.18689	0.0322094
FFUJ_00335	uncharacterized protein	2451	IPR007087; IPR015880	Zinc finger, C2H2; Zinc finger, C2H2-like	FVEG_00280	1	0.768	FOXG_02256	0	0.115	FCIRG_12777T1	1	0.275	FGSG_15716	1	0.183	neha_09503	0	0.067	0.874476	8.17495e-06	-0.0403075	0.76488
FFUJ_06714	uncharacterized protein	2127	IPR001138; IPR007219	Zn(2)-C6 fungal-type DNA-binding domain; Transcription factor, fungi	FVEG_03412	1	0.593	FOXG_04712	1	0.241	FCIRG_13586T1	1	0.411	FGSG_16274	0	0.319	neha_09524	0	0.34	-1.27182	1.1401e-05	-0.611962	0.0400838
FFUJ_09231	uncharacterized protein	1971	IPR001138; IPR002409	Zn(2)-C6 fungal-type DNA-binding domain; Aflatoxin biosynthesis regulatory protein	FVEG_10018	1	0.702	FOXG_11808	1	0.313	FCIRG_13524T1	1	0.601	FGSG_16274	0	0.222	neha_09524	0	0.22	-0.90056	1.93214e-05	-1.03156	0.00271635
FFUJ_11621	uncharacterized protein	2211	IPR001138; IPR002409; IPR007219	Zn(2)-C6 fungal-type DNA-binding domain; Aflatoxin biosynthesis regulatory protein; Transcription factor, fungi	FVEG_10783	1	0.917	FOXG_12341	1	0.929	FCIRG_03954T1	1	0.972	FGSG_16274	1	0.904	neha_09524	1	0.85	-2.52032	0.00510322	-1.94138	0.0119599
FFUJ_05764	uncharacterized protein	2307	IPR007219	Transcription factor, fungi	FVEG_02412	1	0.671	FOXG_03543	1	0.703	FCIRG_06039T1	1	0.874	FGSG_16959	1	0.749	neha_09555	1	0.673	-0.367005	0.000212225	-0.459907	0.111912
FFUJ_01119	probable transcription initiation factor IIB	966	IPR000812; IPR013137; IPR013150; IPR013763; IPR023486	Transcription factor TFIIB; Zinc finger, TFIIB-type; Transcription factor TFIIB, cyclin-related; Cyclin-like; Transcription factor TFIIB, conserved site	FVEG_01060	1	0.893	FOXG_00452	1	0.89	FCIRG_14464T1	1	0.671	FGSG_00597	1	0.75	neha_09596	0	0.106	2.20992	7.1822e-07	1.47546	0.00134824
FFUJ_09409	related to transcription factor IIIB	2259	IPR000812; IPR011665; IPR013150; IPR013763	Transcription factor TFIIB; Brf1-like TBP-binding; Transcription factor TFIIB, cyclin-related; Cyclin-like	FVEG_10160	1	0.989	FOXG_11663	1	0.988	FCIRG_10489T1	1	0.625	FGSG_04004	1	0.907	neha_09596	1	0.79	0.0318213	0.762776	-0.0127298	0.962688
FFUJ_09460	uncharacterized protein	933	IPR011598	Helix-loop-helix DNA-binding	FVEG_10201	1	0.965	FOXG_11619	1	0.942	FCIRG_13377T1	1	0.984	FGSG_04035	1	0.9	neha_09652	1	0.732	-0.173605	0.235984	0.00381827	0.989779
FFUJ_00547	uncharacterized protein	1914	IPR007087; IPR019622	Zinc finger, C2H2; RNA polymerase I specific transcription initiation factor, RRN9	FVEG_00495	1	0.861	FOXG_01020	1	0.918	FCIRG_10458T1	1	0.76	FGSG_00696	1	0.767	neha_09682	0	0.118	-0.00621208	0.956444	-0.795785	0.0195637
FFUJ_09489	uncharacterized protein	2784	IPR017956; IPR020478	AT hook, DNA-binding motif; AT hook-like	FVEG_10234	1	0.893	FOXG_11589	1	0.643	FCIRG_15089T1	1	0.892	FGSG_12323	1	0.509	neha_09682	1	0.556	1.27695	1.14519e-06	2.42011	0.000107256
FFUJ_09498	related to regulatory protein for the arginine catabolic pathway	1803	IPR001138	Zn(2)-C6 fungal-type DNA-binding domain	FVEG_10243	1	0.205	FOXG_11581	1	0.872	FCIRG_09929T1	1	0.856	FGSG_16159	1	0.73	neha_09694	1	0.358	-1.13187	0.000124439	-2.59266	0.00041128
FFUJ_09518	related to O-methyltransferase B	1233	IPR001077; IPR011991; IPR016461	O-methyltransferase, family 2; Winged helix-turn-helix transcription repressor DNA-binding; O-methyltransferase, COMT, eukaryota	FVEG_10263	1	0.942	FOXG_11561	1	0.952	FCIRG_04383T1	1	0.961	FGSG_03568	0	0.289	neha_09716	1	0.83	1.12367	1.89637e-06	2.38829	0.000205092
FFUJ_04072	uncharacterized protein	1302	IPR001138; IPR007219	Zn(2)-C6 fungal-type DNA-binding domain; Transcription factor, fungi	FVEG_03776	1	0.405	FOXG_05905	1	0.412	FCIRG_04856T1	1	0.693	FGSG_09328	1	0.516	neha_09736	0	0.275	2.18487	1.85184e-08	1.88909	0.000434543
FFUJ_12002	uncharacterized protein	1710	IPR001138	Zn(2)-C6 fungal-type DNA-binding domain	FVEG_03776	0	0.155	FOXG_05905	0	0.155	FCIRG_04856T1	0	0.343	FGSG_09328	0	0.3	neha_09736	1	0.336	-0.285575	0.0186837	-0.266524	0.115868
FFUJ_09271	related to regulatory protein alcR	2634	IPR001138	Zn(2)-C6 fungal-type DNA-binding domain	FVEG_10005	1	0.937	FOXG_10302	0	0.377	FCIRG_05922T1	1	0.959	FGSG_07482	0	0.397	neha_09752	1	0.385	-1.11215	3.97297e-05	-0.894698	0.0138166
FFUJ_02119	related to cutinase transcription factor 1 beta	1983	IPR001138; IPR007219	Zn(2)-C6 fungal-type DNA-binding domain; Transcription factor, fungi	FVEG_12534	1	0.967	FOXG_15235	1	0.967	FCIRG_03378T1	1	0.672	FGSG_03207	1	0.543	neha_09768	1	0.487	5.40408	8.84114e-12	5.30815	4.76078e-05
FFUJ_10119	uncharacterized protein	1137	IPR001138	Zn(2)-C6 fungal-type DNA-binding domain	FVEG_02219	0	0.214	FOXG_03347	0	0.217	FCIRG_06167T1	0	0.072	FGSG_13344	0	0.202	neha_09820	1	0.279	0.246796	0.00365018	0.141756	0.173142
FFUJ_10796	uncharacterized protein	1872	IPR001138	Zn(2)-C6 fungal-type DNA-binding domain	FVEG_08640	1	0.605	FOXG_09841	1	0.962	FCIRG_04096T1	1	0.966	FGSG_03322	1	0.728	neha_09837	1	0.57	-0.246106	0.123913	-0.488597	0.0648002
FFUJ_10570	uncharacterized protein	1971	IPR007219	Transcription factor, fungi	FVEG_08843	1	0.728	FOXG_09623	1	0.862	FCIRG_00507T1	1	0.825	FGSG_16237	1	0.711	neha_09847	1	0.532	-1.92671	1.60283e-07	-2.15498	0.000706254
FFUJ_13653	related to dnaJ-like proteins	1587	IPR001623; IPR003095; IPR003604; IPR007087; IPR013087; IPR015880; IPR018253; IPR022755	Heat shock protein DnaJ, N-terminal; Heat shock protein DnaJ; Zinc finger, U1-type; Zinc finger, C2H2; Zinc finger, C2H2-type/integrase, DNA-binding; Zinc finger, C2H2-like; Heat shock protein DnaJ, conserved site; Zinc finger, double-stranded RNA binding	FVEG_05095	1	0.888	FOXG_08169	1	0.874	FCIRG_09444T1	1	0.93	FGSG_09857	1	0.796	neha_09866	1	0.753	1.68774	1.52807e-06	1.60217	0.000350236
FFUJ_13632	related to sgt1 protein	1824	IPR010770	SGT1	FVEG_05072	1	0.878	FOXG_08149	1	0.87	FCIRG_08715T1	1	0.888	FGSG_09837	1	0.771	neha_09887	1	0.682	1.51668	6.70742e-09	1.40347	0.00126355
FFUJ_13627	uncharacterized protein	2103	IPR001138; IPR007219	Zn(2)-C6 fungal-type DNA-binding domain; Transcription factor, fungi	FVEG_05067	1	0.514	FOXG_08144	1	0.89	FCIRG_05105T1	1	0.922	FGSG_03783	0	0.294	neha_09893	1	0.382	0.653319	0.0159756	1.61617	0.00850175
FFUJ_06027	related to negative acting factor	1554	IPR001138	Zn(2)-C6 fungal-type DNA-binding domain	FVEG_02154	1	0.778	FOXG_03282	1	0.799	FCIRG_08638T1	1	0.771	FGSG_06382	0	0.228	neha_09899	0	0.21	-1.44687	1.36226e-06	-1.13812	0.0502367
FFUJ_11166	uncharacterized protein	1476	IPR001138	Zn(2)-C6 fungal-type DNA-binding domain	FVEG_02154	0	0.157	FOXG_03282	0	0.159	FCIRG_05098T1	0	0.156	FGSG_06382	0	0.176	neha_09899	0	0.158	-0.390155	0.0334571	-0.369555	0.053246
FFUJ_11638	uncharacterized protein	1548	IPR001138	Zn(2)-C6 fungal-type DNA-binding domain	FVEG_10799	1	0.856	FOXG_12326	1	0.839	FCIRG_08991T1	1	0.841	FGSG_04502	1	0.266	neha_09899	0	0.236	1.09258	0.000364274	0.12505	0.700915
FFUJ_13620	related to negative acting factor	1776	IPR001138	Zn(2)-C6 fungal-type DNA-binding domain	FVEG_05060	1	0.554	FOXG_08137	1	0.554	FCIRG_05098T1	1	0.992	FGSG_06382	1	0.868	neha_09899	1	0.826	0.944338	1.45104e-05	1.24496	0.0490529
FFUJ_13618	related to thiamine repressible genes regulatory protein thi1	2190	IPR001138; IPR007219	Zn(2)-C6 fungal-type DNA-binding domain; Transcription factor, fungi	FVEG_05057	1	0.927	FOXG_08134	1	0.944	FCIRG_07914T1	1	0.94	FGSG_16711	0	0.302	neha_09902	1	0.557	1.82835	2.63712e-07	1.15371	0.0211073
FFUJ_00659	related to heat shock transcription factor	1980	IPR000232; IPR011991	Heat shock factor (HSF)-type, DNA-binding; Winged helix-turn-helix transcription repressor DNA-binding	FVEG_00603	1	0.842	FOXG_00913	1	0.835	FCIRG_08351T1	1	0.848	FGSG_00946	1	0.666	neha_09924	0	0.124	2.7541	4.35615e-09	2.00573	0.00407195
FFUJ_13598	related to SKN7	1758	IPR000232; IPR001789; IPR011006; IPR011991; IPR014402	Heat shock factor (HSF)-type, DNA-binding; Signal transduction response regulator, receiver domain; CheY-like superfamily; Winged helix-turn-helix transcription repressor DNA-binding; Signal transduction response regulator, SKN7-like	FVEG_05036	1	0.988	FOXG_08113	1	0.995	FCIRG_00217T1	0	0.165	FGSG_06359	1	0.971	neha_09924	1	0.917	0.442086	0.0169316	0.52061	0.025143
FFUJ_13595	related to transcription factor BOM	2367	IPR007604	CP2 transcription factor	FVEG_05033	1	0.98	FOXG_08110	1	0.977	FCIRG_11393T1	1	0.976	FGSG_06356	1	0.92	neha_09926	1	0.88	0.034586	0.632808	0.498526	0.220384
FFUJ_13544	probable SPT10 - transcription regulatory protein	1629	IPR000182; IPR015416; IPR016181	GCN5-related N-acetyltransferase (GNAT) domain; Zinc finger, H2C2-type, histone UAS binding; Acyl-CoA N-acyltransferase	FVEG_04981	1	0.932	FOXG_08059	1	0.937	FCIRG_02020T1	1	0.922	FGSG_06307	1	0.845	neha_09960	1	0.82	3.46562	1.66021e-09	3.35048	4.76078e-05
FFUJ_13548	related to SWI5 - transcription factor	2145	IPR007087; IPR013087; IPR015880	Zinc finger, C2H2; Zinc finger, C2H2-type/integrase, DNA-binding; Zinc finger, C2H2-like	FVEG_04985	1	0.834	FOXG_08063	1	0.709	FCIRG_02024T1	1	0.83	FGSG_06311	1	0.726	neha_09963	1	0.615	0.646133	0.000702811	4.01622	0.000926804
FFUJ_13552	related to eukaryotic translation initiation factor 3 subunit 11	693	IPR009374; IPR011991; IPR016020; IPR016024; IPR019280	Translation initiation factor 3, subunit 12, eukaryotic; Winged helix-turn-helix transcription repressor DNA-binding; Translation initiation factor 3, subunit 12, N-terminal, eukaryotic; Armadillo-type fold; COP9 signalosome, subunit CSN8	FVEG_04989	1	0.983	FOXG_08067	1	0.987	FCIRG_06229T1	1	0.987	FGSG_06315	1	0.948	neha_09967	1	0.888	0.977322	3.10409e-05	0.851021	0.0131788
FFUJ_13561	uncharacterized protein	1401	IPR001138; IPR002409	Zn(2)-C6 fungal-type DNA-binding domain; Aflatoxin biosynthesis regulatory protein	FVEG_04998	1	0.989	FOXG_08076	1	0.987	FCIRG_06220T1	1	0.964	FGSG_06324	1	0.748	neha_09977	1	0.705	3.53118	1.85832e-08	2.583	0.00188883
FFUJ_11600	uncharacterized protein	594	IPR010982	Lambda repressor-like, DNA-binding	FVEG_10764	1	0.924	FOXG_12188	1	0.684	FCIRG_06245T1	1	0.914	FGSG_04518	0	0.041	neha_09986	0	0.067	-0.30299	0.000768621	-0.473458	0.0620465
FFUJ_13527	related to transcription regulator SPT7	3429	IPR001487; IPR006565; IPR018359	Bromodomain; Bromodomain transcription factor; Bromodomain, conserved site	FVEG_04964	1	0.99	FOXG_08043	1	0.983	FCIRG_07750T1	1	0.515	FGSG_06291	1	0.897	neha_09993	1	0.877	0.622277	0.0564265	1.43225	0.00414524
FFUJ_13512	uncharacterized protein	1932	IPR005011	SART-1 protein	FVEG_04948	1	0.776	FOXG_08028	1	0.787	FCIRG_13950T1	1	0.961	FGSG_06279	1	0.86	neha_10006	1	0.806	0.297578	0.0178025	0.400113	0.233036
FFUJ_00487	uncharacterized protein	348	IPR011598	Helix-loop-helix DNA-binding	FVEG_00433	1	0.957	FOXG_01081	1	0.983	FCIRG_00118T1	1	0.983	FGSG_00750	1	0.735	neha_10023	0	0.085	-0.205676	0.373355	-0.179102	0.677795
FFUJ_13495	uncharacterized protein	1356	IPR011598	Helix-loop-helix DNA-binding	FVEG_04932	1	0.958	FOXG_08011	1	0.98	FCIRG_06565T1	1	0.86	FGSG_06262	1	0.746	neha_10023	1	0.748	1.90004	3.02028e-06	3.45588	7.86534e-05
FFUJ_00897	probable NHP6B - nonhistone chromosomal protein	306	IPR000135; IPR000910; IPR009071	High mobility group, HMG1/HMG2, subgroup; High mobility group, HMG1/HMG2; High mobility group, superfamily	FVEG_00840	1	0.99	FOXG_00672	1	0.99	FCIRG_05382T1	0	0.105	FGSG_00385	1	0.912	neha_10064	0	0.029	1.15415	0.0419082	2.91747	0.00278104
FFUJ_05685	mating type protein	669	IPR000910; IPR009071	High mobility group, HMG1/HMG2; High mobility group, superfamily	FVEG_04822	0	0.063	FOXG_07900	0	0.061	FCIRG_08005T1	0	0.063	FGSG_08893	1	0.447	neha_10064	0	0.06	0.819994	0.000343198	-0.689531	0.0555401
FFUJ_13386	uncharacterized protein	2016	IPR000910; IPR009071	High mobility group, HMG1/HMG2; High mobility group, superfamily	FVEG_04822	1	0.916	FOXG_07900	1	0.954	FCIRG_08005T1	1	0.918	FGSG_05151	1	0.726	neha_10064	1	0.673	-0.792813	0.00172427	-1.74961	0.0339783
FFUJ_13389	uncharacterized protein	1431	IPR000571	Zinc finger, CCCH-type	FVEG_04826	1	0.652	FOXG_07903	1	0.643	FCIRG_08002T1	1	0.652	FGSG_05158	1	0.509	neha_10067	1	0.512	1.47394	4.99899e-08	1.32908	0.00208291
FFUJ_13390	uncharacterized protein	1839	IPR007219	Transcription factor, fungi	FVEG_04827	1	0.584	FOXG_07904	1	0.589	FCIRG_08001T1	1	0.584	FGSG_05157	1	0.669	neha_10068	1	0.61	2.00436	7.72955e-09	1.94689	0.000146788
FFUJ_13410	related to regulatory protein cys-3	843	IPR004827; IPR011700	Basic-leucine zipper (bZIP) transcription factor; Basic leucine zipper	FVEG_04846	1	0.982	FOXG_07925	1	0.637	FCIRG_14371T1	1	0.979	FGSG_05171	1	0.829	neha_10082	1	0.823	2.84763	7.96751e-09	2.46611	0.00273753
FFUJ_13195	related to transcription factor TFIIH chain p47	1404	IPR002035; IPR004595; IPR007087; IPR007198; IPR012170	von Willebrand factor, type A; TFIIH C1-like, C-terminal; Zinc finger, C2H2; Ssl1-like; TFIIH basal transcription factor complex, subunit SSL1	FVEG_04631	1	0.778	FOXG_07707	1	0.991	FCIRG_07493T1	1	0.991	FGSG_06002	1	0.904	neha_10113	1	0.885	-0.40204	0.00661547	-0.182638	0.446489
FFUJ_13237	probable 26S proteasome regulatory subunit p58	1728	IPR000717; IPR011991; IPR013143; IPR013586	Proteasome component (PCI) domain; Winged helix-turn-helix transcription repressor DNA-binding; PCI/PINT associated module; 26S proteasome regulatory subunit, C-terminal	FVEG_04677	1	0.962	FOXG_07751	1	0.97	FCIRG_12523T1	1	0.964	FGSG_06045	1	0.938	neha_10151	1	0.891	0.944405	0.00229197	1.85147	0.00133657
FFUJ_13259	probable DNA polymerase epsilon, calytic chain POL2	2547	IPR007087; IPR015880	Zinc finger, C2H2; Zinc finger, C2H2-like	FVEG_04701	1	0.443	FOXG_07774	1	0.445	FCIRG_05110T1	1	0.932	FGSG_16599	1	0.473	neha_10171	0	0.146	0.902769	2.57022e-05	0.961961	0.00359232
FFUJ_13261	related to NUP42 - nuclear pore protein	1914	IPR000571	Zinc finger, CCCH-type	FVEG_04703	1	0.868	FOXG_07776	1	0.906	FCIRG_08225T1	1	0.876	FGSG_06067	1	0.763	neha_10173	1	0.673	1.27007	5.86074e-07	0.906814	0.00813548
FFUJ_13265	uncharacterized protein	3090	IPR001606	ARID/BRIGHT DNA-binding domain	FVEG_04708	1	0.941	FOXG_07781	1	0.944	FCIRG_08221T1	1	0.923	FGSG_06071	1	0.854	neha_10177	1	0.794	2.03082	2.84783e-05	3.31938	0.000674147
FFUJ_13267	probable Int-6 protein	1317	IPR000717; IPR011991; IPR016650; IPR019010	Proteasome component (PCI) domain; Winged helix-turn-helix transcription repressor DNA-binding; Translation initiation factor 3, subunit 6, eukaryotic; Eukaryotic translation initiation factor 3 (eIF3), subunit 6, N-terminal	FVEG_04710	1	0.998	FOXG_07783	1	0.995	FCIRG_08219T1	1	0.995	FGSG_06073	1	0.975	neha_10179	1	0.95	1.567	1.35567e-05	1.40703	0.0601715
FFUJ_02866	uncharacterized protein	1644	IPR001138	Zn(2)-C6 fungal-type DNA-binding domain	FVEG_08195	1	0.401	FOXG_01820	1	0.391	FCIRG_02484T1	1	0.407	FGSG_16159	0	0.205	neha_10201	1	0.569	-1.73566	4.8964e-05	-1.53173	0.000825719
FFUJ_02801	related to krueppel protein	1047	IPR007087; IPR013087; IPR015880	Zinc finger, C2H2; Zinc finger, C2H2-type/integrase, DNA-binding; Zinc finger, C2H2-like	FVEG_08125	1	0.986	FOXG_01756	1	0.994	FCIRG_01383T1	1	0.989	FGSG_16768	1	0.436	neha_10230	1	0.866	-0.232039	0.237646	0.45522	0.319263
FFUJ_02785	related to C6 zink-finger protein PRO1A	2058	IPR001138	Zn(2)-C6 fungal-type DNA-binding domain	FVEG_08110	1	0.991	FOXG_01740	1	0.991	FCIRG_01398T1	1	0.977	FGSG_07067	1	0.943	neha_10244	1	0.882	-1.34494	0.0305612	0.361554	0.106185
FFUJ_02771	related to CHA4 - transcription factor	1998	IPR001138; IPR007219	Zn(2)-C6 fungal-type DNA-binding domain; Transcription factor, fungi	FVEG_08094	1	0.863	FOXG_01726	1	0.992	FCIRG_14204T1	1	0.902	FGSG_16774	1	0.94	neha_10258	1	0.907	1.84882	8.23934e-09	2.17546	0.000237074
FFUJ_09921	related to TEA1 - TY1 enhancer activator	1710	IPR001138; IPR007219	Zn(2)-C6 fungal-type DNA-binding domain; Transcription factor, fungi	FVEG_08094	0	0.275	FOXG_01726	0	0.264	FCIRG_06442T1	1	0.416	FGSG_17384	1	0.651	neha_10258	0	0.258	0.0301536	0.893903	-0.245268	0.198304
FFUJ_02763	probable transcription factor HAP3	597	IPR003956; IPR003957; IPR003958; IPR009072	Transcription factor, NFYB/HAP3, conserved site; Transcription factor, CBFA/NFYB, DNA topoisomerase; Transcription factor CBF/NF-Y/archaeal histone; Histone-fold	FVEG_08087	1	0.801	FOXG_01718	1	0.789	FCIRG_03526T1	1	0.742	FGSG_07087	1	0.861	neha_10265	1	0.722	2.07892	0.000283204	2.71312	0.0019506
FFUJ_02750	uncharacterized protein	1578	IPR001356; IPR009057; IPR012287; IPR017970	Homeobox; Homeodomain-like; Homeodomain-related; Homeobox, conserved site	FVEG_08072	1	0.848	FOXG_01706	1	0.508	FCIRG_02614T1	1	0.85	FGSG_16777	1	0.838	neha_10275	1	0.784	0.534361	0.000276356	0.772139	0.0576788
FFUJ_06567	uncharacterized protein	2469	IPR001356; IPR002523; IPR009057; IPR012287; IPR017970	Homeobox; Mg2+ transporter protein, CorA-like/Zinc transport protein ZntB; Homeodomain-like; Homeodomain-related; Homeobox, conserved site	FVEG_08072	0	0.075	FOXG_01706	0	0.085	FCIRG_02614T1	0	0.078	FGSG_16777	0	0.085	neha_10275	0	0.069	-0.584753	0.000160511	-0.253442	0.063622
FFUJ_03765	uncharacterized protein	1233	IPR000679; IPR013088	Zinc finger, GATA-type; Zinc finger, NHR/GATA-type	FVEG_03493	0	0.247	FOXG_01701	0	0.029	FCIRG_02621T1	0	0.03	FGSG_07102	0	0.037	neha_10279	0	0.034	-1.26864	0.000199185	-1.05498	0.00397478
FFUJ_02729	related to nonhistone chromosomal protein	1620	IPR000910; IPR001660; IPR009071; IPR013761; IPR021129	High mobility group, HMG1/HMG2; Sterile alpha motif domain; High mobility group, superfamily; Sterile alpha motif/pointed domain; Sterile alpha motif, type 1	FVEG_08051	1	0.615	FOXG_01686	1	0.828	FCIRG_05382T1	1	0.559	FGSG_07116	1	0.753	neha_10295	1	0.565	0.798349	0.108314	1.98427	0.105756
FFUJ_02721	uncharacterized protein	1116	IPR010666	Zinc finger, GRF-type	FVEG_08043	1	0.927	FOXG_01678	1	0.909	FCIRG_06528T1	1	0.801	FGSG_07123	1	0.687	neha_10302	1	0.69	0.649397	3.57693e-05	1.15082	0.000505459
FFUJ_03047	uncharacterized protein	1368	IPR004827; IPR021833	Basic-leucine zipper (bZIP) transcription factor; Protein of unknown function DUF3425	FVEG_05162	1	0.531	FOXG_02001	1	0.546	FCIRG_09373T1	1	0.529	FGSG_06824	1	0.587	neha_10320	1	0.481	0.998694	0.0146068	-1.01055	0.0015966
FFUJ_03033	uncharacterized protein	2169	IPR000571; IPR002625; IPR013899	Zinc finger, CCCH-type; Smr protein/MutS2 C-terminal; Domain of unknown function DUF1771	FVEG_05147	1	0.978	FOXG_01987	1	0.977	FCIRG_03293T1	1	0.957	FGSG_16727	1	0.939	neha_10337	1	0.883	2.18423	1.93751e-05	2.37721	0.00094267
FFUJ_03032	uncharacterized protein	1497	IPR001810; IPR003347; IPR013129; IPR022364	F-box domain, cyclin-like; Transcription factor jumonji/aspartyl beta-hydroxylase; Transcription factor jumonji; F-box domain, Skp2-like	FVEG_05146	1	0.746	FOXG_01986	1	0.938	FCIRG_03292T1	1	0.93	FGSG_06840	1	0.85	neha_10338	1	0.822	0.19465	0.0955412	0.449248	0.0597719
FFUJ_03012	probable splicing factor u2af 35 kd subunit (small subunit)	627	IPR000504; IPR000571; IPR009145; IPR012677	RNA recognition motif domain; Zinc finger, CCCH-type; U2 auxiliary factor small subunit; Nucleotide-binding, alpha-beta plait	FVEG_05126	1	0.995	FOXG_01966	1	1	FCIRG_11645T1	1	1	FGSG_06860	1	0.99	neha_10356	1	0.981	2.74333	4.75964e-08	1.57828	0.000169981
FFUJ_03001	related to cutinase G-box binding protein	1593	IPR007087; IPR013087; IPR015880	Zinc finger, C2H2; Zinc finger, C2H2-type/integrase, DNA-binding; Zinc finger, C2H2-like	FVEG_05115	1	0.965	FOXG_01955	1	0.974	FCIRG_12548T1	1	0.97	FGSG_06871	1	0.881	neha_10366	1	0.839	-0.0942497	0.292344	0.519331	0.136771
FFUJ_02997	related to VPS33 - vacuolar sorting protein	3255	IPR000910; IPR002937; IPR007526; IPR009057; IPR009071; IPR011991	High mobility group, HMG1/HMG2; Amine oxidase; SWIRM; Homeodomain-like; High mobility group, superfamily; Winged helix-turn-helix transcription repressor DNA-binding	FVEG_05111	1	0.624	FOXG_01950	1	0.627	FCIRG_09565T1	1	0.95	FGSG_16732	1	0.861	neha_10370	1	0.703	0.76661	6.72986e-05	1.51491	0.00459275
FFUJ_02989	probable transcription factor Pig1p	2688	IPR001138; IPR007087; IPR013087; IPR015880	Zn(2)-C6 fungal-type DNA-binding domain; Zinc finger, C2H2; Zinc finger, C2H2-type/integrase, DNA-binding; Zinc finger, C2H2-like	FVEG_14062	1	0.933	FOXG_01941	1	0.405	FCIRG_10195T1	1	0.939	FGSG_13008	1	0.817	neha_10377	1	0.464	-0.403157	0.0262174	1.27416	0.000289038
FFUJ_02958	related to NADH2 dehydrogenase (ubiquinone) complex I 13K-A chain precursor	492	IPR019401	Zinc finger, CHCC-type	FVEG_14032	1	0.951	FOXG_01910	1	0.957	FCIRG_07258T1	1	0.945	FGSG_06909	1	0.89	neha_10405	1	0.787	1.99314	4.59945e-10	1.54132	0.00183065
FFUJ_02951	related to acetamidase regulatory protein	2121	IPR001138; IPR007219	Zn(2)-C6 fungal-type DNA-binding domain; Transcription factor, fungi	FVEG_08284	1	0.468	FOXG_01905	1	0.473	FCIRG_04916T1	1	0.879	FGSG_16738	1	0.707	neha_10410	1	0.589	0.0707948	0.655361	-0.131776	0.665225
FFUJ_02930	uncharacterized protein	783	IPR007087	Zinc finger, C2H2	FVEG_08263	1	0.847	FOXG_01886	1	0.862	FCIRG_08624T1	1	0.851	FGSG_06934	1	0.751	neha_10427	1	0.709	-0.325304	0.0347754	-0.119562	0.642418
FFUJ_00438	uncharacterized protein	1848	IPR001766; IPR011991; IPR018122	Transcription factor, fork head; Winged helix-turn-helix transcription repressor DNA-binding; Transcription factor, fork head, conserved site	FVEG_00384	1	0.631	FOXG_01132	1	0.948	FCIRG_07783T1	1	0.88	FGSG_15782	1	0.713	neha_10437	0	0.132	0.521441	0.00611865	-0.45136	0.0343353
FFUJ_02919	related to HCM1 - transcription factor	2310	IPR001766; IPR011991; IPR018122	Transcription factor, fork head; Winged helix-turn-helix transcription repressor DNA-binding; Transcription factor, fork head, conserved site	FVEG_08252	1	0.94	FOXG_01874	1	0.966	FCIRG_11287T1	1	0.962	FGSG_06944	1	0.796	neha_10437	1	0.646	-0.233001	0.0319293	0.179584	0.349728
FFUJ_02907	related to 442K curved dna-binding protein	1215	IPR000994; IPR011991	Peptidase M24, structural domain; Winged helix-turn-helix transcription repressor DNA-binding	FVEG_08239	1	0.998	FOXG_01861	1	0.291	FCIRG_02685T1	1	0.973	FGSG_06955	1	0.928	neha_10454	1	0.889	0.794857	0.000275826	2.1529	0.0124914
FFUJ_02084	uncharacterized protein	1167	IPR004827	Basic-leucine zipper (bZIP) transcription factor	FVEG_09938	1	0.563	FOXG_10863	1	0.427	FCIRG_08847T1	1	0.674	FGSG_02398	1	0.218	neha_10468	0	0.059	-0.158756	0.0576225	-0.524582	0.0289756
FFUJ_02890	uncharacterized protein	1068	IPR004827; IPR021833	Basic-leucine zipper (bZIP) transcription factor; Protein of unknown function DUF3425	FVEG_08220	1	0.902	FOXG_01845	1	0.894	FCIRG_10868T1	1	0.492	FGSG_06968	1	0.697	neha_10468	1	0.63	0.754853	0.000231647	0.159592	0.643565
FFUJ_03111	uncharacterized protein	807	IPR000910; IPR009071	High mobility group, HMG1/HMG2; High mobility group, superfamily	FVEG_05227	1	0.9	FOXG_02065	1	0.907	FCIRG_06616T1	1	0.767	FGSG_06760	1	0.715	neha_10505	1	0.649	1.30147	8.72192e-05	1.03132	0.00327266
FFUJ_02146	uncharacterized protein	2106	IPR001138; IPR007219	Zn(2)-C6 fungal-type DNA-binding domain; Transcription factor, fungi	FVEG_05057	0	0.223	FOXG_13486	0	0.174	FCIRG_11281T1	0	0.21	FGSG_16711	0	0.217	neha_10518	0	0.207	-0.0871236	0.15051	0.0338495	0.718926
FFUJ_03124	uncharacterized protein	2286	IPR001138; IPR007219	Zn(2)-C6 fungal-type DNA-binding domain; Transcription factor, fungi	FVEG_05240	1	0.508	FOXG_02079	1	0.508	FCIRG_00204T1	1	0.594	FGSG_16711	1	0.903	neha_10518	1	0.886	0.667814	0.000331879	0.853615	0.0056249
FFUJ_08082	uncharacterized protein	2028	IPR007219	Transcription factor, fungi	FVEG_11806	1	0.661	FOXG_13053	1	0.46	FCIRG_02822T1	1	0.691	FGSG_16711	0	0.317	neha_10518	0	0.313	-2.11785	0.000260108	-0.73917	0.00948905
FFUJ_03147	transcription factor	2067	IPR003120; IPR007087; IPR013087; IPR015880	Transcription factor, STE-like; Zinc finger, C2H2; Zinc finger, C2H2-type/integrase, DNA-binding; Zinc finger, C2H2-like	FVEG_05267	1	0.978	FOXG_02103	1	0.978	FCIRG_14269T1	1	0.925	FGSG_07310	1	0.924	neha_10544	1	0.911	0.0081846	0.921121	0.0460033	0.645875
FFUJ_03177	uncharacterized protein	1440	IPR001138	Zn(2)-C6 fungal-type DNA-binding domain	FVEG_05296	1	0.967	FOXG_02133	1	0.958	FCIRG_01479T1	1	0.967	FGSG_13109	1	0.562	neha_10572	0	0.322	0.125112	0.163025	-0.497633	0.0163343
FFUJ_03193	related to single-stranded DNA-binding protein	414	IPR000424; IPR011344; IPR012340; IPR016027	Primosome PriB/single-strand DNA-binding; Single-strand DNA-binding; Nucleic acid-binding, OB-fold; Nucleic acid-binding, OB-fold-like	FVEG_05311	1	0.978	FOXG_02148	1	0.964	FCIRG_14041T1	1	0.986	FGSG_07269	1	0.768	neha_10588	1	0.826	1.91242	5.01057e-05	2.38169	0.00330433
FFUJ_03197	related to cercosporin resistance protein	1800	IPR001138	Zn(2)-C6 fungal-type DNA-binding domain	FVEG_05315	1	0.99	FOXG_02152	1	0.995	FCIRG_01959T1	1	0.983	FGSG_07265	1	0.813	neha_10592	1	0.72	2.53334	1.67391e-05	2.22997	0.00534064
FFUJ_03219	uncharacterized protein	1641	IPR006600; IPR006695; IPR009057; IPR012287	Pogo transposase / Cenp-B / PDC2, DNA-binding HTH domain; Centromere protein Cenp-B, DNA-binding domain 1; Homeodomain-like; Homeodomain-related	FVEG_05341	1	0.986	FOXG_02174	1	0.984	FCIRG_04688T2	1	0.92	FGSG_07243	1	0.898	neha_10613	1	0.846	0.745997	0.0121889	0.0844775	0.832608
FFUJ_03233	uncharacterized protein	1383	IPR007219	Transcription factor, fungi	FVEG_05357	1	0.558	FOXG_02188	1	0.575	FCIRG_09584T1	1	0.49	FGSG_13098	1	0.239	neha_10626	1	0.152	0.164877	0.0867073	-2.00381	0.0144371
FFUJ_03242	uncharacterized protein	1581	IPR001138	Zn(2)-C6 fungal-type DNA-binding domain	FVEG_05367	1	0.326	FOXG_02197	1	0.414	FCIRG_06104T1	1	0.956	FGSG_16795	1	0.685	neha_10634	1	0.452	2.22491	9.59011e-07	1.81363	0.00131156
FFUJ_03247	uncharacterized protein	969	IPR000571	Zinc finger, CCCH-type	FVEG_05372	1	0.573	FOXG_02201	1	0.431	FCIRG_14115T1	1	0.638	FGSG_13848	1	0.161	neha_10637	1	0.203	0.0578229	0.331349	0.0438038	0.644016
FFUJ_03257	uncharacterized protein	1290	IPR007087	Zinc finger, C2H2	FVEG_05380	1	0.944	FOXG_02209	1	0.944	FCIRG_11228T1	1	0.962	FGSG_12973	1	0.758	neha_10645	1	0.807	4.39053	1.31696e-10	4.07523	4.76078e-05
FFUJ_00995	uncharacterized protein	1101	IPR007087; IPR013087; IPR015880	Zinc finger, C2H2; Zinc finger, C2H2-type/integrase, DNA-binding; Zinc finger, C2H2-like	FVEG_00935	1	0.965	FOXG_00578	1	0.967	FCIRG_14643T1	1	0.425	FGSG_00477	1	0.841	neha_10655	0	0.081	1.31181	0.000371996	2.09066	0.00153043
FFUJ_03270	related to pacC - transcription factor	1908	IPR007087; IPR013087; IPR015880	Zinc finger, C2H2; Zinc finger, C2H2-type/integrase, DNA-binding; Zinc finger, C2H2-like	FVEG_05393	1	0.953	FOXG_02222	1	0.598	FCIRG_12874T1	1	0.955	FGSG_12970.2	1	0.794	neha_10655	1	0.862	1.9983	1.43033e-05	2.35765	0.0142391
FFUJ_03281	uncharacterized protein	1536	IPR013087; IPR015880	Zinc finger, C2H2-type/integrase, DNA-binding; Zinc finger, C2H2-like	FVEG_05406	1	0.818	FOXG_02234	1	0.764	FCIRG_02981T1	1	0.867	FGSG_06701	1	0.845	neha_10667	1	0.763	0.358951	0.0919539	1.54226	0.000455496
FFUJ_03282	uncharacterized protein	1494	IPR001138	Zn(2)-C6 fungal-type DNA-binding domain	FVEG_05408	1	0.275	FOXG_02236	1	0.279	FCIRG_02982T1	1	0.984	FGSG_16703	1	0.908	neha_10668	1	0.837	1.01185	0.000104568	2.71132	0.000240434
FFUJ_03284	uncharacterized protein	2391	IPR001138	Zn(2)-C6 fungal-type DNA-binding domain	FVEG_05410	1	0.947	FOXG_02238	1	0.981	FCIRG_02984T1	1	0.94	FGSG_06699	1	0.773	neha_10670	1	0.716	4.37609	6.68862e-08	4.26904	4.76078e-05
FFUJ_03300	related to transcription factor IIIA	1500	IPR007087; IPR013087; IPR015880	Zinc finger, C2H2; Zinc finger, C2H2-type/integrase, DNA-binding; Zinc finger, C2H2-like	FVEG_05430	1	0.422	FOXG_02256	1	0.968	FCIRG_09828T1	1	0.974	FGSG_06684	1	0.823	neha_10683	1	0.803	0.892566	6.53704e-05	-0.469444	0.0536717
FFUJ_03322	related to MEAB protein	1218	IPR004827; IPR011616	Basic-leucine zipper (bZIP) transcription factor; bZIP transcription factor, bZIP-1	FVEG_05452	1	0.98	FOXG_02277	1	0.983	FCIRG_09390T1	1	0.975	FGSG_06664	1	0.917	neha_10703	1	0.882	-0.346685	0.00284881	-0.585535	0.0125331
FFUJ_03337	uncharacterized protein	1674	IPR004827	Basic-leucine zipper (bZIP) transcription factor	FVEG_05466	1	0.803	FOXG_02290	1	0.962	FCIRG_09527T1	1	0.973	FGSG_06651	1	0.765	neha_10721	1	0.694	-0.38124	0.0659341	-1.0086	0.00204233
FFUJ_00526	related to STB5 - SIN3 binding protein	2238	IPR001138; IPR007219	Zn(2)-C6 fungal-type DNA-binding domain; Transcription factor, fungi	FVEG_00473	1	0.499	FOXG_01042	1	0.503	FCIRG_11137T1	1	0.946	FGSG_00713	1	0.71	neha_10757	1	0.498	2.12907	2.64187e-06	1.73209	0.00012641
FFUJ_06886	related to transcription activator amyR	1440	IPR001138	Zn(2)-C6 fungal-type DNA-binding domain	FVEG_10011	0	0.255	FOXG_04867	1	0.99	FCIRG_01725T1	1	0.99	FGSG_10660	1	0.846	neha_10765	1	0.729	0.738802	1.00464e-05	0.733136	0.0146017
FFUJ_03759	uncharacterized protein	1560	IPR001138	Zn(2)-C6 fungal-type DNA-binding domain	FVEG_11861	0	0.198	FOXG_08863	0	0.63	FCIRG_02878T1	1	0.796	FGSG_05789	1	0.591	neha_10774	0	0.258	-0.695739	6.91556e-06	-0.916726	0.0304356
FFUJ_05318	uncharacterized protein	1581	IPR001138	Zn(2)-C6 fungal-type DNA-binding domain	FVEG_11861	0	0.178	FOXG_08863	1	0.875	FCIRG_02878T1	0	0.541	FGSG_05789	0	0.575	neha_10774	0	0.27	-1.58059	8.12284e-09	-0.84658	0.00182162
FFUJ_14304	uncharacterized protein	1449	IPR001138	Zn(2)-C6 fungal-type DNA-binding domain	FVEG_00066	0	0.186	FOXG_08863	0	0.266	FCIRG_01490T1	0	0.224	FGSG_01760	1	0.306	neha_10774	1	0.391	-2.5988	2.63266e-08	-3.18505	0.000100934
FFUJ_12972	uncharacterized protein	1842	IPR001138; IPR007219	Zn(2)-C6 fungal-type DNA-binding domain; Transcription factor, fungi	FVEG_04424	1	0.243	FOXG_02828	0	0.331	FCIRG_05796T1	1	0.558	FGSG_05827	1	0.467	neha_10816	1	0.407	1.65419	8.76068e-07	1.58174	0.000153774
FFUJ_03804	uncharacterized protein	1224	IPR001138; IPR002409	Zn(2)-C6 fungal-type DNA-binding domain; Aflatoxin biosynthesis regulatory protein	FVEG_01650	0	0.179	FOXG_05667	1	0.839	FCIRG_09406T1	1	0.527	FGSG_04862	1	0.559	neha_10827	1	0.463	-0.477524	0.00696385	-0.263284	0.164847
FFUJ_11341	related to transcription activator amyR	1593	IPR001138	Zn(2)-C6 fungal-type DNA-binding domain	FVEG_10011	0	0.171	FOXG_17624	1	0.369	FCIRG_08582T1	1	0.668	FGSG_00069	0	0.178	neha_10838	0	0.196	-0.517227	8.26303e-06	-0.484386	0.0558453
FFUJ_06949	uncharacterized protein	1935	IPR001138; IPR007219	Zn(2)-C6 fungal-type DNA-binding domain; Transcription factor, fungi	FVEG_03225	1	0.431	FOXG_04916	1	0.606	FCIRG_11227T1	1	0.811	FGSG_17377	1	0.648	neha_10920	1	0.35	1.21921	6.22694e-07	1.14732	0.000323751
FFUJ_12839	related to ankyrin 3	4842	IPR000845; IPR002182; IPR011990; IPR015880	Nucleoside phosphorylase domain; NB-ARC; Tetratricopeptide-like helical; Zinc finger, C2H2-like	FVEG_13503	1	0.129	FOXG_14688	1	0.316	FCIRG_07145T1	1	0.203	FGSG_17067	1	0.196	neha_10961	1	0.136	-0.673609	3.5243e-05	0.641651	0.0672439
FFUJ_05422	uncharacterized protein	1308	IPR001138	Zn(2)-C6 fungal-type DNA-binding domain	FVEG_13258	1	0.858	FOXG_15780	1	0.725	FCIRG_03931T1	1	0.867	FGSG_15944	0	0.25	neha_10969	1	0.487	0.650383	2.58668e-06	0.835847	0.00750113
FFUJ_12640	uncharacterized protein	1992	IPR001138; IPR007219	Zn(2)-C6 fungal-type DNA-binding domain; Transcription factor, fungi	FVEG_13362	1	0.453	FOXG_14518	1	0.774	FCIRG_00252T1	1	0.859	FGSG_16308	0	0.196	neha_11010	1	0.539	0.556974	0.000540892	-0.0691259	0.790621
FFUJ_05345	uncharacterized protein	1227	IPR001077; IPR011991; IPR016461	O-methyltransferase, family 2; Winged helix-turn-helix transcription repressor DNA-binding; O-methyltransferase, COMT, eukaryota	FVEG_13311	1	0.67	FOXG_11561	0	0.254	FCIRG_13184T1	0	0.193	FGSG_10331	0	0.266	neha_11058	0	0.207	-0.317059	0.000539357	0.462116	0.0929476
FFUJ_03786	related to positive regulator of PUT (proline utilization) genes	2076	IPR001138; IPR007219	Zn(2)-C6 fungal-type DNA-binding domain; Transcription factor, fungi	FVEG_03514	1	0.976	FOXG_05661	1	0.895	FCIRG_08122T1	1	0.984	FGSG_16424	1	0.866	neha_11083	1	0.772	-1.27404	2.36142e-07	-1.52655	0.0128522
FFUJ_14223	uncharacterized protein	3951	IPR007087; IPR013087	Zinc finger, C2H2; Zinc finger, C2H2-type/integrase, DNA-binding	FVEG_11705	0	0.251	FOXG_12944	0	0.211	FCIRG_04948T1	1	0.586	FGSG_04545	0	0.335	neha_11089	1	0.313	-3.23529	4.78567e-08	-1.29565	0.00151146
FFUJ_03711	uncharacterized protein	1134	IPR001138	Zn(2)-C6 fungal-type DNA-binding domain	FVEG_03456	1	0.51	FOXG_15234	0	0.269	FCIRG_12128T1	1	0.262	FGSG_16472	0	0.267	neha_11092	0	0.256	-3.01625	2.73094e-10	-3.14539	0.00136359
FFUJ_03808	uncharacterized protein	1218	IPR001138	Zn(2)-C6 fungal-type DNA-binding domain	FVEG_03527	1	0.958	FOXG_05671	1	0.953	FCIRG_08826T1	1	0.968	FGSG_04873	1	0.715	neha_11092	1	0.521	1.41244	1.01489e-05	0.331231	0.440954
FFUJ_03890	related to zinc finger protein	921	IPR003656; IPR007087; IPR015880	Zinc finger, BED-type predicted; Zinc finger, C2H2; Zinc finger, C2H2-like	FVEG_03610	1	0.971	FOXG_05735	1	0.974	FCIRG_04000T1	1	0.977	FGSG_04889	1	0.805	neha_11105	1	0.773	1.44538	8.13046e-05	1.20338	0.0582309
FFUJ_03889	related to transcription activator protein	3039	IPR001138; IPR007219	Zn(2)-C6 fungal-type DNA-binding domain; Transcription factor, fungi	FVEG_03609	1	0.922	FOXG_05736	1	0.92	FCIRG_04001T1	1	0.893	FGSG_04888	1	0.731	neha_11106	1	0.763	1.8325	2.54907e-08	3.01059	6.2832e-05
FFUJ_06532	uncharacterized protein	1962	IPR007087	Zinc finger, C2H2	FVEG_01655	1	0.879	FOXG_02824	1	0.875	FCIRG_02780T1	1	0.967	FGSG_08138	1	0.788	neha_11161	1	0.721	1.33475	3.83326e-05	1.01537	0.00257622
FFUJ_06535	uncharacterized protein	1827	IPR001138	Zn(2)-C6 fungal-type DNA-binding domain	FVEG_01650	1	0.962	FOXG_02820	1	0.974	FCIRG_02786T1	1	0.823	FGSG_08135	1	0.765	neha_11163	1	0.702	-1.56047	3.50232e-08	-1.56641	0.0172832
FFUJ_00463	related to C6 zink-finger protein PRO1A	1833	IPR001138; IPR021858	Zn(2)-C6 fungal-type DNA-binding domain; Protein of unknown function DUF3468	FVEG_00406	1	0.967	FOXG_01108	1	0.974	FCIRG_12854T1	1	0.966	FGSG_00774	1	0.857	neha_11195	1	0.332	-0.0297105	0.732915	-1.15586	0.0024568
FFUJ_10274	related to transcription activator protein acu-15	2487	IPR001138; IPR007219	Zn(2)-C6 fungal-type DNA-binding domain; Transcription factor, fungi	FVEG_08366	0	0.2	FOXG_10147	0	0.22	FCIRG_00515T1	0	0.275	FGSG_16321	0	0.279	neha_11210	0	0.232	-0.180834	0.0106058	-0.0777738	0.460633
FFUJ_11102	related to transcription activator protein acu-15	2136	IPR001138; IPR007219	Zn(2)-C6 fungal-type DNA-binding domain; Transcription factor, fungi	FVEG_08366	1	0.613	FOXG_10147	1	0.674	FCIRG_00515T1	1	0.887	FGSG_16321	1	0.566	neha_11210	0	0.294	1.46483	5.01935e-07	1.52592	0.000870593
FFUJ_12033	related to transcription activator protein acu-15	2151	IPR001138; IPR007219	Zn(2)-C6 fungal-type DNA-binding domain; Transcription factor, fungi	FVEG_10524	1	0.624	FOXG_11942	1	0.204	FCIRG_00868T1	1	0.678	FGSG_16321	0	0.263	neha_11210	1	0.603	0.877046	4.26686e-06	0.916716	0.000610995
FFUJ_06792	uncharacterized protein	1293	IPR001138	Zn(2)-C6 fungal-type DNA-binding domain	FVEG_03338	1	0.787	FOXG_04795	1	0.299	FCIRG_10198T1	1	0.942	FGSG_17430	1	0.613	neha_11216	1	0.448	-2.10322	3.76526e-06	-1.01506	0.00576556
FFUJ_05266	uncharacterized protein	2010	IPR001138; IPR007219	Zn(2)-C6 fungal-type DNA-binding domain; Transcription factor, fungi	FVEG_05852	1	0.77	FOXG_01610	0	0.175	FCIRG_10384T1	1	0.973	FGSG_16056	1	0.943	neha_11256	1	0.696	-0.858524	0.000276356	-0.473052	0.0554414
FFUJ_06382	uncharacterized protein	1860	IPR001138; IPR007219	Zn(2)-C6 fungal-type DNA-binding domain; Transcription factor, fungi	FVEG_01794	1	0.342	FOXG_02937	1	0.787	FCIRG_12037T1	1	0.803	FGSG_00227	0	0.174	neha_11256	0	0.177	0.350309	0.00917789	0.0416157	0.867221
FFUJ_10792	uncharacterized protein	1440	IPR001138	Zn(2)-C6 fungal-type DNA-binding domain	FVEG_08644	1	0.929	FOXG_09835	1	0.952	FCIRG_04101T1	1	0.859	FGSG_16292	1	0.594	neha_11288	1	0.36	-0.120388	0.459719	-0.196435	0.544315
FFUJ_11558	uncharacterized protein	1419	IPR001138	Zn(2)-C6 fungal-type DNA-binding domain	FVEG_08644	0	0.323	FOXG_12366	1	0.839	FCIRG_07532T1	1	0.635	FGSG_16278	1	0.598	neha_11288	0	0.206	-1.60592	2.40107e-07	-1.2089	0.0033648
FFUJ_14068	uncharacterized protein	1530	IPR001138; IPR007219	Zn(2)-C6 fungal-type DNA-binding domain; Transcription factor, fungi	FVEG_07767	1	0.884	FOXG_04667	1	0.924	FCIRG_04526T1	1	0.901	FGSG_09075	1	0.551	neha_11295	1	0.549	-0.253176	0.0255848	-0.28359	0.0393339
FFUJ_12479	uncharacterized protein	1413	IPR001138	Zn(2)-C6 fungal-type DNA-binding domain	FVEG_12674	0	0.244	FOXG_15341	0	0.232	FCIRG_03676T1	1	0.855	FGSG_16855	0	0.258	neha_11332	1	0.369	0.0999109	0.0989659	0.307671	0.0205608
FFUJ_11778	related to cercosporin resistance protein	1731	IPR001138	Zn(2)-C6 fungal-type DNA-binding domain	FVEG_10739	1	0.504	FOXG_07555	0	0.381	FCIRG_05343T1	1	0.511	FGSG_16345	1	0.676	neha_11410	1	0.572	0.976859	2.65111e-07	0.812149	0.00304717
FFUJ_03585	related to positive activator of transcription	1749	IPR001138; IPR007219	Zn(2)-C6 fungal-type DNA-binding domain; Transcription factor, fungi	FVEG_03744	0	0.253	FOXG_02521	1	0.666	FCIRG_13835T1	1	0.641	FGSG_11462	1	0.509	neha_11422	1	0.369	-0.903724	9.08455e-06	0.12013	0.470198
FFUJ_05394	uncharacterized protein	2223	IPR001138	Zn(2)-C6 fungal-type DNA-binding domain	FVEG_03514	0	0.225	FOXG_05759	0	0.236	FCIRG_01634T1	1	0.826	FGSG_09123	1	0.644	neha_11493	1	0.591	-0.185779	0.00466349	-0.601762	0.103113
FFUJ_11576	uncharacterized protein	1533	IPR007219	Transcription factor, fungi	FVEG_14159	0	0.155	FOXG_12195	1	0.484	FCIRG_09767T1	1	0.703	FGSG_16075	0	0.133	neha_11529	1	0.47	-1.91667	3.27802e-08	-1.74538	0.00420117
FFUJ_04044	uncharacterized protein	2220	IPR007219	Transcription factor, fungi	FVEG_02639	0	0.145	FOXG_05880	1	0.61	FCIRG_01948T1	1	0.569	FGSG_17195	1	0.762	neha_11538	1	0.205	-0.96593	6.52217e-06	-0.678923	0.010808
FFUJ_04043	uncharacterized protein	633	IPR001138	Zn(2)-C6 fungal-type DNA-binding domain	FVEG_03752	1	0.853	FOXG_05879	1	0.892	FCIRG_01949T1	1	0.864	FGSG_13566	1	0.536	neha_11539	1	0.194	-0.177338	0.0420317	-0.159565	0.520702
FFUJ_00415	related to pathway-specific regulatory protein nit-4	2052	IPR001138; IPR007219	Zn(2)-C6 fungal-type DNA-binding domain; Transcription factor, fungi	FVEG_00362	1	0.474	FOXG_01154	1	0.465	FCIRG_13888T1	1	0.576	FGSG_00813	1	0.811	neha_11569	1	0.232	2.06406	3.9414e-08	1.02627	0.00734223
FFUJ_11896	related to pathway-specific regulatory protein	1890	IPR001138; IPR007219	Zn(2)-C6 fungal-type DNA-binding domain; Transcription factor, fungi	FVEG_10640	1	0.786	FOXG_12056	1	0.791	FCIRG_00850T1	1	0.852	FGSG_01795	0	0.338	neha_11569	0	0.238	1.05051	9.74506e-06	0.33905	0.149797
FFUJ_12536	related to pathway-specific regulatory protein	2100	IPR001138; IPR007219	Zn(2)-C6 fungal-type DNA-binding domain; Transcription factor, fungi	FVEG_13893	1	0.833	FOXG_13513	1	0.96	FCIRG_15127T1	1	0.953	FGSG_01795	1	0.804	neha_11569	0	0.25	-1.40923	7.14511e-05	-1.31296	0.00577922
FFUJ_02027	related to ARO80 - positive transcription regulator of ARO9 and ARO10	2376	IPR001138	Zn(2)-C6 fungal-type DNA-binding domain	FVEG_10296	0	0.241	FOXG_11927	0	0.304	FCIRG_04107T1	0	0.335	FGSG_04109	0	0.235	neha_11581	1	0.597	0.222362	0.00716575	0.400684	0.0114318
FFUJ_02011	related to quinic acid utilization activator	2301	IPR001138; IPR007219	Zn(2)-C6 fungal-type DNA-binding domain; Transcription factor, fungi	FVEG_05176	0	0.223	FOXG_08713	0	0.2	FCIRG_13733T1	1	0.66	FGSG_03878	1	0.455	neha_11591	1	0.397	-0.0854735	0.319235	0.240253	0.0575359
FFUJ_14818	related to ARG81 - transcription factor involved in arginine metabolism	2199	IPR001138	Zn(2)-C6 fungal-type DNA-binding domain	FVEG_11819	1	0.612	FOXG_13384	1	0.844	FCIRG_01806T1	1	0.913	FGSG_11262	1	0.678	neha_11600	1	0.645	NA	NA	NA	NA
FFUJ_14087	uncharacterized protein	1626	IPR001138	Zn(2)-C6 fungal-type DNA-binding domain	FVEG_07755	1	0.483	FOXG_04653	1	0.474	FCIRG_01773T1	1	0.4	FGSG_00011	0	0.184	neha_11624	1	0.301	0.176293	0.0187468	-0.329507	0.241368
FFUJ_09526	uncharacterized protein	1833	IPR007087; IPR015880	Zinc finger, C2H2; Zinc finger, C2H2-like	FVEG_10269	1	0.982	FOXG_11553	1	0.448	FCIRG_13730T1	1	0.984	FGSG_04083	1	0.894	neha_11643	1	0.865	1.85501	1.34093e-05	2.49289	0.000631699
FFUJ_09527	uncharacterized protein	1626	IPR007087; IPR015880	Zinc finger, C2H2; Zinc finger, C2H2-like	FVEG_10270	1	0.996	FOXG_11552	1	0.994	FCIRG_07317T1	1	0.989	FGSG_04084	1	0.808	neha_11644	1	0.756	1.37723	0.00137677	0.761232	0.0547907
FFUJ_02097	uncharacterized protein	951	IPR002112; IPR004827; IPR011616	Transcription factor Jun; Basic-leucine zipper (bZIP) transcription factor; bZIP transcription factor, bZIP-1	FVEG_08944	0	0.355	FOXG_16672	1	0.603	FCIRG_06299T1	0	0.373	FGSG_02750	0	0.319	neha_11655	0	0.371	-1.29807	0.000268508	-1.55883	0.0145956
FFUJ_07653	uncharacterized protein	1152	IPR002112; IPR004827; IPR011616	Transcription factor Jun; Basic-leucine zipper (bZIP) transcription factor; bZIP transcription factor, bZIP-1	FVEG_08944	1	0.869	FOXG_10295	1	0.891	FCIRG_06299T1	1	0.646	FGSG_02750	1	0.643	neha_11655	1	0.666	0.142614	0.0677594	0.718758	0.00143648
FFUJ_05599	uncharacterized protein	1389	IPR004827; IPR011700	Basic-leucine zipper (bZIP) transcription factor; Basic leucine zipper	FVEG_13087	1	0.665	FOXG_15625	1	0.694	FCIRG_03553T1	1	0.838	FGSG_11623	1	0.503	neha_11711	1	0.341	0.972538	9.60067e-05	2.90897	0.00293033
FFUJ_05590	uncharacterized protein	1941	IPR007219	Transcription factor, fungi	FVEG_13051	1	0.325	FOXG_07973	0	0.3	FCIRG_03563T1	1	0.906	FGSG_02787	1	0.805	neha_11721	1	0.737	1.88015	4.42823e-06	2.39144	0.00256601
FFUJ_10253	uncharacterized protein	2079	IPR007219	Transcription factor, fungi	FVEG_13797	1	0.756	FOXG_07973	0	0.263	FCIRG_03563T1	0	0.303	FGSG_02787	0	0.302	neha_11721	0	0.285	-0.455817	0.000311824	-0.931811	0.00386131
FFUJ_05589	uncharacterized protein	498	IPR003604; IPR007087; IPR022755	Zinc finger, U1-type; Zinc finger, C2H2; Zinc finger, double-stranded RNA binding	FVEG_13099	1	0.946	FOXG_15637	1	0.479	FCIRG_03564T1	1	0.946	FGSG_02788	1	0.856	neha_11722	1	0.837	0.647061	0.00842262	-0.203187	0.0791246
FFUJ_05577	related to nitrate assimilation regulatory protein nirA	2424	IPR001138; IPR007219	Zn(2)-C6 fungal-type DNA-binding domain; Transcription factor, fungi	FVEG_13110	1	0.558	FOXG_14925	1	0.396	FCIRG_03990T1	1	0.958	FGSG_16399	1	0.873	neha_11730	1	0.816	1.34596	1.58191e-05	1.05277	0.123441
FFUJ_05573	uncharacterized protein	1794	IPR007087; IPR015880	Zinc finger, C2H2; Zinc finger, C2H2-like	FVEG_13115	1	0.972	FOXG_15655	1	0.967	FCIRG_15043T1	1	0.963	FGSG_02803	1	0.874	neha_11738	1	0.816	0.810345	5.47474e-05	1.32947	0.0357645
FFUJ_02957	uncharacterized protein	819	IPR001878	Zinc finger, CCHC-type	FVEG_14031	1	0.864	FOXG_01909	1	0.941	FCIRG_07257T1	1	0.926	FGSG_06910	1	0.715	neha_11739	0	0.13	1.78999	2.38393e-07	0.647713	0.00183433
FFUJ_05571	uncharacterized protein	2043	IPR001138	Zn(2)-C6 fungal-type DNA-binding domain	FVEG_13117	1	0.944	FOXG_15657	1	0.936	FCIRG_09321T1	1	0.9	FGSG_16395	1	0.807	neha_11743	1	0.641	2.00742	9.9155e-07	1.46884	0.00309973
FFUJ_05561	related to myc-type bHLH transcription factor	960	IPR011598	Helix-loop-helix DNA-binding	FVEG_13127	1	0.981	FOXG_15666	1	0.85	FCIRG_08246T1	1	0.541	FGSG_02814	1	0.897	neha_11756	1	0.878	-1.03516	2.6587e-08	-0.158092	0.695103
FFUJ_13707	related to transcription factor RGM1	2160	IPR007087; IPR013087	Zinc finger, C2H2; Zinc finger, C2H2-type/integrase, DNA-binding	FVEG_12119	1	0.981	FOXG_03744	1	0.979	FCIRG_06336T1	1	0.829	FGSG_07928	1	0.87	neha_11775	1	0.795	0.661013	1.16419e-06	0.513726	0.0218868
FFUJ_13711	uncharacterized protein	2151	IPR001138	Zn(2)-C6 fungal-type DNA-binding domain	FVEG_12115	1	0.967	FOXG_03748	1	0.952	FCIRG_06341T1	1	0.969	FGSG_07924	1	0.865	neha_11780	1	0.844	2.79516	6.63462e-09	2.55588	5.22632e-05
FFUJ_14066	uncharacterized protein	1641	IPR001138; IPR007219	Zn(2)-C6 fungal-type DNA-binding domain; Transcription factor, fungi	FVEG_12115	0	0.184	FOXG_03748	0	0.19	FCIRG_13685T1	1	0.393	FGSG_11672	1	0.543	neha_11780	0	0.183	-0.0900585	0.201868	-0.321603	0.150381
FFUJ_14829	uncharacterized protein	1536	IPR001138; IPR007219	Zn(2)-C6 fungal-type DNA-binding domain; Transcription factor, fungi	FVEG_11808	1	0.444	FOXG_10875	1	0.245	FCIRG_11442T1	1	0.476	FGSG_10696	1	0.323	neha_11780	0	0.181	NA	NA	NA	NA
FFUJ_00142	related to purine utilization positive regulator	2052	IPR007219	Transcription factor, fungi	FVEG_00092	1	0.424	FOXG_05502	0	0.151	FCIRG_05907T1	1	0.677	FGSG_06516	0	0.157	neha_11795	1	0.609	-0.0845776	0.517367	0.214173	0.517956
FFUJ_14502	uncharacterized protein	1806	IPR001356; IPR007087; IPR008422; IPR015880	Homeodomain; Zinc finger, C2H2; Homeobox KN domain; Zinc finger, C2H2-like	FVEG_12102	1	0.306	FOXG_03759	1	0.958	FCIRG_00937T1	1	0.88	FGSG_07914	1	0.734	neha_11808	1	0.761	NA	NA	NA	NA
FFUJ_14508	uncharacterized protein	2577	IPR001356; IPR008422	Homeodomain; Homeobox KN domain	FVEG_12096	1	0.565	FOXG_08967	0	0.365	FCIRG_00930T1	1	0.825	FGSG_16926	1	0.542	neha_11814	1	0.444	NA	NA	NA	NA
FFUJ_06751	related to C2H2 zinc finger protein	2520	IPR007087; IPR007219; IPR013087; IPR015880	Zinc finger, C2H2; Transcription factor, fungi; Zinc finger, C2H2-type/integrase, DNA-binding; Zinc finger, C2H2-like	FVEG_03388	1	0.386	FOXG_17380	0	0.277	FCIRG_03323T1	1	0.728	FGSG_09770	0	0.209	neha_11859	0	0.292	-0.329277	0.118794	-0.309572	0.0280474
FFUJ_10199	related to C2H2 zinc finger protein	2970	IPR007087; IPR007219; IPR013087; IPR015880	Zinc finger, C2H2; Transcription factor, fungi; Zinc finger, C2H2-type/integrase, DNA-binding; Zinc finger, C2H2-like	FVEG_11007	1	0.55	FOXG_17380	1	0.767	FCIRG_00065T1	1	0.877	FGSG_09770	0	0.247	neha_11859	1	0.576	-1.00771	0.0848962	1.21281	0.000912534
FFUJ_10616	uncharacterized protein	1893	IPR007219	Transcription factor, fungi	FVEG_08805	1	0.708	FOXG_09665	1	0.975	FCIRG_07806T1	1	0.929	FGSG_16228	1	0.754	neha_11869	1	0.665	1.07167	7.34296e-07	1.21648	0.00124636
FFUJ_10379	uncharacterized protein	1362	IPR001138	Zn(2)-C6 fungal-type DNA-binding domain	FVEG_13681	1	0.903	FOXG_16556	1	0.669	FCIRG_04245T1	1	0.765	FGSG_03485	1	0.469	neha_11883	1	0.535	-0.635604	0.00318352	0.0515878	0.911543
FFUJ_00054	related to UPC2 - regulatory protein involved in control of sterol uptake	1218	IPR001138	Zn(2)-C6 fungal-type DNA-binding domain	FVEG_11745	0	0.251	FOXG_12966	1	0.364	FCIRG_02697T1	1	0.83	FGSG_17584	1	0.405	neha_11944	1	0.532	-1.17182	1.02985e-07	-1.36926	0.000323751
FFUJ_00032	uncharacterized protein	1884	IPR007219	Transcription factor, fungi	FVEG_12698	0	0.263	FOXG_09928	0	0.195	FCIRG_03353T1	1	0.817	FGSG_03294	0	0.257	neha_11971	0	0.309	0.764063	1.80669e-05	1.12703	0.047837
FFUJ_10152	uncharacterized protein	1851	IPR007219	Transcription factor, fungi	FVEG_10969	1	0.497	FOXG_09928	0	0.224	FCIRG_00082T1	1	0.651	FGSG_03294	0	0.249	neha_11971	1	0.618	-1.79948	4.97375e-05	-2.25539	0.02132
FFUJ_00450	uncharacterized protein	549	IPR007051; IPR007087	Cysteine/histidine-rich domain; Zinc finger, C2H2	FVEG_00395	0	0.42	FOXG_01120	1	0.88	FCIRG_06381T1	1	0.539	FGSG_00785	1	0.638	neha_12009	0	0.027	-1.92132	0.000191457	-3.28942	0.00081938
FFUJ_00530	probable zinc finger protein white collar 2 (wc-2)	1455	IPR000014; IPR000679; IPR013088; IPR013655	PAS; Zinc finger, GATA-type; Zinc finger, NHR/GATA-type; PAS fold-3	FVEG_00478	1	0.916	FOXG_01037	1	0.914	FCIRG_05606T1	1	0.86	FGSG_00710	1	0.944	neha_12009	0	0.088	1.27891	4.04868e-05	1.43425	0.0260423
FFUJ_10874	uncharacterized protein	633	IPR000679; IPR013088	Zinc finger, GATA-type; Zinc finger, NHR/GATA-type	FVEG_08570	1	0.855	FOXG_09938	1	0.853	FCIRG_02856T1	1	0.863	FGSG_03281	1	0.351	neha_12009	0	0.026	-0.0408703	0.916661	2.38058	0.0413241
FFUJ_13691	probable white collar 1 protein	3072	IPR000014; IPR000679; IPR001610; IPR013088; IPR013655	PAS; Zinc finger, GATA-type; PAC motif; Zinc finger, NHR/GATA-type; PAS fold-3	FVEG_12138	1	0.977	FOXG_03727	1	0.974	FCIRG_01046T1	1	0.968	FGSG_07941	1	0.905	neha_12009	1	0.83	0.896508	0.000127886	0.908037	0.0202041
FFUJ_13679	uncharacterized protein	357	IPR003604; IPR007087; IPR022755	Zinc finger, U1-type; Zinc finger, C2H2; Zinc finger, double-stranded RNA binding	FVEG_12151	1	1	FOXG_03714	1	0.992	FCIRG_01034T1	1	0.924	FGSG_07952	1	0.924	neha_12021	1	0.857	1.58081	4.36576e-05	0.394309	0.0814793
FFUJ_07577	related to Zn(II)2Cys6 transcriptional activator	2466	IPR001138; IPR007219	Zn(2)-C6 fungal-type DNA-binding domain; Transcription factor, fungi	FVEG_02599	1	0.966	FOXG_05541	1	0.97	FCIRG_08810T1	1	0.933	FGSG_09884	1	0.891	neha_12067	1	0.846	-1.04557	8.12237e-05	-1.5007	0.000427635
FFUJ_07420	uncharacterized protein	2676	IPR001138; IPR007219	Zn(2)-C6 fungal-type DNA-binding domain; Transcription factor, fungi	FVEG_02751	1	0.88	FOXG_05378	1	0.854	FCIRG_06894T1	1	0.929	FGSG_17305	1	0.887	neha_12076	1	0.84	1.1813	2.97949e-07	1.04078	0.000362471
FFUJ_07433	uncharacterized protein	3933	IPR001766; IPR011991	Transcription factor, fork head; Winged helix-turn-helix transcription repressor DNA-binding	FVEG_02737	1	0.558	FOXG_05391	1	0.947	FCIRG_02367T1	1	0.923	FGSG_17302	1	0.738	neha_12088	1	0.671	0.255177	0.117267	1.23016	0.0899101
FFUJ_03539	uncharacterized protein	1923	IPR007087; IPR013087; IPR015880	Zinc finger, C2H2; Zinc finger, C2H2-type/integrase, DNA-binding; Zinc finger, C2H2-like	FVEG_08948	0	0.038	FOXG_06048	0	0.035	FCIRG_09980T1	0	0.092	FGSG_13801	1	0.401	neha_12099	0	0.1	-0.0629726	0.242742	0.17916	0.10308
FFUJ_07444	related to C2H2 zinc finger protein	2922	IPR007087; IPR007219; IPR013087; IPR015880	Zinc finger, C2H2; Transcription factor, fungi; Zinc finger, C2H2-type/integrase, DNA-binding; Zinc finger, C2H2-like	FVEG_02726	1	0.468	FOXG_05405	1	0.416	FCIRG_09980T1	1	0.854	FGSG_17301	1	0.544	neha_12099	1	0.472	1.45822	2.21164e-07	0.880502	0.00434136
FFUJ_07229	probable ATPase component of chromatin remodeling complex (ISW1)	3348	IPR000330; IPR001005; IPR001650; IPR009057; IPR014001; IPR015194; IPR015195; IPR017884	SNF2-related; SANT domain, DNA binding; Helicase, C-terminal; Homeodomain-like; DEAD-like helicase; ATPase, nucleosome remodelling ISWI, HAND domain; SLIDE; SANT, eukarya	FVEG_02946	1	0.997	FOXG_05187	1	0.995	FCIRG_03436T1	1	0.991	FGSG_10269	1	0.96	neha_12109	1	0.964	0.402778	0.0313356	1.1398	0.00148022
FFUJ_07383	related to NsdD protein	1287	IPR000679; IPR013088	Zinc finger, GATA-type; Zinc finger, NHR/GATA-type	FVEG_02788	1	0.266	FOXG_05342	1	0.863	FCIRG_14344T1	1	0.967	FGSG_17300	1	0.77	neha_12125	1	0.741	-0.446689	0.00014157	-0.10849	0.423274
FFUJ_07226	uncharacterized protein	2349	IPR001138	Zn(2)-C6 fungal-type DNA-binding domain	FVEG_02949	1	0.715	FOXG_05184	1	0.719	FCIRG_03433T1	1	0.871	FGSG_17335	1	0.687	neha_12143	1	0.569	-0.499533	5.71902e-06	-0.425244	0.128167
FFUJ_07569	uncharacterized protein	1860	IPR001878; IPR013083; IPR014891	Zinc finger, CCHC-type; Zinc finger, RING/FYVE/PHD-type; DWNN domain	FVEG_02607	1	0.952	FOXG_05533	1	0.969	FCIRG_11964T1	1	0.968	FGSG_09892	1	0.882	neha_12164	1	0.861	2.52378	2.28673e-10	2.62957	0.00026547
FFUJ_07541	probable transcription activator protein acu-15	2670	IPR001138; IPR007219	Zn(2)-C6 fungal-type DNA-binding domain; Transcription factor, fungi	FVEG_02639	1	0.962	FOXG_05502	1	0.962	FCIRG_03830T1	1	0.954	FGSG_09921	1	0.863	neha_12194	1	0.844	-1.01757	1.67762e-05	-1.42559	0.000236109
FFUJ_12075	probable transcription activator protein acu-15	2019	IPR007219	Transcription factor, fungi	FVEG_02639	0	0.127	FOXG_11912	1	0.416	FCIRG_03830T1	0	0.131	FGSG_09921	0	0.128	neha_12194	0	0.125	0.0978742	0.375908	0.329831	0.106514
FFUJ_06862	uncharacterized protein	1146	IPR001138; IPR007219	Zn(2)-C6 fungal-type DNA-binding domain; Transcription factor, fungi	FVEG_02662	0	0.345	FOXG_04846	1	0.492	FCIRG_00686T1	1	0.85	FGSG_17297	0	0.374	neha_12217	0	0.35	-1.47325	1.45304e-05	-0.977566	0.0287338
FFUJ_07517	uncharacterized protein	1599	IPR001138; IPR007219	Zn(2)-C6 fungal-type DNA-binding domain; Transcription factor, fungi	FVEG_02662	1	0.816	FOXG_05478	1	0.764	FCIRG_10067T1	1	0.989	FGSG_17297	1	0.955	neha_12217	1	0.681	1.56913	6.0046e-05	1.2126	0.00101233
FFUJ_07471	uncharacterized protein	2247	IPR001138; IPR007219	Zn(2)-C6 fungal-type DNA-binding domain; Transcription factor, fungi	FVEG_02703	1	0.343	FOXG_05433	1	0.609	FCIRG_15056T1	1	0.821	FGSG_17723	1	0.624	neha_12257	1	0.534	-0.846277	4.97935e-06	-0.865576	0.00199358
FFUJ_08107	uncharacterized protein	1977	IPR001138; IPR007219	Zn(2)-C6 fungal-type DNA-binding domain; Transcription factor, fungi	FVEG_12606	0	0.24	FOXG_01595	0	0.233	FCIRG_09986T2	1	0.701	FGSG_17723	0	0.304	neha_12257	0	0.273	-0.428875	0.00979873	-0.376076	0.083115
FFUJ_08173	uncharacterized protein	2202	IPR007219	Transcription factor, fungi	FVEG_11710	1	0.515	FOXG_12950	1	0.627	FCIRG_14724T1	1	0.342	FGSG_11051	1	0.545	neha_12257	0	0.259	-0.284052	0.00307673	0.491243	0.00537391
FFUJ_07449	uncharacterized protein	3456	IPR001138	Zn(2)-C6 fungal-type DNA-binding domain	FVEG_02723	1	0.735	FOXG_05408	1	0.991	FCIRG_11054T1	1	0.972	FGSG_17309	1	0.922	neha_12266	1	0.872	0.264259	0.0244766	0.146022	0.294784
FFUJ_07264	uncharacterized protein	444	IPR003173; IPR009044	Transcriptional coactivator p15; ssDNA-binding transcriptional regulator	FVEG_02913	1	0.946	FOXG_05220	1	0.926	FCIRG_07232T1	1	0.953	FGSG_10186	1	0.811	neha_12294	1	0.649	1.3078	1.78866e-06	1.17151	0.00025045
FFUJ_07273	probable multiprotein bridging factor MBF1	456	IPR001387; IPR010982; IPR013729	Helix-turn-helix type 3; Lambda repressor-like, DNA-binding; Multiprotein bridging factor 1, N-terminal	FVEG_02904	1	0.993	FOXG_05229	1	1	FCIRG_02073T1	1	0.993	FGSG_10179	1	0.928	neha_12305	1	0.909	3.33794	1.66183e-06	2.81811	0.00454796
FFUJ_00944	uncharacterized protein	945	IPR000571	Zinc finger, CCCH-type	FVEG_00887	1	0.432	FOXG_00625	1	0.432	FCIRG_04072T1	1	0.873	FGSG_00426	1	0.562	neha_12311	0	0.158	-1.87832	3.43588e-06	-2.0241	0.00157158
FFUJ_07279	uncharacterized protein	1047	IPR000571	Zinc finger, CCCH-type	FVEG_02897	1	0.862	FOXG_05234	0	0.16	FCIRG_02067T1	0	0.188	FGSG_10173	1	0.567	neha_12311	1	0.556	-0.245775	0.00226634	-0.282591	0.0645239
FFUJ_07289	uncharacterized protein	1713	IPR007087; IPR015880	Zinc finger, C2H2; Zinc finger, C2H2-like	FVEG_02887	1	0.893	FOXG_05245	1	0.891	FCIRG_08815T1	1	0.842	FGSG_10162	1	0.526	neha_12321	1	0.433	0.335937	0.0715422	0.260462	0.25107
FFUJ_01082	uncharacterized protein	3447	IPR007087; IPR015880	Zinc finger, C2H2; Zinc finger, C2H2-like	FVEG_01024	1	0.809	FOXG_00467	1	0.957	FCIRG_05231T1	1	0.947	FGSG_00584	1	0.819	neha_12322	0	0.053	0.290274	0.0228384	0.699823	0.0272908
FFUJ_07290	uncharacterized protein	2301	IPR007087; IPR013087; IPR015880	Zinc finger, C2H2; Zinc finger, C2H2-type/integrase, DNA-binding; Zinc finger, C2H2-like	FVEG_02886	1	0.936	FOXG_05246	1	0.949	FCIRG_07094T1	1	0.944	FGSG_17323	1	0.632	neha_12322	1	0.51	1.18862	5.60704e-05	2.71507	0.000906951
FFUJ_07161	related to hexamer-binding protein HEXBP	534	IPR001878; IPR013084	Zinc finger, CCHC-type; Zinc finger, CCHC retroviral-type	FVEG_03015	1	1	FOXG_05117	1	1	FCIRG_05097T1	1	0.983	FGSG_10286	1	0.961	neha_12330	0	0.055	1.67232	3.12899e-08	2.67407	0.000116021
FFUJ_07298	uncharacterized protein	1893	IPR001878; IPR013084	Zinc finger, CCHC-type; Zinc finger, CCHC retroviral-type	FVEG_02878	1	0.924	FOXG_05254	1	0.497	FCIRG_07102T1	1	0.929	FGSG_17320	1	0.643	neha_12330	1	0.583	0.0649486	0.568066	0.534405	0.0855687
FFUJ_07309	related to hexamer-binding protein HEXBP	1359	IPR001878; IPR013084	Zinc finger, CCHC-type; Zinc finger, CCHC retroviral-type	FVEG_02867	1	0.923	FOXG_05264	1	0.504	FCIRG_11085T1	1	0.53	FGSG_10143	1	0.726	neha_12330	0	0.057	1.41975	2.22259e-07	1.24162	0.000471965
FFUJ_07987	related to hexamer-binding protein HEXBP	669	IPR001878; IPR013084	Zinc finger, CCHC-type; Zinc finger, CCHC retroviral-type	FVEG_09277	1	0.991	FOXG_10630	1	0.991	FCIRG_04083T1	1	0.982	FGSG_02646	1	0.928	neha_12330	0	0.066	3.42047	6.82743e-10	4.51657	4.76078e-05
FFUJ_01033	uncharacterized protein	1836	IPR004827; IPR011616	Basic-leucine zipper (bZIP) transcription factor; bZIP transcription factor, bZIP-1	FVEG_00971	1	0.898	FOXG_00543	1	0.904	FCIRG_03420T1	1	0.906	FGSG_00515	1	0.828	neha_12340	0	0.096	0.375087	0.0771407	0.107454	0.403371
FFUJ_07310	related to transcription factor atf1+	1578	IPR002112; IPR004827; IPR011616; IPR020956; IPR021755; IPR021756	Transcription factor Jun; Basic-leucine zipper (bZIP) transcription factor; bZIP transcription factor, bZIP-1; Transcription factor Aft1, osmotic stress domain; Transcription factor Aft1, HRA domain; Transcription factor Aft1, HRR domain	FVEG_02866	1	0.694	FOXG_05265	1	0.981	FCIRG_11084T1	1	0.983	FGSG_10142	1	0.922	neha_12340	1	0.85	0.155551	0.0998776	1.01847	0.017447
FFUJ_07315	related to U1 small nuclear ribonucleoprotein c	597	IPR000690; IPR003604; IPR013085	Zinc finger, C2H2-type matrin; Zinc finger, U1-type; Zinc finger, U1-C type	FVEG_02861	1	0.97	FOXG_05270	1	0.985	FCIRG_15100T1	1	0.985	FGSG_10137	1	0.874	neha_12345	1	0.926	2.74009	8.82382e-10	2.27318	6.64657e-05
FFUJ_07323	related to ascospore maturation 1 protein (Asm-1)	1653	IPR003163; IPR018004	Transcription regulator HTH, APSES-type DNA-binding domain; KilA, N-terminal/APSES-type HTH, DNA-binding	FVEG_02853	1	0.982	FOXG_05278	1	0.984	FCIRG_03706T1	1	0.935	FGSG_10129	1	0.736	neha_12353	1	0.419	0.446969	0.00776705	0.269975	0.208066
FFUJ_00434	uncharacterized protein	2670	IPR017956; IPR018574; IPR020478	AT hook, DNA-binding motif; Structure-specific endonuclease, subunit SLX4; AT hook-like	FVEG_00380	1	0.893	FOXG_01136	1	0.904	FCIRG_11001T1	1	0.878	FGSG_00799	1	0.607	neha_12389	0	0.037	0.107484	0.615859	0.253651	0.086615
FFUJ_00809	uncharacterized protein	4587	IPR017956	AT hook, DNA-binding motif	FVEG_00754	1	0.832	FOXG_00761	1	0.83	FCIRG_11348T1	1	0.433	FGSG_00307	1	0.59	neha_12389	0	0.07	0.906047	0.000343803	0.577395	0.0344385
FFUJ_03102	uncharacterized protein	1728	IPR001005; IPR009057; IPR014778; IPR017174	SANT domain, DNA binding; Homeodomain-like; Myb, DNA-binding; Transcription factor IIIB, Bdp1 subunit, fungi	FVEG_05219	1	0.934	FOXG_02056	1	0.951	FCIRG_04213T1	1	0.941	FGSG_06768	1	0.688	neha_12389	0	0.018	1.33946	7.85301e-06	0.617807	0.098946
FFUJ_08496	related to dna exoribonuclease Dhp1p	2967	IPR001878; IPR004859; IPR017151	Zinc finger, CCHC-type; Putative 5-3 exonuclease; 5'-3' exoribonuclease 2	FVEG_14169	1	0.834	FOXG_12636	1	0.612	FCIRG_04583T1	1	0.822	FGSG_10716	1	0.874	neha_12468	0	0.033	0.266519	0.0531525	0.305437	0.104965
FFUJ_02344	related to positive activator of transcription	2283	IPR001138; IPR007219	Zn(2)-C6 fungal-type DNA-binding domain; Transcription factor, fungi	FVEG_03916	0	0.204	FOXG_12975	1	0.177	FCIRG_08536T1	0	0.357	FGSG_17713	0	0.354	neha_12479	1	0.401	0.0478456	0.804392	-0.319678	0.0273174
FFUJ_07128	probable methionyl aminopeptidase	1323	IPR000994; IPR001714; IPR002468; IPR011991; IPR018349	Peptidase M24, structural domain; Peptidase M24, methionine aminopeptidase; Peptidase M24A, methionine aminopeptidase, subfamily 2; Winged helix-turn-helix transcription repressor DNA-binding; Peptidase M24A, methionine aminopeptidase, subfamily 2, binding site	FVEG_03050	1	0.998	FOXG_05085	1	0.998	FCIRG_04845T1	1	0.995	FGSG_10320	1	0.964	neha_12488	1	0.901	2.3371	3.66579e-07	1.29521	0.00948367
FFUJ_11491	uncharacterized protein	2211	IPR001138; IPR007219	Zn(2)-C6 fungal-type DNA-binding domain; Transcription factor, fungi	FVEG_12838	1	0.689	FOXG_16856	1	0.811	FCIRG_08928T1	1	0.753	FGSG_03783	1	0.752	neha_12507	1	0.501	-1.97059	4.16175e-08	0.192759	0.162307
FFUJ_05631	related to Zn(II)Cys6 transcriptional activator	1464	IPR007219	Transcription factor, fungi	FVEG_09442	0	0.224	FOXG_10794	0	0.215	FCIRG_07637T1	1	0.598	FGSG_00052	1	0.285	neha_12508	1	0.444	-0.0740404	0.640266	-0.149514	0.723242
FFUJ_14269	related to Zn(II)Cys6 transcriptional activator	1509	IPR007219	Transcription factor, fungi	FVEG_09442	1	0.604	FOXG_10794	1	0.622	FCIRG_07637T1	0	0.209	FGSG_00052	0	0.195	neha_12508	0	0.344	0.445184	0.00346798	-0.154849	0.687547
FFUJ_07102	uncharacterized protein	4377	IPR000571	Zinc finger, CCCH-type	FVEG_03075	1	0.859	FOXG_05058	1	0.878	FCIRG_11274T1	1	0.937	FGSG_17729	1	0.745	neha_12514	1	0.755	0.0928079	0.34339	0.874717	0.00242205
FFUJ_07085	uncharacterized protein	996	IPR007087; IPR015880	Zinc finger, C2H2; Zinc finger, C2H2-like	FVEG_03094	1	0.988	FOXG_05039	1	0.979	FCIRG_10819T1	1	0.988	FGSG_10360	1	0.776	neha_12529	1	0.837	1.40241	4.03298e-06	0.201395	0.385713
FFUJ_07077	uncharacterized protein	951	IPR001012; IPR007087; IPR009060; IPR015940	UBX; Zinc finger, C2H2; UBA-like; Ubiquitin-associated/translation elongation factor EF1B, N-terminal, eukaryote	FVEG_03102	1	0.981	FOXG_05031	1	0.981	FCIRG_06835T1	1	0.969	FGSG_10369	1	0.893	neha_12535	1	0.836	0.355551	0.0361507	0.902071	0.0515634
FFUJ_01374	uncharacterized protein	894	IPR003958; IPR009072	Transcription factor CBF/NF-Y/archaeal histone; Histone-fold	FVEG_01310	1	0.937	FOXG_00208	1	0.944	FCIRG_04681T1	1	0.921	FGSG_01182	1	0.775	neha_12569	0	0.117	1.49708	2.98897e-09	1.81479	0.00010516
FFUJ_04195	related to TBP-binding repressor protein	447	IPR003958; IPR009072	Transcription factor CBF/NF-Y/archaeal histone; Histone-fold	FVEG_03891	1	0.879	FOXG_06024	1	0.908	FCIRG_14010T1	1	1	FGSG_09217	1	0.866	neha_12569	1	0.859	2.24439	3.22548e-09	1.83897	0.000217648
FFUJ_04221	related to positive activator of transcription	2295	IPR001138; IPR007219	Zn(2)-C6 fungal-type DNA-binding domain; Transcription factor, fungi	FVEG_03916	1	0.557	FOXG_06049	1	0.557	FCIRG_08536T1	1	0.986	FGSG_17713	1	0.88	neha_12594	1	0.784	2.06404	2.01249e-08	2.11773	0.000103848
FFUJ_04220	related to C2H2 zinc finger protein	3009	IPR007087; IPR007219; IPR013087; IPR015880	Zinc finger, C2H2; Transcription factor, fungi; Zinc finger, C2H2-type/integrase, DNA-binding; Zinc finger, C2H2-like	FVEG_03915	1	0.981	FOXG_06048	1	0.99	FCIRG_08537T1	1	0.961	FGSG_09368	1	0.877	neha_12595	1	0.841	1.73281	1.84225e-08	1.81576	0.000638843
FFUJ_03684	uncharacterized protein	1455	IPR011616	bZIP transcription factor, bZIP-1	FVEG_05787	1	0.208	FOXG_02617	1	0.727	FCIRG_14748T1	1	0.268	FGSG_02398	0	0.076	neha_12617	0	0.057	-0.32871	0.00144392	-0.476335	0.0206858
FFUJ_00294	related to cutinase transcription factor 1 beta	2250	IPR001138; IPR007219	Zn(2)-C6 fungal-type DNA-binding domain; Transcription factor, fungi	FVEG_00228	1	0.888	FOXG_01268	1	0.345	FCIRG_13492T1	1	0.76	FGSG_00227	1	0.599	neha_12669	1	0.548	1.20143	2.60185e-06	1.38069	0.000161677
FFUJ_10963	related to cutinase transcription factor 1 beta	2160	IPR001138; IPR007219	Zn(2)-C6 fungal-type DNA-binding domain; Transcription factor, fungi	FVEG_00228	0	0.287	FOXG_04196	0	0.223	FCIRG_13492T1	0	0.228	FGSG_00227	0	0.262	neha_12669	0	0.303	0.148011	0.15888	0.263646	0.0453692
FFUJ_06746	bikaverin cluster - transcription factor	2229	IPR001138; IPR007219	Zn(2)-C6 fungal-type DNA-binding domain; Transcription factor, fungi	FVEG_03382	1	0.943	FOXG_04753	1	0.894	FCIRG_03328T1	1	0.952	FGSG_17664	0	0.243	neha_12687	0	0.382	-0.663971	0.059833	1.40719	0.00134015
FFUJ_13963	uncharacterized protein	2061	IPR001138; IPR007219	Zn(2)-C6 fungal-type DNA-binding domain; Transcription factor, fungi	FVEG_03382	0	0.424	FOXG_04753	0	0.424	FCIRG_01175T1	1	0.862	FGSG_17664	0	0.229	neha_12687	1	0.495	-1.86969	1.94541e-05	-1.4412	0.0396222
FFUJ_00276	uncharacterized protein	2061	IPR001138; IPR007219	Zn(2)-C6 fungal-type DNA-binding domain; Transcription factor, fungi	FVEG_00240	1	0.758	FOXG_01257	1	0.914	FCIRG_05943T1	1	0.895	FGSG_00217	1	0.716	neha_12689	1	0.558	0.119531	0.387829	0.743164	0.0238443
FFUJ_00259	uncharacterized protein	1932	IPR001138; IPR007219	Zn(2)-C6 fungal-type DNA-binding domain; Transcription factor, fungi	FVEG_00215	1	0.901	FOXG_01280	1	0.901	FCIRG_04574T1	1	0.913	FGSG_11709	1	0.842	neha_12701	1	0.747	0.442209	0.00609906	0.174487	0.513815
FFUJ_06917	uncharacterized protein	1851	IPR001138; IPR007219	Zn(2)-C6 fungal-type DNA-binding domain; Transcription factor, fungi	FVEG_03258	1	0.535	FOXG_04887	1	0.622	FCIRG_05738T1	1	0.929	FGSG_10533	1	0.757	neha_12701	0	0.292	-1.45145	1.60387e-06	-0.871915	0.0234238
FFUJ_00266	uncharacterized protein	1395	IPR001138; IPR021858	Zn(2)-C6 fungal-type DNA-binding domain; Protein of unknown function DUF3468	FVEG_00222	1	0.845	FOXG_01273	1	0.828	FCIRG_14507T1	1	0.952	FGSG_00196	1	0.739	neha_12712	1	0.69	0.986749	1.25425e-07	1.65938	0.001783
FFUJ_00242	probable COP9 complex subunit 2	1476	IPR000717; IPR011990; IPR011991; IPR013143	Proteasome component (PCI) domain; Tetratricopeptide-like helical; Winged helix-turn-helix transcription repressor DNA-binding; PCI/PINT associated module	FVEG_00197	1	0.972	FOXG_01298	1	0.982	FCIRG_11664T1	1	0.965	FGSG_00182	1	0.935	neha_12733	1	0.89	0.745563	3.06351e-06	0.784102	0.0941547
FFUJ_00808	probable 26s proteasome p44.5 protein	1269	IPR000717; IPR011990; IPR011991; IPR013143	Proteasome component (PCI) domain; Tetratricopeptide-like helical; Winged helix-turn-helix transcription repressor DNA-binding; PCI/PINT associated module	FVEG_00753	1	1	FOXG_00762	1	0.998	FCIRG_11347T1	1	1	FGSG_00306	1	0.979	neha_12733	0	0.17	3.01416	2.29928e-11	3.44556	5.24517e-05
FFUJ_00198	related to ARG81 - transcription factor involved in arginine metabolism	2136	IPR001138; IPR021858	Zn(2)-C6 fungal-type DNA-binding domain; Protein of unknown function DUF3468	FVEG_00153	1	0.847	FOXG_01335	1	0.712	FCIRG_04874T1	1	0.959	FGSG_00144	1	0.691	neha_12794	1	0.715	-1.35209	6.72726e-06	-1.73198	0.0306896
FFUJ_00211	related to C6 transcription factor	2313	IPR001138; IPR007219	Zn(2)-C6 fungal-type DNA-binding domain; Transcription factor, fungi	FVEG_00168	1	0.593	FOXG_01324	1	0.821	FCIRG_00402T1	1	0.882	FGSG_15697	1	0.835	neha_12823	1	0.668	-1.3733	0.00117114	-1.81485	0.0148319
FFUJ_06716	uncharacterized protein	1140	IPR001138	Zn(2)-C6 fungal-type DNA-binding domain	FVEG_13681	0	0.249	FOXG_16556	0	0.216	FCIRG_04010T1	1	0.778	FGSG_03485	0	0.227	neha_12834	0	0.347	0.771817	2.78299e-05	0.00275293	0.976666
FFUJ_11516	uncharacterized protein	1239	IPR001138	Zn(2)-C6 fungal-type DNA-binding domain	FVEG_13681	0	0.251	FOXG_00219	0	0.278	FCIRG_04010T1	0	0.303	FGSG_01172	0	0.279	neha_12834	1	0.455	-0.346318	0.00415168	-0.284781	0.320047
FFUJ_11221	uncharacterized protein	1188	IPR007087; IPR007219; IPR013087; IPR015880	Zinc finger, C2H2; Transcription factor, fungi; Zinc finger, C2H2-type/integrase, DNA-binding; Zinc finger, C2H2-like	FVEG_07130	0	0.102	FOXG_03048	0	0.046	FCIRG_11166T1	1	0.421	FGSG_08791	0	0.027	neha_12848	1	0.548	-0.0196334	0.837117	-0.425381	0.10308
FFUJ_14120	probable cutinase transcription factor 1 beta	1968	IPR007219	Transcription factor, fungi	FVEG_09360	0	0.232	FOXG_04669	1	0.2	FCIRG_11826T1	0	0.264	FGSG_07192	0	0.175	neha_12852	1	0.305	2.89394	1.62846e-08	0.886621	0.0615912
FFUJ_14385	probable cutinase transcription factor 1 beta	2061	IPR007219	Transcription factor, fungi	FVEG_09360	1	0.703	FOXG_01610	0	0.206	FCIRG_11826T1	1	0.805	FGSG_07192	0	0.199	neha_12852	0	0.256	-1.92971	6.33469e-07	-1.93282	0.00263034
FFUJ_12122	uncharacterized protein	1956	IPR001138	Zn(2)-C6 fungal-type DNA-binding domain	FVEG_07447	1	0.947	FOXG_04320	1	0.933	FCIRG_07572T1	1	0.93	FGSG_01992	1	0.656	neha_12858	0	0.245	1.44101	3.17922e-06	1.43497	0.00376137
FFUJ_06684	related to Zn(II)2Cys6 transcriptional activator	2346	IPR001138; IPR007219	Zn(2)-C6 fungal-type DNA-binding domain; Transcription factor, fungi	FVEG_14130	0	0.287	FOXG_03543	0	0.247	FCIRG_08879T1	1	0.617	FGSG_16959	0	0.369	neha_12868	1	0.459	-0.180205	0.0154491	-0.381591	0.0207823
FFUJ_03663	uncharacterized protein	1245	IPR001138; IPR002409	Zn(2)-C6 fungal-type DNA-binding domain; Aflatoxin biosynthesis regulatory protein	FVEG_13314	0	0.161	FOXG_02595	1	0.306	FCIRG_09240T1	1	0.68	FGSG_12611	1	0.121	neha_12887	1	0.41	-0.877035	6.08391e-06	-0.708708	0.00381624
FFUJ_11155	uncharacterized protein	1374	IPR001138	Zn(2)-C6 fungal-type DNA-binding domain	FVEG_12532	0	0.057	FOXG_15237	0	0.055	FCIRG_03380T1	0	0.055	FGSG_10458	0	0.044	neha_12887	0	0.212	-0.385417	0.000472083	-0.753302	0.00149133
FFUJ_06646	uncharacterized protein	2139	IPR001138	Zn(2)-C6 fungal-type DNA-binding domain	FVEG_09303	0	0.35	FOXG_10655	0	0.315	FCIRG_11985T1	0	0.349	FGSG_15995	0	0.354	neha_12978	1	0.664	0.884378	0.00506308	-2.23171	0.000168175
FFUJ_00478	uncharacterized protein	660	IPR007087; IPR013087; IPR015880	Zinc finger, C2H2; Zinc finger, C2H2-type/integrase, DNA-binding; Zinc finger, C2H2-like	FVEG_00422	1	0.646	FOXG_01092	1	0.632	FCIRG_00128T1	1	0.541	FGSG_00764	1	0.495	neha_13007	1	0.192	-0.77695	0.00929118	-2.29077	0.00163221
FFUJ_02153	related to transcriptional activator Mut3p	1770	IPR007219	Transcription factor, fungi	FVEG_12562	1	0.475	FOXG_02014	0	0.139	FCIRG_12270T1	0	0.188	FGSG_06810	0	0.141	neha_13044	1	0.207	0.10628	0.427906	0.151797	0.375573
FFUJ_13136	related to regulatory protein amdA	2481	IPR007087; IPR013087	Zinc finger, C2H2; Zinc finger, C2H2-type/integrase, DNA-binding	FVEG_04572	1	0.456	FOXG_07647	1	0.455	FCIRG_04991T1	1	0.904	FGSG_17038	0	0.277	neha_13052	1	0.429	0.546828	0.000231197	-0.0782773	0.684151
FFUJ_06739	uncharacterized protein	2343	IPR001138; IPR007219	Zn(2)-C6 fungal-type DNA-binding domain; Transcription factor, fungi	FVEG_03393	1	0.312	FOXG_04745	1	0.233	FCIRG_05875T1	1	0.805	FGSG_16414	1	0.672	neha_13071	1	0.434	-0.560608	3.72761e-05	-0.39121	0.0943608
FFUJ_02467	probable cyanate lyase	492	IPR003712; IPR008076; IPR010982	Cyanate lyase, C-terminal; Cyanase; Lambda repressor-like, DNA-binding	FVEG_07804	1	0.994	FOXG_01440	1	0.988	FCIRG_07361T1	1	0.988	FGSG_07458	1	0.97	neha_13157	1	0.86	2.96307	1.26646e-07	3.57467	4.76078e-05
FFUJ_02459	uncharacterized protein	993	IPR003347	Transcription factor jumonji/aspartyl beta-hydroxylase	FVEG_07796	1	0.737	FOXG_01432	1	0.75	FCIRG_07779T1	1	0.876	FGSG_16833	1	0.828	neha_13165	1	0.789	1.13268	2.36967e-08	0.918475	0.000675649
FFUJ_02487	related to RGD2 - GTPase activating protein	2511	IPR000198; IPR000591; IPR001060; IPR008936; IPR011991	Rho GTPase-activating protein domain; DEP domain; Fps/Fes/Fer/CIP4 homology; Rho GTPase activation protein; Winged helix-turn-helix transcription repressor DNA-binding	FVEG_07823	1	0.994	FOXG_01459	1	0.995	FCIRG_10729T1	1	0.964	FGSG_07433	1	0.951	neha_13182	1	0.899	0.480399	0.0426364	1.67808	0.00330465
FFUJ_02499	related to cephalosporin C regulator 1 (cpcR1 gene)	2349	IPR003150; IPR011991	DNA-binding RFX; Winged helix-turn-helix transcription repressor DNA-binding	FVEG_07837	1	0.889	FOXG_01471	1	0.963	FCIRG_10310T1	1	0.501	FGSG_07420	1	0.658	neha_13194	1	0.687	1.42438	0.000146868	1.86009	0.000176478
FFUJ_02504	related to SRP40 - suppressor of mutant AC40 of RNA polymerase I and III	777	IPR004827	Basic-leucine zipper (bZIP) transcription factor	FVEG_07842	1	0.672	FOXG_01477	1	0.664	FCIRG_07994T1	1	0.897	FGSG_13146	1	0.746	neha_13200	1	0.6	0.670055	0.00090795	0.540287	0.223666
FFUJ_02534	related to mouse KIN17 protein	1014	IPR007087; IPR019447	Zinc finger, C2H2; DNA/RNA-binding protein Kin17, conserved domain	FVEG_07871	1	0.311	FOXG_01507	1	0.941	FCIRG_07243T1	1	0.914	FGSG_07392	1	0.831	neha_13223	1	0.84	0.872642	2.82975e-05	0.0140823	0.92634
FFUJ_02528	related to small s protein	4863	IPR001606	ARID/BRIGHT DNA-binding domain	FVEG_07864	1	0.267	FOXG_01501	1	0.531	FCIRG_06764T1	1	0.27	FGSG_02409	0	0.083	neha_13230	1	0.173	-0.742941	0.00114049	-0.598286	0.0260202
FFUJ_02554	uncharacterized protein	2841	IPR001138; IPR007219	Zn(2)-C6 fungal-type DNA-binding domain; Transcription factor, fungi	FVEG_07882	1	0.906	FOXG_01519	1	0.917	FCIRG_12009T1	1	0.914	FGSG_07368	1	0.792	neha_13252	1	0.789	0.417367	0.0331539	1.86938	0.00421957
FFUJ_02710	uncharacterized protein	1911	IPR001138	Zn(2)-C6 fungal-type DNA-binding domain	FVEG_08032	1	0.978	FOXG_01667	1	0.513	FCIRG_07646T1	1	0.932	FGSG_07133	1	0.873	neha_13264	1	0.828	0.721211	0.000253907	1.27217	0.00847226
FFUJ_02685	related to acid phosphatase	1956	IPR008967; IPR024061	p53-like transcription factor, DNA-binding; NDT80 DNA-binding domain	FVEG_08005	1	0.991	FOXG_01644	1	0.98	FCIRG_14191T1	1	0.991	FGSG_07157	1	0.908	neha_13290	1	0.846	1.99441	1.09846e-08	0.0396678	0.779141
FFUJ_02665	uncharacterized protein	2310	IPR001138	Zn(2)-C6 fungal-type DNA-binding domain	FVEG_07984	1	0.569	FOXG_01622	1	0.93	FCIRG_01268T1	1	0.943	FGSG_16792	1	0.767	neha_13312	1	0.61	-0.0115224	0.953255	0.310721	0.0817922
FFUJ_11282	uncharacterized protein	1572	IPR001138; IPR002409	Zn(2)-C6 fungal-type DNA-binding domain; Aflatoxin biosynthesis regulatory protein	FVEG_13003	1	0.263	FOXG_01622	0	0.19	FCIRG_00800T1	1	0.782	FGSG_16792	0	0.229	neha_13312	0	0.261	-0.103601	0.297736	0.152742	0.459199
FFUJ_14747	uncharacterized protein	1101	IPR001138	Zn(2)-C6 fungal-type DNA-binding domain	FVEG_11888	1	0.241	FOXG_13086	0	0.153	FCIRG_05198T1	1	0.659	FGSG_11355	1	0.41	neha_13312	0	0.111	NA	NA	NA	NA
FFUJ_02652	probable cutinase transcription factor 1 beta	2658	IPR001138; IPR007219	Zn(2)-C6 fungal-type DNA-binding domain; Transcription factor, fungi	FVEG_07971	1	0.984	FOXG_01610	1	0.993	FCIRG_14021T1	1	0.67	FGSG_07192	1	0.924	neha_13324	1	0.875	3.64518	1.69906e-10	2.67638	0.000401128
FFUJ_10867	uncharacterized protein	630	IPR001138	Zn(2)-C6 fungal-type DNA-binding domain	FVEG_07971	0	0.04	FOXG_01610	0	0.04	FCIRG_14021T1	0	0.053	FGSG_07192	0	0.039	neha_13324	0	0.051	-1.77031	9.28224e-06	-2.40412	0.00110202
FFUJ_02637	uncharacterized protein	3027	IPR001138; IPR006596; IPR006984; IPR007219	Zn(2)-C6 fungal-type DNA-binding domain; Nucleotide binding protein, PINc; Protein of unknown function DUF652; Transcription factor, fungi	FVEG_07955	1	0.717	FOXG_01595	1	0.721	FCIRG_05965T1	1	0.686	FGSG_07198	1	0.604	neha_13338	1	0.722	1.79039	9.62516e-08	2.07883	0.000146333
FFUJ_01203	related to metalloregulatory protein	1896	IPR007087; IPR013087; IPR015880	Zinc finger, C2H2; Zinc finger, C2H2-type/integrase, DNA-binding; Zinc finger, C2H2-like	FVEG_01147	1	0.867	FOXG_00370	1	0.96	FCIRG_06017T1	1	0.946	FGSG_01022	1	0.738	neha_13371	0	0.147	1.99483	3.84459e-06	3.72911	0.00354357
FFUJ_02606	related to finger protein AZF1	1488	IPR007087; IPR013087; IPR015880	Zinc finger, C2H2; Zinc finger, C2H2-type/integrase, DNA-binding; Zinc finger, C2H2-like	FVEG_07926	1	0.921	FOXG_01564	1	0.899	FCIRG_07000T1	1	0.962	FGSG_16816	1	0.673	neha_13371	1	0.752	0.42244	0.000842507	0.641761	0.334401
FFUJ_03061	related to transcriptional activator Mut3p	2571	IPR001138; IPR007219	Zn(2)-C6 fungal-type DNA-binding domain; Transcription factor, fungi	FVEG_05176	1	0.92	FOXG_02014	1	0.946	FCIRG_12270T1	1	0.452	FGSG_06810	1	0.867	neha_13394	1	0.849	1.38243	0.000286028	1.29668	0.161614
FFUJ_06723	related to transcriptional activator Mut3p	2052	IPR001138; IPR007219	Zn(2)-C6 fungal-type DNA-binding domain; Transcription factor, fungi	FVEG_05176	0	0.233	FOXG_02014	0	0.229	FCIRG_04016T1	1	0.66	FGSG_06810	0	0.234	neha_13394	0	0.231	0.338856	0.0878236	-0.810763	0.0911486
FFUJ_13327	uncharacterized protein	885	IPR007087; IPR013087; IPR015880	Zinc finger, C2H2; Zinc finger, C2H2-type/integrase, DNA-binding; Zinc finger, C2H2-like	FVEG_04764	1	0.349	FOXG_07844	1	0.346	FCIRG_11807T1	1	0.356	FGSG_12869	1	0.214	neha_13501	1	0.231	1.21526	5.1886e-08	1.64355	0.000532954
FFUJ_13348	uncharacterized protein	2550	IPR001138; IPR021858	Zn(2)-C6 fungal-type DNA-binding domain; Protein of unknown function DUF3468	FVEG_04788	1	0.972	FOXG_07866	1	0.684	FCIRG_11405T1	1	0.954	FGSG_16256	0	0.089	neha_13516	1	0.788	0.429235	0.110342	1.44385	0.022832
FFUJ_13369	related to CWC2 - involved in mRNA splicing	1212	IPR000504; IPR000571; IPR012677	RNA recognition motif domain; Zinc finger, CCCH-type; Nucleotide-binding, alpha-beta plait	FVEG_04805	1	0.97	FOXG_07884	1	0.968	FCIRG_13264T1	1	0.975	FGSG_05138	1	0.911	neha_13537	1	0.879	1.99008	1.78845e-10	1.89251	0.000250791
FFUJ_13457	uncharacterized protein	2139	IPR007219	Transcription factor, fungi	FVEG_04891	1	0.606	FOXG_07973	1	0.905	FCIRG_13080T1	1	0.548	FGSG_12703	1	0.787	neha_13552	1	0.669	0.593805	0.0265418	0.707447	0.0103272
FFUJ_13139	related to meiotic recombination protein rec12	1242	IPR002815; IPR011991; IPR013049	Spo11/DNA topoisomerase VI, subunit A; Winged helix-turn-helix transcription repressor DNA-binding; Spo11/DNA topoisomerase VI, subunit A, N-terminal	FVEG_04574	1	0.899	FOXG_07650	1	0.94	FCIRG_04993T1	1	0.736	FGSG_05949	1	0.652	neha_13637	1	0.592	-0.0844031	0.287785	0.0611107	0.539519
FFUJ_13150	uncharacterized protein	2079	IPR001138; IPR007219	Zn(2)-C6 fungal-type DNA-binding domain; Transcription factor, fungi	FVEG_04583	1	0.978	FOXG_07660	1	0.982	FCIRG_13696T1	1	0.801	FGSG_05958	1	0.888	neha_13651	1	0.676	2.79887	3.14615e-10	2.02679	6.48139e-05
FFUJ_14643	uncharacterized protein	1755	IPR007219	Transcription factor, fungi	FVEG_04583	0	0.224	FOXG_03894	1	0.327	FCIRG_03310T1	1	0.616	FGSG_05958	0	0.222	neha_13651	0	0.146	NA	NA	NA	NA
FFUJ_13817	uncharacterized protein	1659	IPR001878; IPR004087; IPR004088; IPR013084; IPR018111	Zinc finger, CCHC-type; K Homology; K Homology, type 1; Zinc finger, CCHC retroviral-type; K Homology, type 1, subgroup	FVEG_07538	1	0.952	FOXG_04419	1	0.616	FCIRG_07464T1	1	0.989	FGSG_15927	1	0.939	neha_13655	1	0.065	2.3559	2.62296e-06	2.35633	5.2683e-05
FFUJ_01061	related to transcription factor NUC-1	1932	IPR011598	Helix-loop-helix DNA-binding	FVEG_01003	1	0.977	FOXG_00510	1	0.952	FCIRG_09972T1	1	0.952	FGSG_00545	1	0.863	neha_13676	0	0.073	0.207326	0.0146641	-0.0981723	0.372132
FFUJ_13098	related to zinc finger DHHC domain containing protein 2	1638	IPR001594	Zinc finger, DHHC-type, palmitoyltransferase	FVEG_04540	1	0.89	FOXG_07613	1	0.982	FCIRG_08151T1	1	0.957	FGSG_05896	1	0.9	neha_13682	1	0.821	0.120701	0.303061	-0.00997225	0.946774
FFUJ_13088	probable nucleotide exsicion repair protein RAD16	3102	IPR000330; IPR001650; IPR001841; IPR002464; IPR013083; IPR014001; IPR017907; IPR017956; IPR018957	SNF2-related; Helicase, C-terminal; Zinc finger, RING-type; DNA/RNA helicase, ATP-dependent, DEAH-box type, conserved site; Zinc finger, RING/FYVE/PHD-type; DEAD-like helicase; Zinc finger, RING-type, conserved site; AT hook, DNA-binding motif; Zinc finger, C3HC4 RING-type	FVEG_04531	1	0.787	FOXG_07602	1	0.773	FCIRG_11377T1	1	0.9	FGSG_16572	1	0.739	neha_13691	1	0.691	1.4998	4.57643e-06	1.46074	0.000737374
FFUJ_10784	related to nitrate assimilation regulatory protein nirA	2916	IPR001138; IPR007219	Zn(2)-C6 fungal-type DNA-binding domain; Transcription factor, fungi	FVEG_08651	1	0.662	FOXG_13265	0	0.189	FCIRG_14994T1	0	0.157	FGSG_11654	0	0.242	neha_13711	0	0.182	-1.15737	0.00169531	-0.962425	0.0164386
FFUJ_13063	related to nitrate assimilation regulatory protein nirA	1995	IPR001138; IPR007219	Zn(2)-C6 fungal-type DNA-binding domain; Transcription factor, fungi	FVEG_04509	1	0.585	FOXG_07573	0	0.266	FCIRG_14994T1	1	0.727	FGSG_05926	1	0.6	neha_13711	1	0.668	-1.10667	5.03123e-06	-0.163037	0.370601
FFUJ_13062	related to nitrate assimilation regulatory protein nirA	2301	IPR001138; IPR002409; IPR007219	Zn(2)-C6 fungal-type DNA-binding domain; Aflatoxin biosynthesis regulatory protein; Transcription factor, fungi	FVEG_04507	1	0.89	FOXG_07573	1	0.885	FCIRG_14996T1	1	0.984	FGSG_05925	1	0.91	neha_13713	1	0.831	0.656383	0.0047823	0.957951	0.00285243
FFUJ_13058	uncharacterized protein	1803	IPR004827; IPR018287	Basic-leucine zipper (bZIP) transcription factor; Hap4 transcription factor, heteromerisation domain	FVEG_04503	1	0.985	FOXG_07577	1	0.825	FCIRG_14477T1	1	0.852	FGSG_05930	1	0.868	neha_13717	1	0.767	2.8177	6.75113e-08	2.8477	0.0021808
FFUJ_13017	related to regulator protein rum1	5361	IPR001606; IPR001965; IPR003347; IPR003349; IPR004198; IPR011011; IPR013083; IPR013129; IPR013637; IPR019786; IPR019787	ARID/BRIGHT DNA-binding domain; Zinc finger, PHD-type; Transcription factor jumonji/aspartyl beta-hydroxylase; Transcription factor jumonji, JmjN; Zinc finger, C5HC2-type; Zinc finger, FYVE/PHD-type; Zinc finger, RING/FYVE/PHD-type; Transcription factor jumonji; Lysine-specific demethylase-like domain; Zinc finger, PHD-type, conserved site; Zinc finger, PHD-finger	FVEG_04468	1	0.696	FOXG_07541	1	0.829	FCIRG_06411T1	1	0.938	FGSG_16557	1	0.806	neha_13725	1	0.757	1.6268	0.000116976	1.378	0.00194382
FFUJ_13019	related to RNA splicing factor PRP9	1503	IPR000690; IPR007087; IPR015880; IPR021966; IPR022755; IPR024598	Zinc finger, C2H2-type matrin; Zinc finger, C2H2; Zinc finger, C2H2-like; Splicing factor SF3a60 binding domain; Zinc finger, double-stranded RNA binding; Domain of unknown function DUF3449	FVEG_04472	1	0.982	FOXG_07543	1	0.86	FCIRG_06408T1	1	0.961	FGSG_05857	1	0.886	neha_13727	1	0.863	1.21254	1.63589e-06	1.5048	0.000546137
FFUJ_13032	uncharacterized protein	1809	IPR001138	Zn(2)-C6 fungal-type DNA-binding domain	FVEG_04482	1	0.839	FOXG_07555	1	0.836	FCIRG_07718T1	1	0.983	FGSG_16561	1	0.836	neha_13747	1	0.72	-1.82479	1.31977e-06	-1.48671	0.000404757
FFUJ_06847	uncharacterized protein	2547	IPR001138; IPR007219	Zn(2)-C6 fungal-type DNA-binding domain; Transcription factor, fungi	FVEG_07022	0	0.17	FOXG_04694	0	0.085	FCIRG_14181T1	1	0.523	FGSG_16959	0	0.172	neha_13773	1	0.274	-0.651612	0.000656614	-0.577192	0.0103486
FFUJ_11973	uncharacterized protein	2019	IPR001138; IPR007219	Zn(2)-C6 fungal-type DNA-binding domain; Transcription factor, fungi	FVEG_10581	1	0.417	FOXG_02014	0	0.182	FCIRG_08071T1	1	0.784	FGSG_06810	0	0.172	neha_13840	1	0.511	1.94029	4.79703e-08	1.56264	0.0029689
FFUJ_10074	related to N.crassa uvs2 protein	819	IPR000571; IPR001841; IPR013083; IPR017907; IPR018957	Zinc finger, CCCH-type; Zinc finger, RING-type; Zinc finger, RING/FYVE/PHD-type; Zinc finger, RING-type, conserved site; Zinc finger, C3HC4 RING-type	FVEG_11063	1	0.847	FOXG_03625	0	0.474	FCIRG_03146T1	1	0.814	FGSG_08901	0	0.485	neha_13842	1	0.62	0.622313	0.0017231	-0.541238	0.0976225
FFUJ_12968	uncharacterized protein	1896	IPR007219	Transcription factor, fungi	FVEG_07022	0	0.136	FOXG_09390	0	0.136	FCIRG_05792T1	1	0.617	FGSG_05503	0	0.137	neha_13851	1	0.435	0.643019	5.64859e-06	1.50596	0.000374116
FFUJ_05532	uncharacterized protein	2703	IPR001878	Zinc finger, CCHC-type	FVEG_04968	0	0.129	FOXG_13176	1	0.091	FCIRG_10898T1	0	0.132	FGSG_13987	0	0.084	neha_13857	1	0.198	-1.21258	0.000197387	-0.448376	0.139431
FFUJ_03692	uncharacterized protein	2295	IPR001138	Zn(2)-C6 fungal-type DNA-binding domain	FVEG_05793	1	0.91	FOXG_02624	1	0.91	FCIRG_03542T1	1	0.775	FGSG_16867	0	0.326	neha_13892	0	0.329	-0.274694	0.00499784	-0.313514	0.0928372
FFUJ_08120	uncharacterized protein	2037	IPR001138	Zn(2)-C6 fungal-type DNA-binding domain	FVEG_11753	1	0.464	FOXG_00942	0	0.126	FCIRG_11552T1	1	0.459	FGSG_16867	0	0.068	neha_13892	0	0.059	-0.133805	0.0328698	-0.401378	0.0319128
FFUJ_12430	uncharacterized protein	2334	IPR001138; IPR007219	Zn(2)-C6 fungal-type DNA-binding domain; Transcription factor, fungi	FVEG_13978	1	0.627	FOXG_04024	1	0.623	FCIRG_12958T1	1	0.964	FGSG_16867	1	0.718	neha_13892	1	0.62	0.613349	0.00578277	0.0770514	0.831963
FFUJ_12545	uncharacterized protein	1611	IPR001138	Zn(2)-C6 fungal-type DNA-binding domain	FVEG_08196	0	0.087	FOXG_13521	1	0.854	FCIRG_08138T1	1	0.892	FGSG_17569	1	0.745	neha_13917	1	0.43	0.44237	0.0273001	0.0092605	0.971482
FFUJ_14784	uncharacterized protein	1692	IPR001138	Zn(2)-C6 fungal-type DNA-binding domain	FVEG_11845	1	0.654	FOXG_13411	1	0.594	FCIRG_03022T1	1	0.956	FGSG_11301	1	0.556	neha_13936	1	0.437	NA	NA	NA	NA
FFUJ_09194	related to pathway-specific regulatory protein nit-4	2391	IPR001138; IPR007219	Zn(2)-C6 fungal-type DNA-binding domain; Transcription factor, fungi	FVEG_10041	1	0.788	FOXG_11778	1	0.937	FCIRG_14959T1	1	0.943	FGSG_03929	1	0.735	neha_14089	1	0.703	0.40081	0.0168054	0.685482	0.0322108
FFUJ_03754	probable transcription factor Pig1p	2520	IPR001138; IPR007087; IPR007219; IPR013087; IPR015880	Zn(2)-C6 fungal-type DNA-binding domain; Zinc finger, C2H2; Transcription factor, fungi; Zinc finger, C2H2-type/integrase, DNA-binding; Zinc finger, C2H2-like	FVEG_03484	1	0.612	FOXG_05633	1	0.72	FCIRG_02873T1	1	0.696	FGSG_13008	0	0.301	neha_14126	1	0.634	-0.0533829	0.322629	0.13171	0.194794
FFUJ_06358	related to cutinase transcription factor 1 beta	2712	IPR001138; IPR007219	Zn(2)-C6 fungal-type DNA-binding domain; Transcription factor, fungi	FVEG_01812	1	0.512	FOXG_02960	1	0.281	FCIRG_11118T1	1	0.482	FGSG_15882	0	0.288	neha_14168	0	0.283	-0.253242	0.055373	-0.663707	0.00488851
FFUJ_06737	related to cutinase transcription factor 1 beta	2352	IPR001138; IPR007219	Zn(2)-C6 fungal-type DNA-binding domain; Transcription factor, fungi	FVEG_03391	1	0.565	FOXG_04743	1	0.483	FCIRG_05874T1	1	0.533	FGSG_15882	0	0.263	neha_14168	0	0.298	-0.19344	0.0568504	0.611103	0.00406153
FFUJ_12749	related to cutinase transcription factor 1 beta	2379	IPR001138; IPR007219	Zn(2)-C6 fungal-type DNA-binding domain; Transcription factor, fungi	FVEG_09891	0	0.269	FOXG_10877	0	0.267	FCIRG_03233T1	0	0.269	FGSG_15882	0	0.271	neha_14168	0	0.325	-0.663013	1.72156e-05	-0.80605	0.00882504
FFUJ_14838	uncharacterized protein	1935	IPR007219	Transcription factor, fungi	FVEG_12179	1	0.941	FOXG_13367	1	0.929	FCIRG_01796T1	1	0.941	FGSG_17578	1	0.668	neha_14168	0	0.273	NA	NA	NA	NA
FFUJ_03866	related to positive activator of transcription	1914	IPR007219	Transcription factor, fungi	FVEG_03587	1	0.533	FOXG_05721	1	0.681	FCIRG_09729T1	1	0.49	FGSG_04901	1	0.792	neha_14188	1	0.772	0.142678	0.319777	-0.339822	0.146896
FFUJ_04016	related to cercosporin resistance protein	1764	IPR001138	Zn(2)-C6 fungal-type DNA-binding domain	FVEG_03728	1	0.315	FOXG_05850	1	0.33	FCIRG_03774T1	1	0.925	FGSG_16522	0	0.233	neha_14200	1	0.426	0.0652722	0.672418	0.22561	0.30858
FFUJ_12055	uncharacterized protein	1995	IPR001138	Zn(2)-C6 fungal-type DNA-binding domain	FVEG_12844	0	0.149	FOXG_11936	1	0.419	FCIRG_00671T1	0	0.329	FGSG_16193	0	0.266	neha_14204	1	0.685	-2.02096	1.05364e-05	-2.01155	0.001219
FFUJ_13903	uncharacterized protein	1755	IPR001138	Zn(2)-C6 fungal-type DNA-binding domain	FVEG_12844	0	0.183	FOXG_04498	1	0.359	FCIRG_00671T1	1	0.944	FGSG_08043	1	0.703	neha_14204	0	0.366	-0.29278	0.0786538	-0.330099	0.0190506
FFUJ_12105	related to ARO80 - positive transcription regulator of ARO9 and ARO10	2280	IPR001138	Zn(2)-C6 fungal-type DNA-binding domain	FVEG_10513	1	0.623	FOXG_11927	1	0.75	FCIRG_04107T1	1	0.902	FGSG_04109	0	0.252	neha_14224	0	0.33	-0.436964	0.000177916	-0.184099	0.111747
FFUJ_03672	uncharacterized protein	1671	IPR001138	Zn(2)-C6 fungal-type DNA-binding domain	FVEG_05776	1	0.047	FOXG_10403	0	0.145	FCIRG_10734T1	1	0.786	FGSG_07693	1	0.688	neha_14254	0	0.095	1.19704	7.57645e-07	0.848375	0.00596128
FFUJ_12592	uncharacterized protein	2088	IPR001138; IPR007219	Zn(2)-C6 fungal-type DNA-binding domain; Transcription factor, fungi	FVEG_13844	1	0.353	FOXG_13569	1	0.896	FCIRG_14613T1	1	0.826	FGSG_16548	0	0.194	neha_14254	1	0.424	-0.209473	0.00371423	-0.15107	0.392361
FFUJ_03964	uncharacterized protein	2481	IPR001138; IPR007219	Zn(2)-C6 fungal-type DNA-binding domain; Transcription factor, fungi	FVEG_03678	1	0.996	FOXG_05805	1	0.995	FCIRG_09821T1	1	0.993	FGSG_09178	1	0.945	neha_14289	1	0.919	1.10709	0.000786325	0.570315	0.036864
FFUJ_00192	uncharacterized protein	1419	IPR001138	Zn(2)-C6 fungal-type DNA-binding domain	FVEG_00147	1	0.791	FOXG_01342	1	0.803	FCIRG_00384T1	1	0.889	FGSG_15692	1	0.615	neha_14290	0	0.311	-0.0441717	0.799884	1.68502	0.000141783
FFUJ_03965	uncharacterized protein	1371	IPR001138	Zn(2)-C6 fungal-type DNA-binding domain	FVEG_03679	1	0.61	FOXG_03762	1	0.306	FCIRG_00934T1	1	0.302	FGSG_09177	1	0.645	neha_14290	1	0.521	-0.60417	0.0334321	-1.27572	0.0205608
FFUJ_14504	uncharacterized protein	1341	IPR001138	Zn(2)-C6 fungal-type DNA-binding domain	FVEG_00147	0	0.262	FOXG_03762	1	0.91	FCIRG_00934T1	1	0.937	FGSG_13246	1	0.614	neha_14290	0	0.369	NA	NA	NA	NA
FFUJ_02354	uncharacterized protein	1932	IPR001138; IPR007219	Zn(2)-C6 fungal-type DNA-binding domain; Transcription factor, fungi	FVEG_12737	1	0.783	FOXG_15408	1	0.936	FCIRG_03179T1	1	0.784	FGSG_09147	0	0.262	neha_14338	0	0.277	1.1678	3.10023e-06	0.754012	0.00662842
FFUJ_03912	uncharacterized protein	1788	IPR001138	Zn(2)-C6 fungal-type DNA-binding domain	FVEG_03649	0	0.209	FOXG_05763	1	0.599	FCIRG_07415T1	1	0.493	FGSG_09147	0	0.223	neha_14338	0	0.207	-1.19372	3.30797e-06	-0.314389	0.364806
FFUJ_03929	uncharacterized protein	1830	IPR001138; IPR007219	Zn(2)-C6 fungal-type DNA-binding domain; Transcription factor, fungi	FVEG_03649	1	0.965	FOXG_05779	1	0.966	FCIRG_11817T1	1	0.987	FGSG_09147	1	0.851	neha_14338	1	0.785	-0.130602	0.475988	-0.849234	0.0154173
FFUJ_04676	uncharacterized protein	1902	IPR001138	Zn(2)-C6 fungal-type DNA-binding domain	FVEG_03649	0	0.148	FOXG_08233	1	0.304	FCIRG_00836T1	1	0.822	FGSG_13652	1	0.202	neha_14338	0	0.148	0.996705	3.90346e-06	1.0735	0.000661936
FFUJ_14303	uncharacterized protein	1740	IPR001138	Zn(2)-C6 fungal-type DNA-binding domain	FVEG_03649	0	0.176	FOXG_10770	1	0.61	FCIRG_05132T1	1	0.702	FGSG_13652	0	0.083	neha_14338	0	0.192	-0.315482	0.140214	0.0627619	0.542749
FFUJ_11236	uncharacterized protein	1827	IPR001138; IPR021833	Zn(2)-C6 fungal-type DNA-binding domain; Protein of unknown function DUF3425	FVEG_03209	1	0.151	FOXG_04931	1	0.149	FCIRG_04186T1	1	0.734	FGSG_03861	1	0.472	neha_14360	1	0.402	1.07179	5.94308e-05	-0.205129	0.424507
FFUJ_00041	uncharacterized protein	1971	IPR007087; IPR007219; IPR013087; IPR015880	Zinc finger, C2H2; Transcription factor, fungi; Zinc finger, C2H2-type/integrase, DNA-binding; Zinc finger, C2H2-like	FVEG_00011	1	0.818	FOXG_04741	0	0.131	FCIRG_02707T1	1	0.688	FGSG_16048	1	0.681	neha_14369	1	0.567	-3.6076	2.49846e-07	-2.51842	0.000288829
FFUJ_07000	uncharacterized protein	1488	IPR001138; IPR021858	Zn(2)-C6 fungal-type DNA-binding domain; Protein of unknown function DUF3468	FVEG_03175	1	0.935	FOXG_07533	1	0.274	FCIRG_01861T1	1	0.923	FGSG_17370	1	0.754	neha_14399	1	0.576	0.804542	0.00037236	0.187034	0.419453
FFUJ_07008	related to transcriptional activator CMR1	1926	IPR001138; IPR007219	Zn(2)-C6 fungal-type DNA-binding domain; Transcription factor, fungi	FVEG_03169	1	0.748	FOXG_04965	1	0.719	FCIRG_01853T1	1	0.972	FGSG_10429	1	0.609	neha_14413	1	0.547	-1.96219	4.9651e-06	-1.58085	0.000756349
FFUJ_07064	probable MBP1 - transcription factor, subunit of the MBF factor	2025	IPR002110; IPR003163; IPR018004; IPR020683	Ankyrin repeat; Transcription regulator HTH, APSES-type DNA-binding domain; KilA, N-terminal/APSES-type HTH, DNA-binding; Ankyrin repeat-containing domain	FVEG_03115	1	0.979	FOXG_05016	1	0.985	FCIRG_11683T1	1	0.984	FGSG_10384	1	0.881	neha_14474	1	0.865	1.45635	1.41087e-05	1.97758	0.000164632
FFUJ_04544	uncharacterized protein	531	IPR003958; IPR009072	Transcription factor CBF/NF-Y/archaeal histone; Histone-fold	FVEG_04223	1	0.842	FOXG_06371	1	0.989	FCIRG_11308T1	1	0.972	FGSG_05304	1	0.846	neha_14491	1	0.808	1.56566	4.28217e-09	1.60417	0.000102382
FFUJ_04549	uncharacterized protein	1989	IPR001138; IPR007219	Zn(2)-C6 fungal-type DNA-binding domain; Transcription factor, fungi	FVEG_04228	1	0.992	FOXG_06378	1	0.996	FCIRG_14564T1	1	0.492	FGSG_05309	1	0.914	neha_14497	1	0.932	-0.137326	0.42583	0.806046	0.0036413
FFUJ_04557	related to ATP-dependent DNA helicase II, 70 kDa subunit	1932	IPR003034; IPR005160; IPR005161; IPR006164; IPR006165; IPR016194	DNA-binding SAP; Ku70/Ku80 C-terminal arm; Ku70/Ku80, N-terminal alpha/beta; DNA helicase, ATP-dependent, Ku type; DNA helicase, ATP-dependent, Ku70 subunit; Spen Paralogue and Orthologue SPOC, C-terminal-like	FVEG_04235	1	0.935	FOXG_06386	1	0.97	FCIRG_09700T1	1	0.924	FGSG_12711	1	0.888	neha_14505	0	0.307	0.944867	4.34703e-05	1.63531	0.000155322
FFUJ_04558	uncharacterized protein	3420	IPR001138; IPR002409	Zn(2)-C6 fungal-type DNA-binding domain; Aflatoxin biosynthesis regulatory protein	FVEG_04236	1	0.107	FOXG_06387	1	0.637	FCIRG_09701T1	1	0.925	FGSG_12712	1	0.644	neha_14505	1	0.418	0.350977	0.021739	0.2152	0.0705788
FFUJ_04566	related to transcription activator	2724	IPR001138; IPR007219	Zn(2)-C6 fungal-type DNA-binding domain; Transcription factor, fungi	FVEG_04245	1	0.901	FOXG_06395	1	0.9	FCIRG_14051T1	1	0.941	FGSG_17662	1	0.829	neha_14514	1	0.788	1.36707	3.20971e-08	1.56666	0.000115036
FFUJ_04567	NIT-4 pathway-specific regulatory protein nit-4	2688	IPR001138; IPR007219	Zn(2)-C6 fungal-type DNA-binding domain; Transcription factor, fungi	FVEG_04246	1	0.956	FOXG_06396	1	0.956	FCIRG_14052T1	1	0.981	FGSG_16471	1	0.183	neha_14515	1	0.838	1.28125	7.44082e-06	0.149338	0.43644
FFUJ_12299	related to RNA-binding protein La1	1194	IPR000504; IPR002344; IPR006630; IPR011991; IPR012677	RNA recognition motif domain; Lupus La protein; RNA-binding protein Lupus La; Winged helix-turn-helix transcription repressor DNA-binding; Nucleotide-binding, alpha-beta plait	FVEG_07274	1	0.957	FOXG_04156	1	0.874	FCIRG_01614T1	1	0.962	FGSG_01968	1	0.748	neha_14534	1	0.791	0.449246	9.0354e-05	0.978857	0.0545195
FFUJ_02173	uncharacterized protein	2064	IPR007219	Transcription factor, fungi	FVEG_03397	1	0.32	FOXG_04196	0	0.265	FCIRG_05872T1	1	0.633	FGSG_01936	0	0.263	neha_14569	0	0.266	-2.68001	7.49253e-08	-2.23194	0.00419377
FFUJ_04086	related to Cutinase transcription factor 1 alpha	2634	IPR001138; IPR007219	Zn(2)-C6 fungal-type DNA-binding domain; Transcription factor, fungi	FVEG_03789	1	0.961	FOXG_05918	1	0.985	FCIRG_02313T1	1	0.983	FGSG_17192	1	0.876	neha_14569	0	0.206	0.931633	2.56109e-05	0.721293	0.0110449
FFUJ_12262	related to cutinase transcription factor 1 beta	2838	IPR007219	Transcription factor, fungi	FVEG_07311	1	0.368	FOXG_04196	1	0.94	FCIRG_04964T1	1	0.941	FGSG_01936	1	0.891	neha_14569	1	0.869	1.74575	4.72589e-05	0.944686	0.0580598
FFUJ_12249	related to nucleosome remodeling complex subunit RSC8	2022	IPR000433; IPR001005; IPR007526; IPR009057; IPR011991; IPR012287; IPR014778; IPR017884	Zinc finger, ZZ-type; SANT domain, DNA binding; SWIRM; Homeodomain-like; Winged helix-turn-helix transcription repressor DNA-binding; Homeodomain-related; Myb, DNA-binding; SANT, eukarya	FVEG_07326	1	0.972	FOXG_04208	1	0.975	FCIRG_12275T1	1	0.975	FGSG_01925	1	0.917	neha_14581	1	0.882	0.48717	0.00499784	0.757939	0.00380016
FFUJ_11427	uncharacterized protein	657	IPR000679; IPR013088	Zinc finger, GATA-type; Zinc finger, NHR/GATA-type	FVEG_08570	0	0.247	FOXG_09938	0	0.274	FCIRG_02856T1	0	0.256	FGSG_03281	0	0.256	neha_14591	0	0.094	0.991416	0.000155647	2.41343	0.000267941
FFUJ_11144	uncharacterized protein	1845	IPR001138; IPR007219	Zn(2)-C6 fungal-type DNA-binding domain; Transcription factor, fungi	FVEG_03649	0	0.228	FOXG_10181	1	0.447	FCIRG_00542T1	1	0.716	FGSG_09147	0	0.239	neha_14652	1	0.452	-0.77074	0.00267307	-0.300063	0.126505
FFUJ_11964	uncharacterized protein	2082	IPR001138	Zn(2)-C6 fungal-type DNA-binding domain	FVEG_10572	1	0.219	FOXG_15408	0	0.202	FCIRG_01026T1	1	0.482	FGSG_03043	1	0.359	neha_14652	0	0.197	-0.095201	0.475303	-0.0557359	0.828891
FFUJ_06649	related to 3-oxoacyl-[acyl-carrier-protein] reductase	1794	IPR001138	Zn(2)-C6 fungal-type DNA-binding domain	FVEG_01528	1	0.665	FOXG_08626	0	0.249	FCIRG_02845T1	0	0.23	FGSG_16858	1	0.629	neha_14660	1	0.438	-0.270196	0.0371033	-1.15215	0.00144917
FFUJ_09014	uncharacterized protein	1797	IPR001138; IPR007219	Zn(2)-C6 fungal-type DNA-binding domain; Transcription factor, fungi	FVEG_06621	1	0.231	FOXG_09020	1	0.224	FCIRG_13809T1	1	0.786	FGSG_16774	0	0.199	neha_14689	1	0.392	-0.570396	0.00105478	-0.914918	0.00279614
FFUJ_11191	uncharacterized protein	2265	IPR001138; IPR007219	Zn(2)-C6 fungal-type DNA-binding domain; Transcription factor, fungi	FVEG_14130	1	0.402	FOXG_03543	0	0.306	FCIRG_05312T1	1	0.452	FGSG_16959	0	0.417	neha_14695	1	0.632	-1.23184	3.42552e-06	-2.20934	0.000537206
FFUJ_12602	uncharacterized protein	1461	IPR001138	Zn(2)-C6 fungal-type DNA-binding domain	FVEG_13326	1	0.29	FOXG_03799	1	0.226	FCIRG_10015T1	1	0.333	FGSG_16348	0	0.25	neha_14713	0	0.287	-1.80506	1.55492e-05	-1.36301	0.00129897
FFUJ_02061	related to cutinase transcription factor 1 beta	2568	IPR001138; IPR007219	Zn(2)-C6 fungal-type DNA-binding domain; Transcription factor, fungi	FVEG_09891	1	0.775	FOXG_10877	1	0.968	FCIRG_03233T1	1	0.958	FGSG_15882	1	0.758	neha_14731	1	0.525	-0.623116	0.000604099	-0.303812	0.0456956
FFUJ_10209	related to cutinase transcription factor 1 beta	2427	IPR001138; IPR007219	Zn(2)-C6 fungal-type DNA-binding domain; Transcription factor, fungi	FVEG_13838	1	0.509	FOXG_10877	0	0.302	FCIRG_04456T1	1	0.517	FGSG_15882	0	0.282	neha_14731	0	0.284	-0.972559	1.67993e-05	-0.763833	0.0071767
FFUJ_11297	related to cutinase transcription factor 1 beta	2355	IPR001138; IPR007219	Zn(2)-C6 fungal-type DNA-binding domain; Transcription factor, fungi	FVEG_12998	1	0.354	FOXG_17599	1	0.349	FCIRG_00794T1	1	0.335	FGSG_15882	0	0.28	neha_14731	0	0.268	-1.19335	4.80525e-05	-1.23993	0.00129956
FFUJ_01972	uncharacterized protein	1920	IPR007219	Transcription factor, fungi	FVEG_09832	1	0.892	FOXG_10967	1	0.885	FCIRG_05488T1	0	0.28	FGSG_15878	1	0.766	neha_14735	0	0.332	1.66252	2.02481e-05	2.41087	0.00168224
FFUJ_01970	related to transcription factor, SIN3 binding	2427	IPR001138; IPR007219	Zn(2)-C6 fungal-type DNA-binding domain; Transcription factor, fungi	FVEG_09834	1	0.812	FOXG_10970	1	0.826	FCIRG_05486T1	1	0.783	FGSG_01731	1	0.691	neha_14738	1	0.654	1.09545	1.69974e-06	0.894482	0.00231153
FFUJ_01949	uncharacterized protein	1809	IPR001138; IPR007219	Zn(2)-C6 fungal-type DNA-binding domain; Transcription factor, fungi	FVEG_09816	1	0.919	FOXG_10985	1	0.906	FCIRG_12221T1	1	0.911	FGSG_15877	1	0.672	neha_14757	1	0.549	0.317079	0.0228234	2.11928	0.000396065
FFUJ_12685	uncharacterized protein	2070	IPR001138; IPR007219	Zn(2)-C6 fungal-type DNA-binding domain; Transcription factor, fungi	FVEG_13401	1	0.349	FOXG_10985	0	0.338	FCIRG_00301T1	1	0.488	FGSG_15877	0	0.328	neha_14757	0	0.28	0.225501	0.128998	0.178968	0.11686
FFUJ_01914	uncharacterized protein	393	IPR011991; IPR014048	Winged helix-turn-helix transcription repressor DNA-binding; Methylated-DNA-[protein]-cysteine S-methyltransferase, DNA binding	FVEG_09784	1	0.595	FOXG_11016	1	0.603	FCIRG_12232T1	1	0.985	FGSG_01689	1	0.893	neha_14776	1	0.781	0.854937	2.33559e-06	-1.0504	0.0549802
FFUJ_01861	uncharacterized protein	1956	IPR001138; IPR021858	Zn(2)-C6 fungal-type DNA-binding domain; Protein of unknown function DUF3468	FVEG_09735	1	0.675	FOXG_11066	1	0.678	FCIRG_02036T1	1	0.941	FGSG_15866	1	0.882	neha_14819	1	0.816	1.41176	0.000266663	1.36843	0.00150212
FFUJ_01862	related to pathway-specific nitrogen regulator	2934	IPR001138; IPR007219	Zn(2)-C6 fungal-type DNA-binding domain; Transcription factor, fungi	FVEG_09736	1	0.97	FOXG_11065	1	0.971	FCIRG_02037T1	1	0.975	FGSG_01638	1	0.859	neha_14820	1	0.762	1.97582	6.50354e-08	1.78154	0.000237661
FFUJ_01892	uncharacterized protein	621	IPR001138	Zn(2)-C6 fungal-type DNA-binding domain	FVEG_09763	1	0.986	FOXG_11038	1	0.981	FCIRG_09461T1	1	0.981	FGSG_01669	1	0.821	neha_14849	1	0.725	0.157192	0.0705577	0.288678	0.0262422
FFUJ_04064	uncharacterized protein	1023	IPR001138	Zn(2)-C6 fungal-type DNA-binding domain	FVEG_09763	0	0.144	FOXG_12224	0	0.128	FCIRG_00172T1	0	0.127	FGSG_08182	0	0.183	neha_14849	0	0.108	-1.44401	2.15366e-09	-2.3882	0.00559328
FFUJ_12691	uncharacterized protein	1197	IPR001138	Zn(2)-C6 fungal-type DNA-binding domain	FVEG_09763	0	0.125	FOXG_14568	1	0.391	FCIRG_06582T1	1	0.323	FGSG_01669	0	0.123	neha_14849	0	0.12	-1.69754	9.25419e-06	-1.38086	0.00661764
FFUJ_01798	uncharacterized protein	1128	IPR001138	Zn(2)-C6 fungal-type DNA-binding domain	FVEG_09674	1	0.792	FOXG_11120	1	0.806	FCIRG_12230T1	1	0.918	FGSG_01293	0	0.038	neha_14891	1	0.574	1.80367	2.83678e-05	1.76783	0.00101278
FFUJ_02117	uncharacterized protein	1257	IPR001138	Zn(2)-C6 fungal-type DNA-binding domain	FVEG_12532	1	0.969	FOXG_15237	1	0.964	FCIRG_03380T1	1	0.948	FGSG_08080	1	0.253	neha_14891	0	0.219	3.83097	1.51973e-10	3.14404	0.00131506
FFUJ_03974	related to zinc finger protein odd-paired-like (opl)	963	IPR007087; IPR013087; IPR015880	Zinc finger, C2H2; Zinc finger, C2H2-type/integrase, DNA-binding; Zinc finger, C2H2-like	FVEG_03687	1	0.477	FOXG_11128	1	0.356	FCIRG_10848T1	1	0.618	FGSG_01576	1	0.334	neha_14901	1	0.34	-1.68792	4.56747e-07	-2.33409	6.0035e-05
FFUJ_09077	related to zinc finger protein odd-paired-like (opl)	867	IPR007087; IPR015880	Zinc finger, C2H2; Zinc finger, C2H2-like	FVEG_09661	0	0.208	FOXG_11128	0	0.215	FCIRG_13294T1	0	0.208	FGSG_01576	0	0.209	neha_14901	0	0.176	-0.26883	0.0207093	0.798607	0.00595598
FFUJ_01774	probable ZFR1 regulator of fumonisin biosynthesis	2535	IPR001138; IPR007219	Zn(2)-C6 fungal-type DNA-binding domain; Transcription factor, fungi	FVEG_09648	1	0.19	FOXG_11142	1	0.981	FCIRG_14016T1	1	0.519	FGSG_01564	1	0.823	neha_14913	1	0.806	-0.310606	0.147445	0.625297	0.0297347
FFUJ_03763	uncharacterized protein	528	IPR001138	Zn(2)-C6 fungal-type DNA-binding domain	FVEG_08771	0	0.025	FOXG_11146	0	0.078	FCIRG_04676T1	0	0.051	FGSG_01562	0	0.078	neha_14915	0	0.075	-0.593462	0.0114226	-0.134767	0.307407
FFUJ_00128	uncharacterized protein	2310	IPR003347; IPR013129	Transcription factor jumonji/aspartyl beta-hydroxylase; Transcription factor jumonji	FVEG_06992	1	0.201	FOXG_14762	1	0.262	FCIRG_12776T1	0	0.144	FGSG_00934	0	0.06	neha_14920	0	0.028	-0.887822	0.00101262	-1.21989	0.000380313
FFUJ_00665	related to transcription factor jumonji	1449	IPR003347; IPR013129	Transcription factor jumonji/aspartyl beta-hydroxylase; Transcription factor jumonji	FVEG_00609	1	0.952	FOXG_00909	1	0.961	FCIRG_08346T1	1	0.954	FGSG_00934	1	0.748	neha_14920	0	0.057	2.39667	9.95522e-09	2.00052	0.000399613
FFUJ_01769	related to regulator of deoxyribodipyrimidine photo-lyase PHR1	4446	IPR001965; IPR003347; IPR003349; IPR013129	Zinc finger, PHD-type; Transcription factor jumonji/aspartyl beta-hydroxylase; Transcription factor jumonji, JmjN; Transcription factor jumonji	FVEG_09639	1	0.886	FOXG_11150	1	0.924	FCIRG_04672T1	1	0.414	FGSG_01558	1	0.713	neha_14920	1	0.679	0.79844	0.00312134	1.97271	0.0485806
FFUJ_01766	related to bZIP transcription factor	1710	IPR004827; IPR011616	Basic-leucine zipper (bZIP) transcription factor; bZIP transcription factor, bZIP-1	FVEG_09636	1	0.981	FOXG_11153	1	0.984	FCIRG_04669T1	1	0.967	FGSG_01555	1	0.902	neha_14923	1	0.801	0.10583	0.169507	0.798507	0.0239177
FFUJ_01726	uncharacterized protein	2118	IPR001138; IPR007219	Zn(2)-C6 fungal-type DNA-binding domain; Transcription factor, fungi	FVEG_09595	1	0.986	FOXG_11196	1	0.984	FCIRG_06271T1	1	0.977	FGSG_01515	1	0.85	neha_14957	1	0.729	0.352924	0.0215499	-0.436778	0.0824926
FFUJ_01685	uncharacterized protein	1257	IPR007087; IPR013087; IPR015880	Zinc finger, C2H2; Zinc finger, C2H2-type/integrase, DNA-binding; Zinc finger, C2H2-like	FVEG_09555	1	0.697	FOXG_11237	1	0.69	FCIRG_10329T1	1	0.983	FGSG_11961	1	0.583	neha_15005	1	0.544	-1.47187	9.13284e-07	-1.07659	0.00910896
FFUJ_01666	uncharacterized protein	2760	IPR001005; IPR009057; IPR012287; IPR013867; IPR017930	SANT domain, DNA binding; Homeodomain-like; Homeodomain-related; Telomere repeat-binding factor, dimerisation domain; Transcription regulator HTH, Myb-type, DNA-binding	FVEG_09538	1	0.939	FOXG_11256	1	0.948	FCIRG_14851T1	1	0.915	FGSG_01457	1	0.804	neha_15020	1	0.716	-0.0122121	0.94749	-0.0495885	0.838824
FFUJ_01045	uncharacterized protein	2286	IPR014839	Ribonucleotide reductase, transcriptional regulator CRT10	FVEG_00984	1	0.437	FOXG_00529	1	0.437	FCIRG_12351T1	1	0.862	FGSG_00528	1	0.291	neha_15056	0	0.061	1.8535	1.9358e-06	2.10368	0.000354326
FFUJ_01616	uncharacterized protein	1287	IPR001594	Zinc finger, DHHC-type, palmitoyltransferase	FVEG_09487	1	0.62	FOXG_11304	1	0.97	FCIRG_07512T1	1	0.967	FGSG_01411	1	0.838	neha_15067	1	0.821	2.0512	4.86391e-07	1.76551	0.0044587
FFUJ_01610	related to DNA repair protein MUS-42	1920	IPR001126; IPR006642; IPR017961; IPR017962; IPR017963; IPR022880	DNA-repair protein, UmuC-like; Zinc finger, Rad18-type putative; DNA polymerase, Y-family, little finger domain; DNA polymerase IV/DinB homologue, little finger domain; DNA-repair protein, UmuC-like, N-terminal; DNA polymerase IV	FVEG_09482	1	0.868	FOXG_11309	1	0.961	FCIRG_03099T1	1	0.964	FGSG_15847	1	0.875	neha_15072	1	0.859	1.03164	1.40593e-05	1.19207	0.000462672
FFUJ_00151	uncharacterized protein	1878	IPR007219	Transcription factor, fungi	FVEG_04336	0	0.184	FOXG_04783	0	0.187	FCIRG_03794T1	1	0.439	FGSG_03727	0	0.156	neha_15095	1	0.494	-0.713783	2.04337e-05	-1.07088	0.00232083
FFUJ_06779	uncharacterized protein	1989	IPR001138	Zn(2)-C6 fungal-type DNA-binding domain	FVEG_03356	1	0.662	FOXG_04783	1	0.683	FCIRG_02668T1	1	0.757	FGSG_15997	0	0.215	neha_15095	0	0.179	-1.63589	9.83907e-06	-1.46924	0.00940245
FFUJ_14116	uncharacterized protein	2373	IPR001138; IPR007219	Zn(2)-C6 fungal-type DNA-binding domain; Transcription factor, fungi	FVEG_04336	1	0.194	FOXG_04783	0	0.187	FCIRG_11933T1	1	0.592	FGSG_01936	0	0.2	neha_15095	0	0.181	-0.530914	0.000902374	0.076123	0.877172
FFUJ_01581	related to transcription factor nirA	2958	IPR001138; IPR007219	Zn(2)-C6 fungal-type DNA-binding domain; Transcription factor, fungi	FVEG_09454	1	0.152	FOXG_11338	1	0.649	FCIRG_13226T1	1	0.948	FGSG_01378	1	0.764	neha_15103	1	0.583	1.6902	2.44596e-07	1.46902	0.00162169
FFUJ_00205	uncharacterized protein	2076	IPR001138	Zn(2)-C6 fungal-type DNA-binding domain	FVEG_00157	1	0.934	FOXG_01330	1	0.909	FCIRG_00393T1	1	0.831	FGSG_16090	0	0.334	neha_15133	0	0.335	1.99752	2.01692e-07	1.51269	0.0184543
FFUJ_05965	uncharacterized protein	2181	IPR001138	Zn(2)-C6 fungal-type DNA-binding domain	FVEG_02216	1	0.416	FOXG_03344	1	0.407	FCIRG_07855T1	1	0.619	FGSG_16090	0	0.303	neha_15133	1	0.623	1.94083	7.04913e-10	1.98183	6.84154e-05
FFUJ_06416	uncharacterized protein	1230	IPR001138	Zn(2)-C6 fungal-type DNA-binding domain	FVEG_01760	1	0.834	FOXG_02904	1	0.832	FCIRG_12458T1	1	0.834	FGSG_16090	0	0.175	neha_15133	0	0.177	-2.48481	4.14027e-07	-2.20369	0.00104245
FFUJ_10019	uncharacterized protein	2238	IPR001138	Zn(2)-C6 fungal-type DNA-binding domain	FVEG_11116	1	0.796	FOXG_13684	1	0.796	FCIRG_03056T1	1	0.933	FGSG_16090	1	0.759	neha_15133	0	0.313	-0.492675	0.001809	0.687974	0.00714267
FFUJ_13708	related to pathway-specific regulatory protein nit-4	2142	IPR001138; IPR007219	Zn(2)-C6 fungal-type DNA-binding domain; Transcription factor, fungi	FVEG_12118	1	0.522	FOXG_03745	1	0.853	FCIRG_06337T1	1	0.901	FGSG_16929	1	0.657	neha_15135	1	0.121	-0.157083	0.242021	0.376131	0.10886
FFUJ_06914	uncharacterized protein	2013	IPR001138; IPR007219	Zn(2)-C6 fungal-type DNA-binding domain; Transcription factor, fungi	FVEG_05647	0	0.27	FOXG_02462	0	0.249	FCIRG_04275T1	0	0.253	FGSG_06503	0	0.239	neha_15187	1	0.326	1.16886	4.71889e-07	0.222955	0.0737978
FFUJ_02334	related to lactose regulatory protein	1920	IPR001138; IPR007219	Zn(2)-C6 fungal-type DNA-binding domain; Transcription factor, fungi	FVEG_12720	1	0.668	FOXG_15389	1	0.676	FCIRG_00319T1	1	0.895	FGSG_16075	0	0.287	neha_15220	0	0.311	1.44591	3.07979e-06	-0.22146	0.408568
FFUJ_09161	related to lactose regulatory protein	2025	IPR001138; IPR007219	Zn(2)-C6 fungal-type DNA-binding domain; Transcription factor, fungi	FVEG_06510	1	0.717	FOXG_08883	1	0.76	FCIRG_13879T1	1	0.871	FGSG_16075	1	0.576	neha_15220	1	0.535	-0.627787	0.00365033	-0.283421	0.0759588
FFUJ_09228	related to Put3p and to hypothetical protein YJL206c	2247	IPR001138; IPR007219	Zn(2)-C6 fungal-type DNA-binding domain; Transcription factor, fungi	FVEG_10020	1	0.606	FOXG_11805	1	0.604	FCIRG_11521T1	1	0.584	FGSG_10639	1	0.326	neha_15220	0	0.224	-1.35584	0.000259124	-0.885705	0.18602
FFUJ_14054	related to transcription activator protein acu-15	1863	IPR001138; IPR007219	Zn(2)-C6 fungal-type DNA-binding domain; Transcription factor, fungi	FVEG_08366	0	0.195	FOXG_04731	1	0.261	FCIRG_00515T1	0	0.225	FGSG_16321	0	0.177	neha_15265	0	0.204	1.36279	2.5966e-07	1.12951	0.001108
FFUJ_02244	uncharacterized protein	2250	IPR001138; IPR007219	Zn(2)-C6 fungal-type DNA-binding domain; Transcription factor, fungi	FVEG_12635	1	0.768	FOXG_15317	1	0.919	FCIRG_12930T1	1	0.856	FGSG_15684	1	0.716	neha_15267	0	0.243	1.91141	1.14435e-08	1.3034	0.000431069
FFUJ_11173	uncharacterized protein	2130	IPR001138; IPR007219	Zn(2)-C6 fungal-type DNA-binding domain; Transcription factor, fungi	FVEG_12635	0	0.173	FOXG_15317	0	0.218	FCIRG_05875T1	0	0.243	FGSG_16414	0	0.255	neha_15267	0	0.22	0.155501	0.10489	0.192346	0.178509
FFUJ_11125	uncharacterized protein	1722	IPR001138; IPR002409; IPR007219	Zn(2)-C6 fungal-type DNA-binding domain; Aflatoxin biosynthesis regulatory protein; Transcription factor, fungi	FVEG_01423	0	0.146	FOXG_09425	0	0.138	FCIRG_12180T1	0	0.148	FGSG_12742	0	0.166	neha_15280	1	0.25	0.0483757	0.797517	0.161262	0.66418
FFUJ_11995	uncharacterized protein	1197	IPR007087; IPR015880	Zinc finger, C2H2; Zinc finger, C2H2-like	FVEG_10561	1	0.769	FOXG_11976	1	0.797	FCIRG_06903T1	1	0.781	FGSG_17238	0	0.097	neha_15294	1	0.473	0.319695	0.0506416	-0.414597	0.270944
FFUJ_09298	uncharacterized protein	1899	IPR001138	Zn(2)-C6 fungal-type DNA-binding domain	FVEG_09991	1	0.395	FOXG_11849	1	0.431	FCIRG_09913T1	0	0.305	FGSG_11321	0	0.261	neha_15323	1	0.411	-2.76726	8.76068e-07	-1.82448	8.02832e-05
FFUJ_06658	related to STB5 - SIN3 binding protein	1917	IPR001138; IPR007219	Zn(2)-C6 fungal-type DNA-binding domain; Transcription factor, fungi	FVEG_06537	0	0.22	FOXG_02701	1	0.703	FCIRG_02252T1	0	0.214	FGSG_13457	1	0.597	neha_15331	0	0.185	-1.10268	3.01972e-06	-1.92431	0.00394657
FFUJ_10229	uncharacterized protein	1791	IPR001138	Zn(2)-C6 fungal-type DNA-binding domain	FVEG_11575	0	0.117	FOXG_12831	0	0.131	FCIRG_11582T1	1	0.838	FGSG_03857	0	0.233	neha_15365	0	0.313	-2.37267	6.06197e-10	-2.07991	0.000691099
FFUJ_11073	uncharacterized protein	1890	IPR001138	Zn(2)-C6 fungal-type DNA-binding domain	FVEG_04998	0	0.108	FOXG_08076	0	0.108	FCIRG_11582T1	0	0.367	FGSG_06324	0	0.111	neha_15365	0	0.317	-1.13623	1.28709e-06	-1.57242	0.000375439
FFUJ_11321	uncharacterized protein	1740	IPR001138; IPR002409	Zn(2)-C6 fungal-type DNA-binding domain; Aflatoxin biosynthesis regulatory protein	FVEG_04253	0	0.1	FOXG_08863	0	0.114	FCIRG_11285T1	1	0.867	FGSG_03857	0	0.24	neha_15365	1	0.359	-0.829064	0.00475076	-2.28507	0.00262591
FFUJ_12528	related to HNM1 - Choline permease	3132	IPR001138; IPR002293; IPR004841	Zn(2)-C6 fungal-type DNA-binding domain; Amino acid/polyamine transporter I; Amino acid permease domain	FVEG_13901	1	0.389	FOXG_13504	1	0.33	FCIRG_09914T1	1	0.471	FGSG_11322	1	0.363	neha_15391	1	0.339	-0.0450579	0.41567	-0.628883	0.118963
FFUJ_06825	related to Zn(II)Cys6 transcriptional activator	1602	IPR001138; IPR007219	Zn(2)-C6 fungal-type DNA-binding domain; Transcription factor, fungi	FVEG_03320	1	0.367	FOXG_04822	1	0.378	FCIRG_07091T1	1	0.765	FGSG_00052	0	0.17	neha_15409	0	0.256	0.883303	7.41368e-05	-0.30236	0.361463
FFUJ_04056	related to Pdr3p	1629	IPR001138; IPR007219	Zn(2)-C6 fungal-type DNA-binding domain; Transcription factor, fungi	FVEG_09208	0	0.099	FOXG_05892	1	0.974	FCIRG_01935T1	1	0.978	FGSG_09333	1	0.779	neha_15413	1	0.278	1.65069	5.04029e-07	1.14442	0.000587284
FFUJ_10507	uncharacterized protein	1482	IPR001138	Zn(2)-C6 fungal-type DNA-binding domain	FVEG_08787	0	0.244	FOXG_09560	1	0.192	FCIRG_00902T1	1	0.695	FGSG_16240	1	0.531	neha_15489	1	0.209	-0.0341185	0.699923	0.133065	0.320047
FFUJ_05372	uncharacterized protein	1440	IPR001138	Zn(2)-C6 fungal-type DNA-binding domain	FVEG_12582	1	0.342	FOXG_16486	0	0.173	FCIRG_01746T1	1	0.623	FGSG_03508	0	0.259	neha_15533	1	0.223	-0.611767	0.00280158	-0.277669	0.258576
FFUJ_11299	uncharacterized protein	1392	IPR001138	Zn(2)-C6 fungal-type DNA-binding domain	FVEG_08644	0	0.239	FOXG_09835	0	0.245	FCIRG_06104T1	0	0.273	FGSG_16795	0	0.269	neha_15533	0	0.217	0.659836	7.5888e-06	0.680364	0.00205072
FFUJ_10866	uncharacterized protein	2001	IPR001138; IPR002409; IPR007219	Zn(2)-C6 fungal-type DNA-binding domain; Aflatoxin biosynthesis regulatory protein; Transcription factor, fungi	FVEG_08576	1	0.675	FOXG_09928	1	0.604	FCIRG_05919T1	1	0.951	FGSG_03294	1	0.712	neha_15609	1	0.522	0.37322	0.0218026	0.791067	0.0478488
FFUJ_02367	uncharacterized protein	1431	IPR017956; IPR020478	AT hook, DNA-binding motif; AT hook-like	FVEG_12751	1	0.195	FOXG_15421	1	0.541	FCIRG_14394T1	1	0.593	FGSG_07545	1	0.36	neha_15616	1	0.208	-0.121954	0.0814667	-0.133119	0.299111
FFUJ_00200	uncharacterized protein	1302	IPR007219	Transcription factor, fungi	FVEG_00250	1	0.719	FOXG_04845	0	0.294	FCIRG_02423T1	1	0.724	FGSG_09075	0	0.29	neha_15620	0	0.249	-0.106374	0.105749	0.0865829	0.379339
FFUJ_12098	uncharacterized protein	1425	IPR007219	Transcription factor, fungi	FVEG_07767	0	0.285	FOXG_04667	0	0.284	FCIRG_04112T1	1	0.783	FGSG_09075	0	0.259	neha_15620	1	0.436	-1.09329	3.73914e-07	-0.608675	0.00216991
FFUJ_12714	uncharacterized protein	363	IPR001138	Zn(2)-C6 fungal-type DNA-binding domain	FVEG_00574	0	0.04	FOXG_11463	0	0.038	FCIRG_02304T1	0	0.034	FGSG_05157	0	0.042	neha_15651	0	0.038	-0.63177	0.00072594	-0.456651	0.0151016
FFUJ_03989	fusarubin cluster - transcription factor	1014	IPR001138; IPR013700	Zn(2)-C6 fungal-type DNA-binding domain; Aflatoxin regulatory protein	FVEG_03700	1	0.598	FOXG_05821	1	0.917	FCIRG_12133T1	1	0.769	FGSG_17171	1	0.575	neha_15671	1	0.193	-1.66418	3.34069e-06	-3.27617	0.000155696
FFUJ_00742	probable heat shock protein 70	2847	IPR001023; IPR007087; IPR013126; IPR018181	Heat shock protein Hsp70; Zinc finger, C2H2-type; Heat shock protein 70; Heat shock protein 70, conserved site	FVEG_00688	1	0.644	FOXG_00893	1	0.645	FCIRG_05422T1	1	0.956	FGSG_00921	1	0.587	neha_03539	0	0.483	0.843981	0.000369043	0.748296	0.0483585
FFUJ_02018	related to transcription factor ZMS1	2526	NA	NA	FVEG_09870	1	0.7	FOXG_10937	1	0.162	FCIRG_01131T1	1	0.728	FGSG_16386	0	0.266	neha_00788	0	0.222	-0.744959	0.000651878	0.0419217	0.787536
FFUJ_02681	uncharacterized protein	339	IPR006565; IPR009072	Bromodomain transcription factor; Histone-fold	FVEG_08002	1	0.673	FOXG_01639	1	0.973	FCIRG_08320T1	1	0.885	FGSG_07161	1	0.938	neha_13294	1	0.797	-1.81011	3.30797e-06	-1.99776	0.000213451
FFUJ_13099	uncharacterized protein	1134	IPR007087; IPR015880	Zinc finger, C2H2; Zinc finger, C2H2-like	FVEG_04541	1	0.648	FOXG_07614	1	0.85	FCIRG_08150T1	0	0.348	FGSG_16570	1	0.545	NA	NA	NA	0.108676	0.374042	0.147278	0.376782

## Sheet: TF_Families
Table S3b Comparative classification of predicted transcription factors in F.fujikuroi and related species
Transcription factors are classified by interpro domains (Interpro ID, Interpro Description)
Interpro ID	Interpro Description	F. fujikuroi	F.verticillioides	F. oxysporum	F. circinatum	F. graminearum	F. mangiferae
IPR003163	APSES	2	1	2	1	2	2
IPR003163; IPR018004	APSES; KilA, N-terminal	3	3	3	2	3	3
IPR017956	AT hook, DNA-binding motif	8	5	6	8	9	7
IPR001606	AT-rich interaction region	4	3	4	3	3	4
IPR004827 (and/or IPR011700, IPR011616)	Basic-leucine zipper (bZIP) transcription factor	26	22	77	23	25	25
IPR004827 (or IPR011616); IPR002112	Basic-leucine zipper (bZIP) transcription factor; transcription factor jumonji	4	3	6	2	3	4
IPR011598	bHLH	15	15	62	14	16	14
IPR006565	Bromodomain transcription factor	3	3	3	4	4	4
IPR007087	C2H2 zinc finger	23	17	20	23	18	28
IPR007087; IPR015880	C2H2 zinc finger; C2H2-like zinc finger	26	16	16	27	25	27
IPR007087; IPR015880; IPR003656	C2H2 zinc finger; C2H2-like zinc finger, BED-type zinc finger	1	1	1	1	1	1
IPR007087; IPR015880; IPR013087	C2H2 zinc finger; C2H2-like zinc finger; C2H2-type/integrase, DNA-binding	33	34	37	32	29	35
IPR007087; IPR013087	C2H2 zinc finger; C2H2-type/integrase, DNA-binding	5	4	13	4	3	3
IPR015880; IPR013087	C2H2-like zinc finger; C2H2-type/integrase, DNA-binding	4	2	2	2	4	3
IPR015416	C2H2-type zinc finger, histone UAS binding	1	1	1	1	1	1
IPR003956; IPR003957; IPR003958; IPR001289 or IPR005612	CCAAT factors	10	9	11	11	11	11
IPR007196	CCR4-Not complex component, Not1	1	1		2	1	1
IPR006695	Centromere protein Cenp-B, DNA-binding domain 1	1	1	1	2	1	1
IPR002059	Cold-shock protein, DNA-binding					1
IPR001083	Copper fist DNA-binding	4	2	2	3	4	4
IPR007604	CP2 transcription factor	1	1	1	1	1	1
IPR003034	DNA-binding SAP	3	3	5	3	3	3
IPR001766 (IPR018122); IPR011991	Fork head; Winged helix-turn-helix transcription repressor DNA-binding	4	3	5	3	4	3
IPR001766; IPR011991; IPR017956	Fork head; Winged helix-turn-helix transcription repressor DNA-binding; AT hook, DNA-binding motif		1
IPR007219	Fungal specific transcription factor	74	103	118	138	56	128
IPR007219; IPR007087	Fungal specific transcription factor; C2H2 zinc finger			1
IPR007219; IPR007087; IPR015880	Fungal specific transcription factor; C2H2 zinc finger; C2H2-like zinc finger					1
IPR007219; IPR007087; IPR015880; IPR013087	Fungal specific transcription factor; C2H2 zinc finger; C2H2-like zinc finger; C2H2-type/integrase, DNA-binding	14	5	8	8	9	8
IPR001387; IPR010982	Helix-turn-helix type 3; lambda repressor-like, DNA-binding	1	1	1	1	1	1
IPR007889	Helix-turn-helix, Psq	2		1	1		4
IPR000910; IPR009071	HMG	8	8	12	7	9	8
IPR000637; IPR017956	HMG; AT hook, DNA-binding motif			1		1	1
IPR000910; IPR009071; IPR011991	HMG; Winged helix-turn-helix transcription repressor DNA-binding	1			1	1	1
IPR001356 (and/or IPR008422; IPR017970)	Homeobox (KN domain; homeobox conserved site)	7	7	8	7	6	9
IPR001356; (IPR013087; IPR007087; IPR0015880); IPR008422	Homeobox; C2H2 zinc finger; KN domain	5	2	4	6	6	4
IPR010982	Lambda repressor-like, DNA-binding	2	1	4	1	1	1
IPR002100	MADS-box	2	2	4	2	2	4
IPR014778 (IPR017930; IPR014778; IPR015495); and/or IPR001005	Myb; SANT domain	13	13	17	12	15	12
IPR014778; IPR001005; IPR017174	Myb; SANT domain; fungal transcription factor IIIB, Bdp1 subunit	1		1	1		1
IPR014778; IPR001005; IPR011991	Myb; SANT domain; Winged helix-turn-helix transcription repressor DNA-binding	1	1	1	1	1
IPR007396	Negative transcriptional regulator	2	3	2	2	2	2
IPR008967	p53-like transcription factor	3	3	4	3	3	3
IPR014839	Ribonucleotide reductase, transcriptional regulator CRT10	1			1		1
IPR005011	SART1	1	1	1	1	1	1
IPR010770	SGT1	1	1	1	1	1	1
IPR011344 or IPR009044	ssDNA-binding transcriptional regulator	2	2	2	2	2	2
IPR000818	TEA/ATTS	1	1	1	1		1
IPR013129 (and/or IPR003347; IPR003349)	Transcription factor jumonji	8	7	9	9	9	5
IPR013129 (and IPR003347); IPR017956	Transcription factor jumonji; AT hook, DNA-binding motif	1	1	1		1	1
IPR013129 (and/or IPR003347; IPR003349); IPR004198	Transcription factor jumonji; C5HC2 zinc finger		1	1			10
IPR013129 (and IPR003347; IPR003349); IPR004198; IPR001606	Transcription factor jumonji; C5HC2 zinc finger; AT-rich interaction region	1			1	1
IPR004198	C5HC2 zinc finger						1
IPR000812; IPR002853; IPR003166; IPR016656	Transcription factor TFIIs	4	3	3	6	4	4
IPR004330	Transcription factor, FAR1-related	1	1	3	2	1	1
IPR011991	Winged helix-turn-helix transcription repressor DNA-binding	33	32	37	32	31	31
IPR011991; IPR003150	Winged helix-turn-helix transcription repressor DNA-binding; DNA-binding RFX	1	1	1	1	1	3
IPR011991; IPR000232	Winged helix-turn-helix transcription repressor DNA-binding; Heat shock factor (HSF)-type, DNA-binding;	3	3	3	2	3	1
IPR008895	YL1 nuclear	1	1	1	1	1	1
IPR015880	Zinc finger, C2H2-like	4	1	1	2	6	1
IPR000690	Zinc finger, C2H2-type matrin	2	2	2	2	2	2
IPR000690; IPR007087; IPR015880	Zinc finger, C2H2-type matrin; C2H2 zinc finger; C2H2-like zinc finger	1	1	1	1	1	1
IPR013087	Zinc finger, C2H2-type/integrase, DNA-binding		1	3	1		1
IPR000571	Zinc finger, CCCH-type	20	18	19	18	20	18
IPR000571; IPR007087	Zinc finger, CCCH-type; C2H2 zinc finger	2			1	1
IPR000571; IPR000967	Zinc finger, CCCH-type; Zinc finger, NF-X1-type			1
IPR001878 or IPR019401	Zinc finger, CCHC-type	12	11	20	12	12	17
IPR001594	Zinc finger, DHHC-type	6	3	5	5	5	6
IPR015088	Zinc finger, DNA-directed DNA polymerase, family B, alpha	1	1	1	1	1	6
IPR000679; IPR013088	Zinc finger, GATA-type	9	6	8	6	9	7
IPR010666	Zinc finger, GRF-type	2	1	1	1	2	1
IPR004181	Zinc finger, MIZ-type	3	2	2	3	3	3
IPR000967	Zinc finger, NF-X1-type					1
IPR001510	Zinc finger, PARP-type	1	1	1	1	1	1
IPR006642	Zinc finger, Rad18-type putative	3	3	3	3	1	3
IPR006642; IPR007087	Zinc finger, Rad18-type putative; C2H2 zinc finger					1	1
IPR006642; IPR003034	Zinc finger, Rad18-type putative; DNA-binding SAP	1			1	1
IPR001138	Zn(2)-C6 fungal-type DNA-binding domain	260	140	156	197	166	227
IPR001138; IPR007219	Zn(2)-C6 fungal-type DNA-binding domain; fungal specific transcription factor	235	90	120	160	144	208
IPR001138; IPR007219 (and/or IPR007087, IPR013087, IPR015880)	Zn(2)-C6 fungal-type DNA-binding domain; fungal specific transcription factor, C2H2 zinc finger	10	4	3	3	7	6
Total number of TFs		949	640	876	841	726	945
a Individual TF were classified into families based on the DNA binding domain.

## Sheet: Secreted_Proteins
Table S3c Predicted secreted proteins in F.fujikuroi
TargetP RC	TargetP RC-Score
TargetP Target	Predicted target by TargetP
Wolfpsort	Predicted compartments by Wolfpsort
SignalP	Classification by SignalP
Gene Code	Gene Description	Protein Length (AS)	SecretomeP NN-Score	TargetP RC	TargetP Target	Wolfpsort	SignalP
FFUJ_00005	related to isoamyl alcohol oxidase	585	0.68	2	Secretory pathway	extr 24, mito 2	Signal peptide
FFUJ_00051	uncharacterized protein	184	0.936	1	Secretory pathway	extr 26	Signal peptide
FFUJ_00070	probable aspartic proteinase precursor	387	0.688	3	Secretory pathway	extr 27	Signal peptide
FFUJ_00071	probable pectin lyase precursor	377	0.653	1	Secretory pathway	extr 27	Signal peptide
FFUJ_00072	related to endoglucanase I precursor	351	0.802	2	Secretory pathway	extr 19, nucl 2, mito 2, cyto 2, cyto_nucl 2, vacu 2, cyto_mito 2, mito_nucl 2	Signal peptide
FFUJ_00073	uncharacterized protein	341	0.859	3	Secretory pathway	extr 22, cyto 3	Signal peptide
FFUJ_00074	related to small s protein	954	0.461	2	Secretory pathway	extr 8, cyto 5, plas 4, golg 4, E.R. 3, pero 2	Signal peptide
FFUJ_00080	uncharacterized protein	242	0.43	1	Secretory pathway	extr 11, E.R. 6, golg 3, nucl 2.5, cyto_nucl 2.5, cyto 1.5, mito 1, pero 1, vacu 1	Signal peptide
FFUJ_00081	related to tenascin X precursor	678	0.785	1	Secretory pathway	extr 26	Signal peptide
FFUJ_00082	uncharacterized protein	322	0.893	1	Secretory pathway	extr 19, golg 4, E.R. 2	Signal peptide
FFUJ_00088	uncharacterized protein	1132	0.476	1	Secretory pathway	plas 5, extr 5, cyto_nucl 5, nucl 4.5, cyto 4.5, E.R. 3, golg 2	Signal peptide
FFUJ_00098	uncharacterized protein	571	0.494	3	Secretory pathway	extr 17, cyto 4.5, cyto_nucl 3.5, plas 2, nucl 1.5	Signal peptide
FFUJ_00099	uncharacterized protein	191	0.438	3	Secretory pathway	extr 22, mito 4	Signal peptide
FFUJ_00143	uncharacterized protein	326	0.65	2	Secretory pathway	extr 27	Signal peptide
FFUJ_00144	uncharacterized protein	3201	0.407	3	Secretory pathway	extr 25	Signal peptide
FFUJ_00147	uncharacterized protein	437	0.737	1	Secretory pathway	extr 23, mito 2	Signal peptide
FFUJ_00161	uncharacterized protein	175	0.837	2	Secretory pathway	extr 25	Signal peptide
FFUJ_00180	uncharacterized protein	189	0.919	3	Secretory pathway	extr 16, plas 5, E.R. 3, pero 1, golg 1, vacu 1	Signal peptide
FFUJ_00203	uncharacterized protein	446	0.725	2	Secretory pathway	extr 15, cyto 10	Signal peptide
FFUJ_00206	HET-6OR heterokaryon incompatibility protein (het-6OR allele)	461	0.553	1	Secretory pathway	cyto 9.5, cyto_nucl 9, nucl 5.5, mito 5, pero 3, extr 2, cysk 2	Non-secretory protein
FFUJ_00245	uncharacterized protein	318	0.862	1	Secretory pathway	extr 25	Signal peptide
FFUJ_00255	probable subtilisin-like serine protease	531	0.364	2	Secretory pathway	cyto 16.5, cyto_mito 10.166, cyto_nucl 9.833, extr 7	Signal peptide
FFUJ_00270	uncharacterized protein	85	0.926	2	Secretory pathway	extr 22, E.R. 2, mito 1, pero 1, vacu 1	Signal peptide
FFUJ_00277	uncharacterized protein	261	0.765	1	Secretory pathway	extr 24, golg 3	Signal peptide
FFUJ_00279	uncharacterized protein	266	0.548	1	Secretory pathway	extr 14, E.R. 6, golg 4, vacu 2	Signal peptide
FFUJ_00287	uncharacterized protein	457	0.536	2	Secretory pathway	extr 9, cyto_nucl 6.333, cyto 6, nucl 5.5, cyto_mito 5.333, mito 3.5	Signal peptide
FFUJ_00305	uncharacterized protein	335	0.512	1	Secretory pathway	extr 9, plas 8, E.R. 3, golg 3, cyto 2	Signal peptide
FFUJ_00317	related to choline dehydrogenase	638	0.75	3	Secretory pathway	extr 14, mito 6.5, cyto_mito 5.5, cyto 3.5	Signal peptide
FFUJ_00326	uncharacterized protein	480	0.712	3	Secretory pathway	extr 13, mito 5, nucl 4, cyto 2, pero 1, E.R. 1, vacu 1	Signal peptide
FFUJ_00351	probable galactose oxidase precursor	1059	0.116	1	Secretory pathway	extr 24, mito 1, cyto 1, vacu 1, cyto_mito 1	Signal peptide
FFUJ_00359	related to 5^ nucleotidase	608	0.72	2	Secretory pathway	extr 14, cyto 4.5, mito 4, cyto_nucl 4, nucl 2.5	Signal peptide
FFUJ_00360	uncharacterized protein	82	0.905	1	Secretory pathway	extr 27	Signal peptide
FFUJ_00401	related to glycosyl hydrolase	616	0.744	1	Secretory pathway	extr 23, plas 1, E.R. 1, golg 1, vacu 1	Signal peptide
FFUJ_00424	probable endopeptidase K	416	0.585	2	Secretory pathway	extr 26	Signal peptide
FFUJ_00440	uncharacterized protein	221	0.727	1	Secretory pathway	extr 22, E.R. 2, golg 2	Signal peptide
FFUJ_00446	related to MUC1 Extracellular alpha-1,4-glucan glucosidase EC:3.2.1.3	705	0.521	1	Secretory pathway	extr 22, cyto 4	Signal peptide
FFUJ_00452	related to acetylxylan esterase precursor	228	0.916	2	Secretory pathway	plas 8, extr 7, E.R. 7, vacu 4	Signal peptide
FFUJ_00453	related to acetylxylan esterase precursor	227	0.927	1	Secretory pathway	extr 20, plas 4, mito 1, E.R. 1, vacu 1	Signal peptide
FFUJ_00495	related to S-adenosylmethionine:diacylglycerol 3-amino-3-carboxypropyl transferase	840	0.553	2	Secretory pathway	extr 14, mito 4, cyto 3, plas 2, E.R. 2, mito_nucl 2, cyto_pero 2	Signal peptide
FFUJ_00611	related to spore coat protein SP96 precursor	427	0.329	3	Secretory pathway	extr 21, mito 3, cyto 3, cyto_mito 3	Signal peptide
FFUJ_00638	related to tpa inducible protein	1030	0.289	3	Secretory pathway	nucl 15.5, cyto_nucl 10.5, cyto 4.5, mito 3, extr 3	Signal peptide
FFUJ_00663	uncharacterized protein	364	0.694	3	Secretory pathway	cyto 9, cyto_nucl 8.5, mito 8, nucl 6, extr 3	Signal peptide
FFUJ_00689	related to TOS1 Target of SBF	457	0.398	3	Secretory pathway	extr 15, mito 4.5, cyto_mito 4.5, cyto 3.5, vacu 2	Signal peptide
FFUJ_00701	uncharacterized protein	519	0.553	2	Secretory pathway	extr 21, mito 3, nucl 1, plas 1, vacu 1	Signal peptide
FFUJ_00764	uncharacterized protein	65	0.915	1	Secretory pathway	cyto 11, extr 10, mito 5	Signal peptide
FFUJ_00816	uncharacterized protein	390	0.684	2	Secretory pathway	extr 23, cyto 3	Signal peptide
FFUJ_00854	uncharacterized protein	354	0.459	1	Secretory pathway	extr 27	Signal peptide
FFUJ_00903	uncharacterized protein	121	0.317	3	Secretory pathway	extr 22, cyto 3	Signal peptide
FFUJ_00933	uncharacterized protein	262	0.642	2	Secretory pathway	extr 25	Signal peptide
FFUJ_01006	uncharacterized protein	245	0.916	2	Secretory pathway	extr 24, vacu 2	Signal peptide
FFUJ_01034	uncharacterized protein	174	0.553	3	Secretory pathway	extr 10, cyto_nucl 7, nucl 5, mito 5, cyto 5	Non-secretory protein
FFUJ_01039	related to extracellular matrix protein precursor	212	0.848	2	Secretory pathway	extr 25	Signal peptide
FFUJ_01058	related to small s protein	560	0.159	3	Secretory pathway	cyto 9.5, cyto_nucl 9.5, nucl 8.5, extr 5, pero 2	Signal peptide
FFUJ_01090	related to cytosolic Cu/Zn superoxide dismutase	265	0.737	2	Secretory pathway	extr 26	Signal peptide
FFUJ_01111	uncharacterized protein	156	0.652	1	Secretory pathway	extr 24, vacu 2	Signal peptide
FFUJ_01124	uncharacterized protein	303	0.636	2	Secretory pathway	extr 14, cyto 8, mito 3	Signal peptide
FFUJ_01165	uncharacterized protein	353	0.42	2	Secretory pathway	extr 20, mito 3, cyto 2	Signal peptide
FFUJ_01167	probable rhamnogalacturonase B precursor	540	0.634	2	Secretory pathway	extr 24, cyto 2	Signal peptide
FFUJ_01247	uncharacterized protein	258	0.687	1	Secretory pathway	extr 16, mito 5, cyto 2, plas 1, cyto_nucl 1, pero 1, E.R. 1, golg 1	Non-secretory protein
FFUJ_01301	probable endochitinase	707	0.462	1	Secretory pathway	extr 22, golg 3	Signal peptide
FFUJ_01338	related to PPN1 - vacuolar endopolyphosphatase	712	0.375	1	Secretory pathway	cyto_mito 6, mito 5.5, cyto 5.5, nucl 5, extr 3, vacu 3, pero 2, E.R. 2	Signal peptide
FFUJ_01359	uncharacterized protein	99	0.85	1	Secretory pathway	plas 11, mito 6, extr 4, pero 2, E.R. 2	Signal peptide
FFUJ_01371	uncharacterized protein	207	0.276	2	Secretory pathway	extr 24, nucl 1, mito 1, cyto 1, cyto_nucl 1, cyto_mito 1, mito_nucl 1	Signal peptide
FFUJ_01416	related to acetylxylan esterase	303	0.843	3	Secretory pathway	cyto 9.5, extr 8, mito 6, cyto_nucl 6, pero 2	Signal peptide
FFUJ_01433	uncharacterized protein	171	0.717	1	Secretory pathway	extr 24, mito 2	Signal peptide
FFUJ_01434	related to triacylglycerol lipase	405	0.847	3	Secretory pathway	extr 22, mito 3	Signal peptide
FFUJ_01441	probable protein disulfide-isomerase precursor	502	0.61	2	Secretory pathway	cyto 16, extr 4, mito 3, E.R. 2	Signal peptide
FFUJ_01479	related to beta-hexosaminidase precursor	611	0.667	2	Secretory pathway	extr 16, E.R. 4, golg 3, cyto 2, vacu 2	Signal peptide
FFUJ_01569	uncharacterized protein	218	0.888	1	Secretory pathway	extr 27	Signal peptide
FFUJ_01594	related to acid proteinase PEPI precursor	494	0.805	2	Secretory pathway	extr 26	Signal peptide
FFUJ_01612	probable FK506-binding protein (FKBP)	195	0.2	1	Secretory pathway	extr 15, cyto 6, E.R. 5	Signal peptide
FFUJ_01644	uncharacterized protein	190	0.91	1	Secretory pathway	mito 12.5, cyto_mito 12, cyto 10.5, extr 3	Signal peptide
FFUJ_01663	related to short-chain dehydrogenase/reductase	353	0.675	1	Secretory pathway	extr 8, mito 6, cyto 6, cyto_mito 6	Signal anchor
FFUJ_01674	related to secretory protein SSP120	200	0.759	3	Secretory pathway	extr 8, mito 6.5, cyto_mito 5.5, cyto 3.5, nucl 3, pero 2, E.R. 2, vacu 2	Signal peptide
FFUJ_01676	uncharacterized protein	341	0.491	2	Secretory pathway	extr 24, nucl 3	Signal peptide
FFUJ_01730	related to alpha/beta superfamily hydrolase	345	0.63	1	Secretory pathway	extr 20, mito 6	Signal peptide
FFUJ_01779	uncharacterized protein	368	0.765	2	Secretory pathway	extr 25	Signal peptide
FFUJ_01819	probable triacylglycerol lipase V precursor	584	0.779	1	Secretory pathway	extr 25	Signal peptide
FFUJ_01825	probable pectin lyase precursor	375	0.669	1	Secretory pathway	extr 27	Signal peptide
FFUJ_01887	uncharacterized protein	137	0.612	1	Secretory pathway	extr 25	Signal peptide
FFUJ_01900	uncharacterized protein	264	0.694	2	Secretory pathway	extr 18, mito 8	Signal peptide
FFUJ_01901	related to beta-glucosidase	623	0.673	2	Secretory pathway	extr 21, cyto 2.5, cyto_nucl 2, pero 2	Signal peptide
FFUJ_01908	uncharacterized protein	200	0.396	2	Secretory pathway	cyto 8, extr 7, E.R. 7, nucl 2, mito 1, pero 1, golg 1	Signal peptide
FFUJ_01917	uncharacterized protein	190	0.918	2	Secretory pathway	extr 23, mito 2	Signal peptide
FFUJ_01955	uncharacterized protein	240	0.866	2	Secretory pathway	extr 26	Signal peptide
FFUJ_01956	uncharacterized protein	128	0.898	1	Secretory pathway	extr 27	Signal peptide
FFUJ_01957	probable proteine disulfate isomerase	509	0.734	1	Secretory pathway	extr 16, mito 4, cyto 4, cyto_nucl 3.5	Signal peptide
FFUJ_01966	uncharacterized protein	323	0.745	1	Secretory pathway	extr 22, vacu 2, mito 1, cyto 1, pero 1, cyto_mito 1, cyto_pero 1	Signal peptide
FFUJ_01969	uncharacterized protein	630	0.714	1	Secretory pathway	extr 15, E.R. 4, golg 3, mito 2, nucl 1, cyto 1, plas 1, cyto_nucl 1	Signal peptide
FFUJ_01985	putative trichothecene biosynthesis gene	360	0.76	2	Secretory pathway	extr 23, cyto 2	Signal peptide
FFUJ_01989	related to isoamyl alcohol oxidase	602	0.535	3	Secretory pathway	extr 26	Signal peptide
FFUJ_01991	uncharacterized protein	117	0.601	1	Secretory pathway	extr 25	Signal peptide
FFUJ_01992	related to hydrophobin	148	0.251	1	Secretory pathway	nucl 8, extr 8, cyto 6.5, cyto_mito 5.5, mito 3.5	Signal peptide
FFUJ_02014	uncharacterized protein	455	0.77	1	Secretory pathway	extr 18, cyto 4.5, cyto_nucl 3, mito 2	Signal peptide
FFUJ_02025	related to xylan 1,4-beta-xylosidase	766	0.595	2	Secretory pathway	extr 21, mito 2, cyto 2, cyto_mito 2	Signal peptide
FFUJ_02034	uncharacterized protein	265	0.678	2	Secretory pathway	extr 18, mito 4, golg 2, mito_nucl 2	Signal peptide
FFUJ_02039	uncharacterized protein	200	0.882	2	Secretory pathway	extr 27	Signal peptide
FFUJ_02041	uncharacterized protein	1079	0.252	3	Secretory pathway	extr 23, E.R. 2, golg 2	Signal peptide
FFUJ_02058	related to pisatin demethylase cytochrome P450	544	0.669	1	Secretory pathway	mito 12, cyto 6, cyto_nucl 5.5, nucl 3, extr 3, pero 3	Signal peptide
FFUJ_02083	uncharacterized protein	363	0.547	2	Secretory pathway	extr 16, cyto 5, nucl 2, vacu 2	Signal peptide
FFUJ_02103	related to triacylglycerol lipase V precursor	490	0.674	1	Secretory pathway	extr 20, mito 5	Signal peptide
FFUJ_02104	uncharacterized protein	151	0.95	2	Secretory pathway	extr 21, cyto_nucl 3, nucl 2.5, cyto 2.5	Signal peptide
FFUJ_02124	uncharacterized protein	456	0.782	2	Secretory pathway	extr 22, mito 2, cyto 1.5, cyto_nucl 1.5	Signal peptide
FFUJ_02134	related to Carboxypeptidase 2	538	0.75	3	Secretory pathway	extr 17, cyto 4, cyto_mito 3.833, cyto_nucl 3.333, mito 2.5, nucl 1.5	Signal peptide
FFUJ_02160	probable nuclease S1 precursor	337	0.6	3	Secretory pathway	extr 26	Signal peptide
FFUJ_02174	probable lipase precursor	448	0.721	1	Secretory pathway	extr 26	Signal peptide
FFUJ_02188	related to ankyrin	1349	0.616	2	Secretory pathway	extr 14, cyto 3.5, cyto_nucl 2.5, plas 2, pero 2, E.R. 2, mito 1, golg 1, vacu 1	Signal peptide
FFUJ_02196	uncharacterized protein	391	0.614	2	Secretory pathway	extr 24, vacu 2	Signal peptide
FFUJ_02199	uncharacterized protein	70	0.902	1	Secretory pathway	extr 21, E.R. 3, vacu 2	Signal peptide
FFUJ_02210	related to ankyrin	1244	0.552	3	Secretory pathway	extr 10, plas 5, cyto 4.5, cyto_nucl 3, E.R. 3, pero 2, golg 2	Signal peptide
FFUJ_02211	uncharacterized protein	72	0.634	1	Secretory pathway	extr 22, mito 2, plas 1, E.R. 1, golg 1, cyto_mito 1, mito_nucl 1	Non-secretory protein
FFUJ_02212	L-amino-acid oxidase	690	0.716	3	Secretory pathway	extr 14, mito 6, cyto 4, vacu 2	Signal peptide
FFUJ_02218	uncharacterized protein	88	0.876	1	Secretory pathway	extr 9, nucl 5, E.R. 4, mito_nucl 4, mito 3, cyto 3, cyto_mito 3	Signal peptide
FFUJ_02225	uncharacterized protein	139	0.918	2	Secretory pathway	extr 26	Signal peptide
FFUJ_02251	uncharacterized protein	107	0.789	2	Secretory pathway	extr 23, mito 1, cyto_nucl 1, pero 1, vacu 1	Non-secretory protein
FFUJ_02254	related to chitinase	424	0.896	1	Secretory pathway	extr 27	Signal peptide
FFUJ_02263	uncharacterized protein	214	0.658	1	Secretory pathway	extr 24, cyto 1, plas 1, E.R. 1	Signal peptide
FFUJ_02272	uncharacterized protein	315	0.44	1	Secretory pathway	plas 10, E.R. 4, extr 3, vacu 3, mito 2, golg 2, nucl 1, cyto 1, cyto_nucl 1, pero 1, cyto_pero 1	Signal peptide
FFUJ_02273	uncharacterized protein	619	0.782	2	Secretory pathway	extr 12, golg 5, mito 4, E.R. 3, cyto_mito 3	Signal peptide
FFUJ_02275	uncharacterized protein	247	0.45	2	Secretory pathway	mito 11.5, extr 8, cyto_mito 7.5, cyto 2.5, nucl 2	Signal peptide
FFUJ_02278	probable alpha-L-arabinofuranosidase precursor	301	0.847	1	Secretory pathway	extr 25	Signal peptide
FFUJ_02289	related to Dextranase	599	0.591	2	Secretory pathway	extr 14, cyto 4.5, mito 4, cyto_pero 3.5, nucl 2	Signal peptide
FFUJ_02291	uncharacterized protein	126	0.925	1	Secretory pathway	extr 19, golg 5, E.R. 2	Signal peptide
FFUJ_02300	uncharacterized protein	170	0.745	2	Secretory pathway	extr 13, mito 7, cyto 2.5, cyto_nucl 2.5, pero 2	Signal peptide
FFUJ_02318	related to RF2 protein	881	0.581	1	Secretory pathway	extr 24, mito 2	Signal peptide
FFUJ_02331	uncharacterized protein	174	0.955	2	Secretory pathway	extr 25	Signal peptide
FFUJ_02335	uncharacterized protein	430	0.865	1	Secretory pathway	extr 23, cyto 3	Signal peptide
FFUJ_02340	related to hydroxylase	433	0.542	2	Secretory pathway	extr 11, E.R. 4, golg 4, pero 3, cyto 2, vacu 2	Signal peptide
FFUJ_02350	related to thioredoxin reductase	368	0.805	1	Secretory pathway	extr 21, E.R. 4	Signal peptide
FFUJ_02361	probable exopolygalacturonase	464	0.368	1	Secretory pathway	extr 21, vacu 3, cyto 2	Signal peptide
FFUJ_02383	uncharacterized protein	246	0.468	2	Secretory pathway	extr 15, mito 5, cyto 5, cyto_mito 5	Signal peptide
FFUJ_02384	probable pectin methylesterase family protein	406	0.705	2	Secretory pathway	extr 25	Signal peptide
FFUJ_02390	uncharacterized protein	1033	0.29	1	Secretory pathway	extr 25	Signal peptide
FFUJ_02395	uncharacterized protein	87	0.961	2	Secretory pathway	mito 17, extr 4, cyto 3, pero 2	Signal peptide
FFUJ_02425	related to extracellular chitinase	402	0.841	1	Secretory pathway	extr 7, cyto 5.5, mito 5, cyto_pero 5, pero 3.5, mito_nucl 3.5	Signal peptide
FFUJ_02426	related to glycerophosphoryl diester phosphodiesterase family protein	420	0.675	3	Secretory pathway	extr 15, cyto 5, mito 4, vacu 2, mito_nucl 2	Signal peptide
FFUJ_02485	uncharacterized protein	230	0.721	3	Secretory pathway	extr 21, cyto 3, mito 2, cyto_pero 2	Signal peptide
FFUJ_02495	uncharacterized protein	333	0.122	1	Secretory pathway	extr 10, E.R. 6, vacu 4, golg 3, nucl 2	Signal peptide
FFUJ_02501	related to Ca2+ channel	617	0.786	1	Secretory pathway	extr 15, E.R. 5, plas 3, golg 2	Signal peptide
FFUJ_02526	uncharacterized protein	198	0.6	3	Secretory pathway	mito 15.5, cyto_mito 10, cyto 3.5, extr 3, nucl 2	Signal peptide
FFUJ_02563	probable alkaline phosphatase	655	0.686	2	Secretory pathway	extr 23, E.R. 2	Signal peptide
FFUJ_02589	uncharacterized protein	186	0.612	3	Secretory pathway	plas 12, extr 5, mito 4, E.R. 3, cyto 1, pero 1, vacu 1, cyto_pero 1	Signal peptide
FFUJ_02662	probable protein disulfide-isomerase precursor	372	0.786	1	Secretory pathway	extr 14, E.R. 4, cyto 3, mito 2, golg 2, vacu 2	Signal peptide
FFUJ_02725	related to ADP-ribosylation factor (ARF) GTPase activating protein (GAP) with effector functions	1227	0.345	2	Secretory pathway	mito 7, cyto 6.5, cyto_nucl 6.5, nucl 5.5, extr 4, pero 2	Non-secretory protein
FFUJ_02760	uncharacterized protein	940	0.661	2	Secretory pathway	extr 16, plas 5, mito 3, E.R. 3	Signal peptide
FFUJ_02828	uncharacterized protein	84	0.562	3	Secretory pathway	extr 11, mito 8, plas 3, nucl 2, pero 1, E.R. 1, golg 1	Signal peptide
FFUJ_02844	related to stress response protein rds1p	320	0.727	3	Secretory pathway	extr 25	Signal peptide
FFUJ_02853	related to acid sphingomyelinase	635	0.759	1	Secretory pathway	extr 22, cyto 1, plas 1, E.R. 1, golg 1, vacu 1	Signal peptide
FFUJ_02862	uncharacterized protein	185	0.875	1	Secretory pathway	extr 24, golg 2	Signal peptide
FFUJ_02972	probable PRC1 - carboxypeptidase y, serine-type protease	541	0.621	3	Secretory pathway	extr 23, mito 2, vacu 2	Signal peptide
FFUJ_02978	uncharacterized protein	94	0.91	1	Secretory pathway	extr 26	Signal peptide
FFUJ_02980	related to mixed-linked glucanase precursor MLG1	495	0.622	3	Secretory pathway	extr 25	Signal peptide
FFUJ_03000	related to CRH1 - family of putative glycosidases might exert a common role in cell wall organization	373	0.837	2	Secretory pathway	extr 24, golg 2	Signal peptide
FFUJ_03089	uncharacterized protein	211	0.377	3	Secretory pathway	extr 20, E.R. 3, mito 2, plas 2	Signal peptide
FFUJ_03094	uncharacterized protein	526	0.226	3	Secretory pathway	extr 14, mito 4, cyto 3, pero 3, cyto_pero 3	Signal peptide
FFUJ_03120	uncharacterized protein	364	0.817	2	Secretory pathway	extr 24, mito 1, plas 1, golg 1	Signal peptide
FFUJ_03224	related to beta-1,3 exoglucanase	680	0.322	2	Secretory pathway	extr 22, nucl 3	Signal peptide
FFUJ_03271	uncharacterized protein	140	0.869	1	Secretory pathway	extr 21, E.R. 2, golg 2	Signal peptide
FFUJ_03302	uncharacterized protein	134	0.733	1	Secretory pathway	extr 20, E.R. 3, vacu 2	Signal peptide
FFUJ_03310	uncharacterized protein	478	0.31	3	Secretory pathway	extr 8, E.R. 7, cyto 5, mito 4, golg 2	Signal peptide
FFUJ_03381	probable beta-1,3 exoglucanase precursor	812	0.708	1	Secretory pathway	extr 26	Signal peptide
FFUJ_03385	related to amidohydrolase AmhX	450	0.808	2	Secretory pathway	extr 15, cyto 4, mito 3, E.R. 3	Signal peptide
FFUJ_03389	related to alkaline phosphatase D precursor	626	0.592	2	Secretory pathway	extr 26	Signal peptide
FFUJ_03405	uncharacterized protein	181	0.65	1	Secretory pathway	extr 22, cyto 3	Signal peptide
FFUJ_03411	uncharacterized protein	429	0.7	2	Secretory pathway	extr 25	Signal peptide
FFUJ_03429	probable subtilisin-like serine protease	882	0.582	2	Secretory pathway	extr 21, mito 3, vacu 2, cyto_mito 2	Signal peptide
FFUJ_03437	related to TWF1 - twinfilin, an actin monomer sequestering protein	313	0.913	2	Secretory pathway	extr 21, mito 2, plas 2, E.R. 2	Signal peptide
FFUJ_03455	related to chitin binding protein	475	0.717	1	Secretory pathway	extr 26	Signal peptide
FFUJ_03465	related to aminopeptidase Y precursor, vacuolar	491	0.648	2	Secretory pathway	cyto 12, extr 8, cyto_mito 8	Signal peptide
FFUJ_03483	probable APE3 - vacuolar aminopeptidase Y	508	0.607	2	Secretory pathway	cyto 13.5, extr 9, cyto_nucl 7.5, mito 2	Signal peptide
FFUJ_03491	uncharacterized protein	277	0.395	3	Secretory pathway	cyto 16, cyto_nucl 10, extr 6, nucl 2	Non-secretory protein
FFUJ_03505	uncharacterized protein	418	0.312	2	Secretory pathway	extr 20, E.R. 4, vacu 2	Signal peptide
FFUJ_03512	probable aspartic proteinase precursor	560	0.64	2	Secretory pathway	extr 17, cyto 5, vacu 2, mito 1, E.R. 1, golg 1	Signal peptide
FFUJ_03516	uncharacterized protein	375	0.803	3	Secretory pathway	extr 24, mito 3	Signal peptide
FFUJ_03520	related to serine-type carboxypeptidase Z precursor	619	0.67	1	Secretory pathway	extr 18, mito 5, vacu 2	Signal peptide
FFUJ_03538	uncharacterized protein	292	0.273	3	Secretory pathway	extr 13, mito 11, cyto 3	Signal peptide
FFUJ_03543	uncharacterized protein	236	0.62	2	Secretory pathway	extr 15, cyto 10	Signal peptide
FFUJ_03546	uncharacterized protein	269	0.589	1	Secretory pathway	extr 14, mito 4, cyto 3.5, cyto_nucl 3.5, nucl 2.5	Signal peptide
FFUJ_03548	uncharacterized protein	228	0.97	1	Secretory pathway	extr 26	Signal peptide
FFUJ_03553	related to alpha-L-arabinofuranosidase A precursor	660	0.557	2	Secretory pathway	extr 24, E.R. 1, golg 1, vacu 1	Signal peptide
FFUJ_03555	uncharacterized protein	319	0.6	3	Secretory pathway	cyto 11, cyto_nucl 8.5, mito 6, nucl 4, extr 4	Signal peptide
FFUJ_03556	related to haloacetate dehalogenase H-1	346	0.783	2	Secretory pathway	extr 26	Signal peptide
FFUJ_03557	uncharacterized protein	240	0.79	1	Secretory pathway	extr 26	Signal peptide
FFUJ_03559	uncharacterized protein	486	0.631	2	Secretory pathway	extr 21, cyto 3, mito 2	Signal peptide
FFUJ_03562	probable rhamnogalacturonase A precursor	488	0.742	1	Secretory pathway	extr 27	Signal peptide
FFUJ_03564	uncharacterized protein	667	0.533	2	Secretory pathway	extr 17, mito 4, cyto 4, cyto_mito 4	Signal peptide
FFUJ_03566	probable pectin lyase precursor	375	0.753	1	Secretory pathway	extr 22, mito 2, cyto 2, cyto_mito 2	Signal peptide
FFUJ_03572	uncharacterized protein	260	0.787	2	Secretory pathway	cyto 9.5, extr 9, cyto_mito 8.5, mito 6.5	Signal peptide
FFUJ_03609	related to salicylate hydroxylase	421	0.713	3	Secretory pathway	extr 11, plas 8, cyto 4, mito 2, cyto_nucl 2, cyto_pero 2	Signal peptide
FFUJ_03612	uncharacterized protein	912	0.748	2	Secretory pathway	extr 27	Signal peptide
FFUJ_03613	uncharacterized protein	394	0.661	3	Secretory pathway	extr 18, cyto 4.5, mito 3, cyto_nucl 3	Signal peptide
FFUJ_03620	uncharacterized protein	77	0.882	1	Secretory pathway	extr 16, plas 4, mito 2, E.R. 2, vacu 2	Signal peptide
FFUJ_03628	uncharacterized protein	266	0.75	2	Secretory pathway	extr 15, cyto 10, cyto_nucl 6.5	Signal peptide
FFUJ_03637	uncharacterized protein	96	0.85	1	Secretory pathway	extr 24, mito 2	Signal peptide
FFUJ_03644	uncharacterized protein	444	0.74	1	Secretory pathway	extr 25	Signal peptide
FFUJ_03649	related to GPI anchored dioxygenase	390	0.403	2	Secretory pathway	extr 20, cyto 3.5, cyto_nucl 3, mito 2	Signal peptide
FFUJ_03654	related to amidase family protein	649	0.712	1	Secretory pathway	extr 25	Signal peptide
FFUJ_03656	related to aspartic-type signal peptidase	377	0.794	1	Secretory pathway	extr 25	Signal peptide
FFUJ_03668	related to deacetylase	255	0.705	1	Secretory pathway	extr 26	Signal peptide
FFUJ_03670	uncharacterized protein	173	0.632	1	Secretory pathway	extr 24, mito 2	Signal peptide
FFUJ_03702	related to acetylxylan esterase	1394	0.451	1	Secretory pathway	extr 23, golg 2	Signal peptide
FFUJ_03708	uncharacterized protein	581	0.632	2	Secretory pathway	extr 16, nucl 3, mito 3, mito_nucl 3	Signal peptide
FFUJ_03721	uncharacterized protein	298	0.779	1	Secretory pathway	extr 18, cyto 7	Signal peptide
FFUJ_03733	uncharacterized protein	441	0.187	1	Secretory pathway	extr 27	Signal peptide
FFUJ_03735	uncharacterized protein	154	0.828	2	Secretory pathway	extr 24, mito 1, E.R. 1, vacu 1	Signal peptide
FFUJ_03741	probable pectin lyase precursor	377	0.633	3	Secretory pathway	extr 26	Signal peptide
FFUJ_03742	uncharacterized protein	437	0.731	1	Secretory pathway	extr 17, cyto 3.5, mito 3, cyto_nucl 3, vacu 2	Signal peptide
FFUJ_03750	uncharacterized protein	398	0.72	2	Secretory pathway	extr 26	Signal peptide
FFUJ_03761	uncharacterized protein	282	0.832	2	Secretory pathway	extr 23, mito 2, cyto 1.5, cyto_nucl 1.5	Signal peptide
FFUJ_03776	uncharacterized protein	111	0.946	1	Secretory pathway	extr 13, cyto 6.5, mito 5, cyto_nucl 4	Signal peptide
FFUJ_03777	related to endoglucanase IV precursor	341	0.514	2	Secretory pathway	extr 22, cyto 4	Signal peptide
FFUJ_03793	uncharacterized protein	140	0.95	1	Secretory pathway	extr 26	Signal peptide
FFUJ_03794	uncharacterized protein	137	0.839	2	Secretory pathway	extr 20, cyto 5	Signal peptide
FFUJ_03798	probable pectate lyase	231	0.807	2	Secretory pathway	extr 19, E.R. 4, cyto 3	Signal peptide
FFUJ_03809	uncharacterized protein	570	0.569	1	Secretory pathway	nucl 13, mito 8, cyto 2, extr 1, pero 1, E.R. 1, vacu 1	Signal peptide
FFUJ_03811	uncharacterized protein	1227	0.343	3	Secretory pathway	nucl 8, mito 7, cyto 5, plas 2, extr 1, pero 1, E.R. 1, golg 1, vacu 1	Signal peptide
FFUJ_03855	uncharacterized protein	220	0.754	3	Secretory pathway	mito 14.5, cyto_mito 10, cyto 4.5, nucl 4, extr 1, pero 1, E.R. 1, vacu 1	Signal peptide
FFUJ_03856	related to ERO1 protein, required for protein disulfide bond formation in the ER	600	0.35	2	Secretory pathway	mito 8.5, extr 8, cyto_mito 7.333, cyto 5, cyto_nucl 3.333, pero 2, vacu 2	Signal peptide
FFUJ_03863	related to alpha-1,3-mannosyltransferases	511	0.444	3	Secretory pathway	extr 11, E.R. 5, mito 4.5, cyto_mito 3.5, golg 3, cyto 1.5	Signal anchor
FFUJ_03894	uncharacterized protein	298	0.708	2	Secretory pathway	extr 19, cyto 4, mito 2, cyto_nucl 2, vacu 2, cyto_pero 2	Signal peptide
FFUJ_03896	uncharacterized protein	455	0.726	3	Secretory pathway	extr 18, mito 4, vacu 3	Signal peptide
FFUJ_03897	uncharacterized protein	296	0.513	1	Secretory pathway	extr 27	Signal peptide
FFUJ_03899	uncharacterized protein	260	0.702	2	Secretory pathway	extr 17, mito 7.5, cyto_mito 5	Signal peptide
FFUJ_03900	related to proteoglycan	659	0.732	2	Secretory pathway	extr 23, mito 3	Signal peptide
FFUJ_03901	uncharacterized protein	285	0.936	2	Secretory pathway	extr 21, cyto 4	Signal peptide
FFUJ_03904	uncharacterized protein	157	0.877	2	Secretory pathway	extr 25	Signal peptide
FFUJ_03917	related to mannosylphosphorylation protein MNN4	280	0.792	2	Secretory pathway	extr 15, mito 7, nucl 1, cyto 1, cyto_nucl 1, pero 1, golg 1, vacu 1, cyto_pero 1	Signal peptide
FFUJ_03922	related to periplasmic beta-glucosidase/beta-xylosidase precursor	622	0.64	3	Secretory pathway	extr 17, mito 3, cyto 3, cyto_mito 3	Signal peptide
FFUJ_03928	uncharacterized protein	513	0.776	1	Secretory pathway	extr 14, mito 5, cyto 4, cyto_pero 3.833, cyto_nucl 3.333, mito_nucl 3.333	Signal peptide
FFUJ_03932	uncharacterized protein	296	0.603	2	Secretory pathway	extr 22, cyto 3	Signal peptide
FFUJ_03933	uncharacterized protein	392	0.727	2	Secretory pathway	extr 17, mito 7, cyto_nucl 1, pero 1, vacu 1	Signal peptide
FFUJ_03936	uncharacterized protein	125	0.942	1	Secretory pathway	extr 27	Signal peptide
FFUJ_03940	related to gamma-glutamyltransferase	580	0.722	1	Secretory pathway	extr 16, mito 8, pero 2	Signal peptide
FFUJ_03941	uncharacterized protein	228	0.956	2	Secretory pathway	extr 14, mito 8, pero 3	Signal peptide
FFUJ_03947	uncharacterized protein	345	0.832	2	Secretory pathway	mito 12, extr 10, cyto 5	Signal peptide
FFUJ_03948	uncharacterized protein	129	0.935	1	Secretory pathway	extr 25	Signal peptide
FFUJ_03953	uncharacterized protein	271	0.912	1	Secretory pathway	extr 25	Signal peptide
FFUJ_03956	related to hydrolases or acyltransferases (alpha/beta hydrolase superfamily)	551	0.62	1	Secretory pathway	extr 22, pero 2, mito 1, cyto 1, vacu 1, cyto_mito 1	Signal peptide
FFUJ_03961	related to triacylglycerol lipase II precursor	559	0.736	2	Secretory pathway	extr 26	Signal peptide
FFUJ_03968	uncharacterized protein	191	0.784	2	Secretory pathway	cyto 20, mito 4, extr 1, pero 1, E.R. 1	Signal peptide
FFUJ_03970	uncharacterized protein	166	0.656	2	Secretory pathway	extr 27	Signal peptide
FFUJ_03971	probable metalloprotease MEP1	276	0.801	1	Secretory pathway	extr 26	Signal peptide
FFUJ_03978	related to conidial hydrophobin RodB	126	0.881	2	Secretory pathway	extr 26	Signal peptide
FFUJ_03980	uncharacterized protein	216	0.465	2	Secretory pathway	extr 25	Signal peptide
FFUJ_03983	fusarubin cluster - oxidoreductase	595	0.752	2	Secretory pathway	extr 11, mito 6, cyto 4, nucl 3, plas 2	Signal peptide
FFUJ_03995	related to host-specific AK-toxin Akt2	495	0.727	3	Secretory pathway	extr 8, mito 6, cyto 3, plas 3, nucl 2, pero 2, golg 2	Signal peptide
FFUJ_03997	uncharacterized protein	145	0.801	1	Secretory pathway	extr 21, mito 6	Signal peptide
FFUJ_04025	probable endopeptidase K	347	0.687	3	Secretory pathway	extr 20, mito 3, cyto 3, cyto_mito 3	Signal peptide
FFUJ_04026	related to gEgh 16 protein	408	0.353	2	Secretory pathway	extr 24, nucl 3	Signal peptide
FFUJ_04030	uncharacterized protein	409	0.434	1	Secretory pathway	mito 10, extr 10, cyto 5	Signal peptide
FFUJ_04042	uncharacterized protein	380	0.674	2	Secretory pathway	extr 22, mito 4	Signal peptide
FFUJ_04050	related to FAS1 domain-containing protein NCU02579	202	0.933	2	Secretory pathway	mito 19, nucl 3, extr 3	Signal peptide
FFUJ_04053	uncharacterized protein	303	0.66	1	Secretory pathway	extr 15, plas 10	Signal peptide
FFUJ_04091	uncharacterized protein	507	0.547	1	Secretory pathway	extr 14, cyto 3.5, plas 3, golg 3, cyto_nucl 2.5, pero 2	Signal peptide
FFUJ_04103	uncharacterized protein	235	0.352	1	Secretory pathway	extr 22, E.R. 2, cyto 1, golg 1, vacu 1	Signal peptide
FFUJ_04114	uncharacterized protein	352	0.479	2	Secretory pathway	extr 23, E.R. 2	Signal peptide
FFUJ_04117	probable pectate lyase 1	328	0.524	2	Secretory pathway	extr 19, cyto 5, mito 3	Signal peptide
FFUJ_04119	related to CRH1 - family of putative glycosidases might exert a common role in cell wall organization	419	0.369	2	Secretory pathway	extr 23, mito 2	Signal peptide
FFUJ_04120	MUC1 - Extracellular alpha-1,4-glucan glucosidase	592	0.602	2	Secretory pathway	extr 15, nucl 4.5, cyto_nucl 4.5, cyto 3.5, mito 2	Signal peptide
FFUJ_04139	related to L-sorbosone dehydrogenase	455	0.531	1	Secretory pathway	extr 18, mito 3, golg 3, E.R. 2, cyto_mito 2	Signal peptide
FFUJ_04210	probable Probable pectate lyase C	413	0.781	1	Secretory pathway	extr 22, cyto 3.5, cyto_nucl 2.5	Signal peptide
FFUJ_04230	related to cytochrome b-type NAD(P)H oxidoreductase	383	0.773	1	Secretory pathway	extr 12, plas 7, mito 3, E.R. 3	Signal peptide
FFUJ_04234	probable alkaline protease (oryzin)	442	0.619	1	Secretory pathway	extr 26	Signal peptide
FFUJ_04259	uncharacterized protein	207	0.657	1	Secretory pathway	extr 26	Signal peptide
FFUJ_04261	related to glutaminyl-peptide cyclotransferase	391	0.821	1	Secretory pathway	extr 9, golg 7, E.R. 6, mito 2, plas 2	Signal peptide
FFUJ_04272	related to circumsporozoite protein precursor	438	0.566	1	Secretory pathway	extr 26	Signal peptide
FFUJ_04290	uncharacterized protein	5966	NULL	2	Secretory pathway	extr 19, cyto 3.5, cyto_nucl 2.5, mito 2, pero 2	Signal peptide
FFUJ_04295	uncharacterized protein	129	0.689	1	Secretory pathway	extr 26	Signal peptide
FFUJ_04297	related to beta-1,3 exoglucanase precursor	734	0.792	1	Secretory pathway	extr 26	Signal peptide
FFUJ_04303	uncharacterized protein	479	0.596	2	Secretory pathway	cyto 7, extr 7, E.R. 5, mito 4, cyto_nucl 4	Non-secretory protein
FFUJ_04340	probable endonuclease/exonuclease/phosphatase family protein	602	0.616	1	Secretory pathway	extr 26	Signal peptide
FFUJ_04388	related to tyrosinase precursor	572	0.579	2	Secretory pathway	extr 22, mito 3	Signal peptide
FFUJ_04427	uncharacterized protein	799	0.821	2	Secretory pathway	extr 22, E.R. 3	Signal peptide
FFUJ_04455	probable phosphatidylglycerol/phosphatidylinositol transfer protein	180	0.769	1	Secretory pathway	extr 22, E.R. 3	Signal peptide
FFUJ_04500	probable GPI-anchor transamidase	391	0.342	2	Secretory pathway	extr 11, nucl 4, mito 3, cyto 3, pero 3, cyto_mito 3, cyto_pero 3	Signal peptide
FFUJ_04510	related to laccase precursor	571	0.814	2	Secretory pathway	extr 22, cyto 2, vacu 2	Signal peptide
FFUJ_04520	related to DFG5 protein	473	0.811	3	Secretory pathway	extr 25	Signal peptide
FFUJ_04523	uncharacterized protein	216	0.879	2	Secretory pathway	extr 21, mito 2, cyto 1, pero 1, E.R. 1, golg 1, mito_nucl 1, cyto_pero 1	Signal peptide
FFUJ_04525	uncharacterized protein	226	0.642	1	Secretory pathway	extr 26	Signal peptide
FFUJ_04528	related to glucan 1,3-beta-glucosidase	403	0.735	3	Secretory pathway	extr 26	Signal peptide
FFUJ_04583	uncharacterized protein	183	0.884	2	Secretory pathway	extr 16, cyto 9.5, cyto_nucl 5.5	Signal peptide
FFUJ_04598	uncharacterized protein	400	0.774	2	Secretory pathway	cyto 10, extr 7, mito 5, vacu 2, nucl 1, pero 1, E.R. 1	Signal peptide
FFUJ_04652	related to endoglucanase B	339	0.197	3	Secretory pathway	extr 18, cyto 4.5, cyto_nucl 3.5, mito 2	Signal peptide
FFUJ_04674	related to triacylglycerol lipase V precursor	531	0.618	1	Secretory pathway	extr 19, mito 3, nucl 1.5, cyto_nucl 1.5, pero 1, golg 1, vacu 1	Signal peptide
FFUJ_04679	related to putative arabinase	335	0.661	3	Secretory pathway	extr 24, mito 2	Signal peptide
FFUJ_04756	uncharacterized protein	214	0.605	2	Secretory pathway	extr 21, mito 5.5, cyto_mito 3.5	Signal peptide
FFUJ_04787	uncharacterized protein	261	0.563	3	Secretory pathway	extr 27	Signal peptide
FFUJ_04794	related to meiosis-specific protein NDT80	581	0.765	1	Secretory pathway	extr 13, nucl 8.5, cyto_nucl 6, cyto 2.5	Signal peptide
FFUJ_04814	uncharacterized protein	345	0.886	1	Secretory pathway	extr 16, E.R. 4, mito 3, golg 2	Signal peptide
FFUJ_04817	related to ECM4 protein (involved in cell wall biogenesis and architecture)	358	0.809	2	Secretory pathway	cyto_nucl 8.333, cyto 7.5, nucl 7, cyto_mito 6.666, mito 4.5, extr 4	Signal peptide
FFUJ_04841	related to LCP5 - U3 small nucleolar ribonucleoprotein involved in maturation of 18S rRNA	362	0.726	2	Secretory pathway	cyto_nucl 8, nucl 7.5, cyto 7.5, mito 6, extr 3	Signal peptide
FFUJ_04899	related to aminopeptidase	394	0.678	2	Secretory pathway	extr 13, cyto 4, vacu 4, mito 2, E.R. 2	Signal peptide
FFUJ_04903	uncharacterized protein	663	0.773	1	Secretory pathway	extr 26	Signal peptide
FFUJ_04911	related to cell wall mannoprotein	1133	0.297	3	Secretory pathway	extr 18, E.R. 3, mito 2, cyto 1, pero 1, golg 1, vacu 1, mito_nucl 1, cyto_pero 1	Signal peptide
FFUJ_04940	related to endoglucanase B	484	0.412	2	Secretory pathway	extr 16, cyto 6, mito 2, vacu 2	Signal peptide
FFUJ_05037	related to spherulin 1A precursor	242	0.886	2	Secretory pathway	extr 12, mito 10, nucl 2, cyto 2, cyto_nucl 2	Signal peptide
FFUJ_05062	related to 3-phytase precursor	749	0.451	1	Secretory pathway	extr 19, E.R. 3, cyto 2, vacu 2	Signal peptide
FFUJ_05063	uncharacterized protein	565	0.518	2	Secretory pathway	nucl 9, mito 8.5, cyto_mito 7.5, cyto 5.5, extr 2	Signal peptide
FFUJ_05072	related to Peptidase M20 domain-containing protein SMAC_03666.2	416	0.708	1	Secretory pathway	extr 20, cyto 3, E.R. 3	Signal peptide
FFUJ_05117	uncharacterized protein	500	0.482	1	Secretory pathway	extr 24, mito 1, E.R. 1, vacu 1	Signal peptide
FFUJ_05152	uncharacterized protein	212	0.651	1	Secretory pathway	extr 17, mito 5, golg 2, cyto 1, pero 1, E.R. 1, cyto_pero 1	Signal peptide
FFUJ_05154	uncharacterized protein	196	0.395	1	Secretory pathway	plas 13, extr 8, E.R. 3, mito 1, cyto 1, golg 1, cyto_mito 1	Signal peptide
FFUJ_05161	uncharacterized protein	53	0.774	2	Secretory pathway	E.R. 10, mito 6, extr 6, plas 2, golg 2	Signal peptide
FFUJ_05212	uncharacterized protein	378	0.659	1	Secretory pathway	cyto 14, cyto_mito 10.833, cyto_nucl 7.833, mito 6.5, extr 4	Signal peptide
FFUJ_05213	probable oxalate decarboxylase	411	0.765	2	Secretory pathway	extr 24, mito 2	Signal peptide
FFUJ_05214	uncharacterized protein	475	0.762	2	Secretory pathway	extr 18, cyto 5.5, cyto_nucl 4, vacu 2	Signal peptide
FFUJ_05216	related to acetylxylan esterase	1480	0.378	1	Secretory pathway	extr 22, cyto 2, mito 1, cyto_nucl 1, pero 1, vacu 1	Signal peptide
FFUJ_05244	probable rAsp f 9 allergen	274	0.885	1	Secretory pathway	extr 26	Signal peptide
FFUJ_05249	uncharacterized protein	297	0.817	1	Secretory pathway	extr 26	Signal peptide
FFUJ_05262	uncharacterized protein	357	0.453	3	Secretory pathway	extr 25	Signal peptide
FFUJ_05277	uncharacterized protein	181	0.362	2	Secretory pathway	extr 24, mito 2	Signal peptide
FFUJ_05297	probable IRE1 - protein kinase	1255	0.553	2	Secretory pathway	extr 8, plas 5, mito 4, golg 4, cyto 2, E.R. 2, mito_nucl 2	Signal peptide
FFUJ_05298	related to transforming acidic coiled-coil containing protein 3	222	0.833	3	Secretory pathway	extr 13, mito 8, cyto 5.5, cyto_nucl 3.5	Signal peptide
FFUJ_05303	uncharacterized protein	238	0.97	1	Secretory pathway	extr 20, E.R. 3, golg 2	Signal peptide
FFUJ_05315	related to glyoxal oxidase precursor	820	0.472	1	Secretory pathway	extr 22, nucl 3	Signal peptide
FFUJ_05329	uncharacterized protein	269	0.848	1	Secretory pathway	extr 25	Signal peptide
FFUJ_05345	related to O-methyltransferase GliM	409	0.476	2	Secretory pathway	cyto 10.5, cysk 9, cyto_nucl 6, pero 3, mito 2, extr 2	Non-secretory protein
FFUJ_05347	related to non-ribosomal peptide synthetase	1549	0.478	3	Secretory pathway	cyto 6, nucl 5, mito 5, extr 5, mito_nucl 5	Non-secretory protein
FFUJ_05358	related to cellobiose dehydrogenase	546	0.772	2	Secretory pathway	extr 22, mito 4	Signal peptide
FFUJ_05359	related to aspartic proteinase, pepstatin-sensitive	384	0.741	2	Secretory pathway	extr 22, golg 3	Signal peptide
FFUJ_05360	uncharacterized protein	112	0.899	2	Secretory pathway	extr 22, nucl 2.5, cyto_nucl 2	Signal peptide
FFUJ_05361	uncharacterized protein	462	0.847	2	Secretory pathway	extr 25	Signal peptide
FFUJ_05363	related to alpha-L-arabinofuranosidase II precursor	347	0.692	2	Secretory pathway	extr 25	Signal peptide
FFUJ_05367	related to BNR/Asp-box repeat domain protein	383	0.672	2	Secretory pathway	extr 24, mito 2	Signal peptide
FFUJ_05412	uncharacterized protein	173	0.841	2	Secretory pathway	extr 8, mito 7, cyto 5.5, cyto_nucl 4.5, vacu 3, nucl 2.5	Signal peptide
FFUJ_05418	related to BNR/Asp-box repeat domain protein	379	0.709	1	Secretory pathway	extr 26	Signal peptide
FFUJ_05425	uncharacterized protein	680	0.673	1	Secretory pathway	extr 26	Signal peptide
FFUJ_05434	MUC1 - Extracellular alpha-1,4-glucan glucosidase	1333	0.381	1	Secretory pathway	extr 25	Signal peptide
FFUJ_05441	uncharacterized protein	366	0.884	1	Secretory pathway	extr 27	Signal peptide
FFUJ_05451	related to integral membrane protein	124	0.769	3	Secretory pathway	extr 16, mito 7, plas 2	Non-secretory protein
FFUJ_05456	uncharacterized protein	451	0.689	3	Secretory pathway	extr 19, mito 5, vacu 2	Signal peptide
FFUJ_05472	endo-1,4-beta-xylanase	231	0.984	2	Secretory pathway	extr 25	Signal peptide
FFUJ_05487	related to 2-deoxy-D-gluconate 3-dehydrogenase	264	0.614	2	Secretory pathway	extr 17, cyto 6.5, cyto_nucl 4	Signal peptide
FFUJ_05501	related to cell wall glycosyl hydrolase YteR	381	0.506	2	Secretory pathway	mito 8.5, extr 8, cyto_mito 5.5, nucl 4, pero 4	Signal peptide
FFUJ_05504	uncharacterized protein	191	0.411	1	Secretory pathway	extr 21, E.R. 2, mito 1, plas 1, cyto_nucl 1, golg 1	Signal peptide
FFUJ_05506	uncharacterized protein	269	0.917	1	Secretory pathway	extr 27	Signal peptide
FFUJ_05518	related to lysophospholipase (lpl)	660	0.644	1	Secretory pathway	extr 24, E.R. 1, golg 1, vacu 1	Signal peptide
FFUJ_05522	related to oxidoreductase	439	0.542	2	Secretory pathway	cyto 13, cyto_nucl 9, nucl 3, extr 3, vacu 3, mito 2, E.R. 2	Signal peptide
FFUJ_05528	uncharacterized protein	138	0.848	1	Secretory pathway	mito 7, nucl 6.5, cyto_nucl 5.5, cyto 3.5, pero 3, cysk 3, extr 2	Signal peptide
FFUJ_05543	related to O-methylsterigmatocystin oxidoreductase	478	0.44	1	Secretory pathway	mito 7, extr 5, cyto 4, E.R. 4, plas 3, cyto_nucl 3	Signal peptide
FFUJ_05566	uncharacterized protein	233	0.767	1	Secretory pathway	extr 23, E.R. 2	Signal peptide
FFUJ_05688	related to anaphase-promoting complex subunit 5	786	0.481	2	Secretory pathway	nucl 10, cyto 6, mito 5, plas 2, extr 2	Signal peptide
FFUJ_05713	uncharacterized protein	562	0.081	3	Secretory pathway	nucl 6, E.R. 6, cyto 5, extr 3, pero 3, mito_nucl 3	Non-secretory protein
FFUJ_05745	uncharacterized protein	857	0.283	3	Secretory pathway	cyto 17.5, cyto_nucl 9.5, mito 3, extr 3	Signal peptide
FFUJ_05748	related to aspartic-type signal peptidase	516	0.566	3	Secretory pathway	extr 19, mito 3, cyto 2, E.R. 1, golg 1, vacu 1, cyto_pero 1	Signal peptide
FFUJ_05769	uncharacterized protein	486	0.649	1	Secretory pathway	extr 19, golg 3, E.R. 2, vacu 2	Signal peptide
FFUJ_05770	uncharacterized protein	216	0.833	1	Secretory pathway	extr 15, mito 6, cyto_nucl 2.5, nucl 2, pero 1, E.R. 1, vacu 1	Signal peptide
FFUJ_05771	related to secretory lipase	485	0.812	1	Secretory pathway	extr 26	Signal peptide
FFUJ_05774	related to dienelactone hydrolase family protein	282	0.718	1	Secretory pathway	extr 22, E.R. 3	Signal peptide
FFUJ_05805	related to n-alkane-inducible cytochrome P450	502	0.567	1	Secretory pathway	cyto 5, E.R. 5, mito 4, plas 4, extr 4, nucl 2, pero 2	Signal peptide
FFUJ_05875	uncharacterized protein	190	0.878	1	Secretory pathway	extr 27	Signal peptide
FFUJ_05945	uncharacterized protein	198	0.395	3	Secretory pathway	extr 25	Signal peptide
FFUJ_05970	uncharacterized protein	404	0.626	2	Secretory pathway	extr 27	Signal peptide
FFUJ_06011	probable nuclease S1 precursor	303	0.693	3	Secretory pathway	extr 20, cyto 2, pero 2, vacu 2, cyto_pero 2	Signal peptide
FFUJ_06012	uncharacterized protein	447	0.356	2	Secretory pathway	extr 26	Signal peptide
FFUJ_06047	related to alkaline protease (oryzin)	443	0.511	1	Secretory pathway	extr 17, mito 5, cyto 5, cyto_mito 5	Signal peptide
FFUJ_06088	related to Meiotically up-regulated gene 157 protein	517	0.555	3	Secretory pathway	extr 8, nucl 6, cyto 5, pero 4, mito 1, E.R. 1, golg 1, vacu 1	Signal peptide
FFUJ_06299	related to glucan 1,3-beta-glucosidase	854	0.71	1	Secretory pathway	extr 21, mito 5	Signal peptide
FFUJ_06335	related to cornifin B	424	0.138	3	Secretory pathway	extr 14, cyto 4, E.R. 4, mito 2, cyto_nucl 2, golg 2, cyto_pero 2	Signal peptide
FFUJ_06368	related to neutral proteinase	350	0.641	2	Secretory pathway	extr 26	Signal peptide
FFUJ_06400	related to SPR1 - exo-1,3-beta-glucanase precursor	430	0.771	2	Secretory pathway	extr 22, pero 2, mito 1, cyto_nucl 1, vacu 1	Signal peptide
FFUJ_06413	uncharacterized protein	186	0.457	1	Secretory pathway	plas 7, E.R. 7, extr 6, vacu 3, mito 2	Signal peptide
FFUJ_06419	uncharacterized protein	144	0.919	1	Secretory pathway	extr 25	Signal peptide
FFUJ_06426	related to endo-1,4-beta-glucanase	429	0.671	2	Secretory pathway	extr 21, mito 3, cyto 2	Signal peptide
FFUJ_06438	uncharacterized protein	442	0.787	2	Secretory pathway	extr 26	Signal peptide
FFUJ_06447	uncharacterized protein	129	0.895	1	Secretory pathway	extr 21, vacu 3, mito 2	Signal peptide
FFUJ_06448	related to DUF1237 domain protein	515	0.609	2	Secretory pathway	extr 18, vacu 3, nucl 2, mito 1, cyto 1, pero 1, E.R. 1, cyto_mito 1, cyto_pero 1	Signal peptide
FFUJ_06450	uncharacterized protein	184	0.903	1	Secretory pathway	mito 11, extr 7, cyto_mito 7	Signal peptide
FFUJ_06468	uncharacterized protein	322	0.87	1	Secretory pathway	extr 25	Signal peptide
FFUJ_06470	uncharacterized protein	160	0.77	2	Secretory pathway	extr 21, plas 3, mito 2	Signal peptide
FFUJ_06492	uncharacterized protein	232	0.616	1	Secretory pathway	extr 24, cyto 2	Signal peptide
FFUJ_06500	flavin depend monooxygenase that catalyses the oxidation of rubrofusarin to 9-hydroxyrubrofusarin	531	0.304	3	Secretory pathway	cyto 6.5, extr 6, cyto_nucl 4.5, plas 4, mito 2, pero 2, golg 2, vacu 2	Signal anchor
FFUJ_06515	related to salicylate hydroxylase	407	0.77	1	Secretory pathway	cyto_nucl 7.833, cyto 7, extr 7, nucl 5.5, cyto_mito 5.499, pero 5	Signal peptide
FFUJ_06524	uncharacterized protein	646	0.716	2	Secretory pathway	extr 24, E.R. 1, golg 1, vacu 1	Signal peptide
FFUJ_06525	uncharacterized protein	149	0.818	1	Secretory pathway	extr 11, E.R. 5, mito 4, golg 4, cyto 1, plas 1, pero 1, cyto_pero 1	Signal peptide
FFUJ_06529	uncharacterized protein	411	0.431	1	Secretory pathway	extr 13, golg 7, E.R. 3, mito 2	Signal peptide
FFUJ_06534	uncharacterized protein	611	0.63	3	Secretory pathway	extr 21, E.R. 2, golg 2	Signal peptide
FFUJ_06544	uncharacterized protein	580	0.726	2	Secretory pathway	extr 23, mito 2	Signal peptide
FFUJ_06554	uncharacterized protein	104	0.629	1	Secretory pathway	cyto 11, mito 8, extr 6, cyto_nucl 6	Signal peptide
FFUJ_06557	related to cell wall protein PhiA	206	0.851	1	Secretory pathway	extr 24, mito 3	Signal peptide
FFUJ_06568	uncharacterized protein	71	0.757	3	Secretory pathway	extr 17, mito 7.5, cyto_mito 5.5	Signal peptide
FFUJ_06569	uncharacterized protein	277	0.928	1	Secretory pathway	extr 23, cyto 2	Signal peptide
FFUJ_06572	uncharacterized protein	103	0.787	2	Secretory pathway	extr 15, mito 5, vacu 3, nucl 2, cyto 2, cyto_nucl 2	Signal peptide
FFUJ_06591	related to monophenol monooxygenase (tyrosinase)	382	0.847	2	Secretory pathway	extr 25	Signal peptide
FFUJ_06592	uncharacterized protein	492	0.193	1	Secretory pathway	extr 25	Signal peptide
FFUJ_06601	uncharacterized protein	330	0.819	2	Secretory pathway	extr 23, cyto 3	Signal peptide
FFUJ_06603	uncharacterized protein	787	0.431	2	Secretory pathway	extr 27	Signal peptide
FFUJ_06612	uncharacterized protein	70	0.918	1	Secretory pathway	plas 7, extr 7, mito 4, pero 3, E.R. 3, golg 2, mito_nucl 2, cyto_pero 2	Signal peptide
FFUJ_06613	uncharacterized protein	670	0.601	1	Secretory pathway	extr 17, mito 3, cyto_nucl 2, pero 2, nucl 1.5, cyto 1.5	Signal peptide
FFUJ_06617	uncharacterized protein	320	0.528	2	Secretory pathway	extr 15, mito 4, nucl 3.5, cyto_nucl 3.5, cyto 2.5	Signal peptide
FFUJ_06622	uncharacterized protein	100	0.948	1	Secretory pathway	extr 21, nucl 5	Signal peptide
FFUJ_06623	uncharacterized protein	305	0.452	1	Secretory pathway	extr 20, mito 3, cyto 3, cyto_mito 3	Signal peptide
FFUJ_06624	uncharacterized protein	552	0.508	2	Secretory pathway	extr 27	Signal peptide
FFUJ_06626	uncharacterized protein	467	0.717	2	Secretory pathway	extr 24, mito 2	Signal peptide
FFUJ_06630	related to ankyrin	1591	0.484	2	Secretory pathway	extr 13, cyto 5, cyto_nucl 4.5, nucl 2, mito 2, pero 2	Signal peptide
FFUJ_06631	related to bacterial leucyl aminopeptidase	379	0.568	3	Secretory pathway	extr 10, mito 7.5, cyto_mito 6.5, cyto 4.5, vacu 4	Signal peptide
FFUJ_06645	uncharacterized protein	345	0.756	1	Secretory pathway	extr 22, mito 2, golg 2	Signal peptide
FFUJ_06668	related to gEgh 16 protein	305	0.672	2	Secretory pathway	extr 25	Signal peptide
FFUJ_06671	uncharacterized protein	140	0.872	3	Secretory pathway	extr 26	Signal peptide
FFUJ_06677	uncharacterized protein	213	0.809	1	Secretory pathway	extr 27	Signal peptide
FFUJ_06679	uncharacterized protein	404	0.804	2	Secretory pathway	extr 21, nucl 2, mito 2, mito_nucl 2	Signal peptide
FFUJ_06683	probable xylan 1,4-beta-xylosidase	559	0.76	1	Secretory pathway	extr 23, cyto 2	Signal peptide
FFUJ_06689	related to choline dehydrogenase	607	0.738	2	Secretory pathway	extr 24, plas 1, E.R. 1, golg 1	Signal peptide
FFUJ_06693	probable Alpha-glucosidase precursor (Maltase)	865	0.71	1	Secretory pathway	extr 14, mito 4, pero 4, vacu 3, nucl 1.5, cyto_nucl 1.5	Signal peptide
FFUJ_06699	uncharacterized protein	489	0.746	1	Secretory pathway	extr 25	Signal peptide
FFUJ_06731	uncharacterized protein	411	0.723	2	Secretory pathway	extr 11, mito 9, cyto 4, nucl 2	Signal peptide
FFUJ_06732	uncharacterized protein	320	0.842	1	Secretory pathway	extr 24, mito 1, cyto_nucl 1, vacu 1	Signal peptide
FFUJ_06741	probable cutinase precursor	234	0.862	2	Secretory pathway	extr 23, mito 4	Signal peptide
FFUJ_06749	probable endopeptidase K	413	0.727	1	Secretory pathway	cyto 22.5, cyto_nucl 12, mito 2, extr 2	Signal peptide
FFUJ_06768	related to RF2 protein	151	0.834	1	Secretory pathway	extr 27	Signal peptide
FFUJ_06769	uncharacterized protein	1050	0.498	1	Secretory pathway	extr 25	Signal peptide
FFUJ_06778	uncharacterized protein	264	0.65	2	Secretory pathway	extr 19, cyto 2, golg 2, nucl 1, mito 1, pero 1, E.R. 1, mito_nucl 1	Signal peptide
FFUJ_06783	related to acetylxylan esterase precursor	234	0.808	1	Secretory pathway	extr 27	Signal peptide
FFUJ_06787	uncharacterized protein	312	0.713	3	Secretory pathway	extr 10, cyto 4, mito 3, golg 3, plas 2, E.R. 2, mito_nucl 2	Non-secretory protein
FFUJ_06803	uncharacterized protein	132	0.746	1	Secretory pathway	extr 27	Signal peptide
FFUJ_06824	uncharacterized protein	329	0.565	3	Secretory pathway	extr 15, cyto 5.5, cyto_nucl 3.5, vacu 3, pero 2	Signal peptide
FFUJ_06855	probable acetylxylan esterase precursor	227	0.854	2	Secretory pathway	extr 22, cyto 2, pero 2, cyto_pero 2	Signal peptide
FFUJ_06869	uncharacterized protein	267	0.926	3	Secretory pathway	extr 22, golg 3	Signal peptide
FFUJ_06871	uncharacterized protein	213	0.944	1	Secretory pathway	cyto 12, extr 11, mito 4	Signal peptide
FFUJ_06873	uncharacterized protein	219	0.674	1	Secretory pathway	extr 17, plas 6, mito 3	Signal peptide
FFUJ_06875	uncharacterized protein	134	0.932	2	Secretory pathway	extr 23, mito 3	Signal peptide
FFUJ_06881	uncharacterized protein	300	0.834	1	Secretory pathway	extr 23, cyto 2.5, cyto_nucl 2	Signal peptide
FFUJ_06882	probable protein disulfide-isomerase precursor	473	0.816	2	Secretory pathway	mito 7.5, extr 7, cyto_mito 7, nucl 6, cyto 5.5	Signal peptide
FFUJ_06887	probable ASP3-1 - L-asparaginase II	369	0.834	1	Secretory pathway	extr 13, cyto 10.5, cyto_mito 7.166, cyto_nucl 6.833	Signal peptide
FFUJ_06889	uncharacterized protein	350	0.651	2	Secretory pathway	extr 22, mito 2, cyto 1, pero 1, vacu 1, mito_nucl 1, cyto_pero 1	Signal peptide
FFUJ_06890	uncharacterized protein	865	0.451	1	Secretory pathway	extr 19, cyto 4, nucl 1, mito 1, E.R. 1, vacu 1, mito_nucl 1	Signal peptide
FFUJ_06894	uncharacterized protein	102	0.94	2	Secretory pathway	extr 26	Signal peptide
FFUJ_06900	probable D-amino-acid oxidase	350	0.529	2	Secretory pathway	extr 17, cyto 6.5, cyto_nucl 4	Signal peptide
FFUJ_06926	related to subtilisin-like serine protease	396	0.741	1	Secretory pathway	extr 26	Signal peptide
FFUJ_06961	uncharacterized protein	254	0.943	2	Secretory pathway	extr 25	Signal peptide
FFUJ_06973	uncharacterized protein	397	0.403	3	Secretory pathway	cyto 20.5, cyto_nucl 11.833, cyto_mito 11.666, extr 2, pero 2	Non-secretory protein
FFUJ_07004	uncharacterized protein	1111	0.795	1	Secretory pathway	extr 27	Signal peptide
FFUJ_07036	probable IPP1 - inorganic pyrophosphatase, cytoplasmic	330	0.32	1	Secretory pathway	extr 15, E.R. 5, golg 3, vacu 2	Signal peptide
FFUJ_07037	uncharacterized protein	139	0.842	2	Secretory pathway	extr 22, mito 2, cyto 1, pero 1, E.R. 1, mito_nucl 1, cyto_pero 1	Signal peptide
FFUJ_07058	related to SCJ1 protein	431	0.854	1	Secretory pathway	extr 17, golg 3, cyto 2, plas 2, E.R. 2	Signal peptide
FFUJ_07070	related to DUF218 domain protein	250	0.632	2	Secretory pathway	cyto 14.5, cyto_nucl 8.5, extr 3, pero 3, cysk 3	Signal peptide
FFUJ_07088	uncharacterized protein	848	0.315	1	Secretory pathway	extr 22, E.R. 2, vacu 2	Signal peptide
FFUJ_07104	related to tripeptidyl-peptidase I	618	0.674	1	Secretory pathway	extr 20, mito 4, vacu 2, mito_nucl 2	Signal peptide
FFUJ_07117	uncharacterized protein	216	0.418	2	Secretory pathway	extr 16, mito 4, golg 3, E.R. 2, mito_nucl 2	Signal peptide
FFUJ_07132	uncharacterized protein	248	0.822	1	Secretory pathway	extr 23, cyto 4	Signal peptide
FFUJ_07171	probable SnodProt1 PRECURSOR	139	0.875	1	Secretory pathway	extr 19, mito 4, cyto 4, cyto_mito 4	Signal peptide
FFUJ_07239	uncharacterized protein	164	0.743	1	Secretory pathway	extr 25	Signal peptide
FFUJ_07267	uncharacterized protein	284	0.9	2	Secretory pathway	extr 14, golg 5, E.R. 3, vacu 3	Signal peptide
FFUJ_07276	uncharacterized protein	429	0.768	1	Secretory pathway	extr 24, cyto 1, E.R. 1, vacu 1	Signal peptide
FFUJ_07280	related to COP9 signalosome complex subunit 3	490	0.666	3	Secretory pathway	extr 10, cyto_nucl 8.333, cyto 8, cyto_mito 6.499, nucl 5.5	Signal peptide
FFUJ_07282	related to BSC1 Transcript encoded by this ORF shows a high level of stop codon bypass EC:3.2.1.3	444	0.783	1	Secretory pathway	extr 25	Signal peptide
FFUJ_07361	related to sporulation-specific gene SPS2	398	0.341	2	Secretory pathway	extr 15, E.R. 4, golg 3, pero 2, cyto 1, plas 1, vacu 1	Signal peptide
FFUJ_07399	uncharacterized protein	615	0.574	1	Secretory pathway	nucl 15, cyto_nucl 10.5, cyto 4, extr 3, mito 2, pero 2	Non-secretory protein
FFUJ_07413	uncharacterized protein	386	0.639	2	Secretory pathway	extr 25	Signal peptide
FFUJ_07455	uncharacterized protein	308	0.69	2	Secretory pathway	extr 10, mito 6, cyto 6, cyto_nucl 5.5, nucl 3	Signal peptide
FFUJ_07479	uncharacterized protein	240	0.82	3	Secretory pathway	mito 10.5, cyto_mito 8.833, cyto 6, extr 5, cyto_nucl 4.833, nucl 2.5	Signal peptide
FFUJ_07508	uncharacterized protein	167	0.387	3	Secretory pathway	extr 26	Signal peptide
FFUJ_07514	uncharacterized protein	750	0.348	2	Secretory pathway	golg 9, extr 7, E.R. 6, nucl 2, mito 2, mito_nucl 2	Signal anchor
FFUJ_07608	probable brefeldin A resistance protein	548	0.259	2	Secretory pathway	extr 19, mito 4, nucl 1, cyto 1, cyto_nucl 1, pero 1, E.R. 1, cyto_pero 1	Signal peptide
FFUJ_07659	related to the plant PR-1 class of pathogen related proteins	202	0.853	1	Secretory pathway	extr 13, cyto 4, E.R. 4, mito 2, cyto_nucl 2, golg 2, vacu 2, cyto_pero 2	Signal peptide
FFUJ_07686	probable cell wall glucanase (Utr2)	477	0.454	2	Secretory pathway	extr 24, mito 2	Signal peptide
FFUJ_07716	uncharacterized protein	479	0.792	1	Secretory pathway	extr 26	Signal peptide
FFUJ_07717	related to spherulin 1B precursor	231	0.829	3	Secretory pathway	extr 14, mito 7, cyto 4.5, cyto_nucl 3.5	Signal peptide
FFUJ_07743	uncharacterized protein	114	0.415	2	Secretory pathway	extr 25	Signal peptide
FFUJ_07746	related to ribonucleases	278	0.806	1	Secretory pathway	extr 24, cyto 1, E.R. 1, golg 1	Signal peptide
FFUJ_07747	uncharacterized protein	147	0.746	1	Secretory pathway	extr 24, mito 2	Signal peptide
FFUJ_07758	uncharacterized protein	203	0.835	2	Secretory pathway	extr 21, mito 2, cyto_pero 2, cyto 1.5, pero 1.5	Signal peptide
FFUJ_07769	uncharacterized protein	656	0.789	2	Secretory pathway	extr 23, cyto 2	Signal peptide
FFUJ_07770	uncharacterized protein	260	0.748	1	Secretory pathway	extr 18, E.R. 4, mito 2, vacu 2	Signal peptide
FFUJ_07791	related to tripeptidyl-peptidase I	580	0.498	1	Secretory pathway	extr 24, vacu 2	Signal peptide
FFUJ_07829	related to cel1 protein precursor	247	0.845	3	Secretory pathway	extr 24, cyto 1.5, cyto_nucl 1.5	Signal peptide
FFUJ_07852	uncharacterized protein	141	0.911	3	Secretory pathway	mito 14.5, cyto_mito 11.333, cyto 7, cyto_nucl 4.833, extr 3	Signal peptide
FFUJ_07858	uncharacterized protein	513	0.723	2	Secretory pathway	extr 25	Signal peptide
FFUJ_07943	uncharacterized protein	851	0.348	1	Secretory pathway	extr 16, cyto 4, pero 3, nucl 1, mito 1, E.R. 1, golg 1, mito_nucl 1	Signal peptide
FFUJ_07945	uncharacterized protein	202	0.254	2	Secretory pathway	extr 24, vacu 2	Signal peptide
FFUJ_07976	related to Modin	912	0.386	2	Secretory pathway	mito 6, extr 6, cyto 4, mito_nucl 4, plas 3, cyto_nucl 3, E.R. 3	Signal peptide
FFUJ_07994	related to endo-1,3-beta-glucanase	281	0.613	2	Secretory pathway	extr 24, E.R. 1, golg 1, vacu 1	Signal peptide
FFUJ_07995	probable endoglucanase	381	0.528	2	Secretory pathway	extr 25	Signal peptide
FFUJ_07997	related to cytochrome c oxidase assembly factor	85	0.94	2	Secretory pathway	mito 8, cyto 4, extr 4, E.R. 4, plas 3, golg 2	Signal peptide
FFUJ_08003	related to acetylxylan esterase precursor	346	0.192	2	Secretory pathway	extr 20, mito 2, cyto 2, E.R. 2, cyto_mito 2	Signal peptide
FFUJ_08038	related to spore coat protein SP96 precursor	409	0.653	1	Secretory pathway	extr 23, mito 2, cyto 2, cyto_mito 2	Signal peptide
FFUJ_08043	related to Phospholipase D	344	0.749	1	Secretory pathway	extr 19, golg 5, vacu 2	Signal peptide
FFUJ_08054	uncharacterized protein	219	0.859	2	Secretory pathway	extr 15, mito 5, cyto_nucl 3, nucl 2.5, cyto 2.5	Signal peptide
FFUJ_08056	uncharacterized protein	424	0.228	2	Secretory pathway	extr 12, mito 6, cyto 4, pero 4, cyto_pero 4	Signal peptide
FFUJ_08087	uncharacterized protein	533	0.862	3	Secretory pathway	extr 10, plas 9, E.R. 4, mito 2, golg 2	Non-secretory protein
FFUJ_08088	uncharacterized protein	168	0.873	3	Secretory pathway	extr 25	Signal peptide
FFUJ_08089	uncharacterized protein	198	0.887	2	Secretory pathway	extr 13, mito 9, cyto 5	Signal peptide
FFUJ_08093	uncharacterized protein	1114	0.309	2	Secretory pathway	extr 26	Signal peptide
FFUJ_08098	uncharacterized protein	593	0.632	2	Secretory pathway	cyto 8, extr 7, cyto_mito 7, mito 6	Signal peptide
FFUJ_08099	related to choline dehydrogenase	640	0.747	1	Secretory pathway	extr 26	Signal peptide
FFUJ_08105	uncharacterized protein	457	0.765	2	Secretory pathway	extr 26	Signal peptide
FFUJ_08115	related to peroxisomal amine oxidase (copper-containing)	791	0.712	2	Secretory pathway	extr 23, vacu 2	Signal peptide
FFUJ_08139	uncharacterized protein	260	0.948	1	Secretory pathway	extr 19, plas 5, mito 1, cyto 1, E.R. 1, cyto_mito 1	Signal peptide
FFUJ_08140	uncharacterized protein	115	0.951	1	Secretory pathway	extr 24, mito 2	Signal peptide
FFUJ_08142	related to monophenol monooxygenase (tyrosinase)	316	0.74	2	Secretory pathway	extr 17, mito 5, cyto 3	Signal peptide
FFUJ_08149	related to 6-hydroxy-D-nicotine oxidase	495	0.595	2	Secretory pathway	extr 22, cyto 3	Signal peptide
FFUJ_08158	related to KP4 killer toxin	130	0.933	1	Secretory pathway	extr 26	Signal peptide
FFUJ_08161	uncharacterized protein	81	0.832	2	Secretory pathway	extr 20, nucl 3, mito 2, cyto_nucl 2	Signal peptide
FFUJ_08162	uncharacterized protein	108	0.844	1	Secretory pathway	extr 23, mito 2	Signal peptide
FFUJ_08163	uncharacterized protein	230	0.593	1	Secretory pathway	extr 11, cyto 7, cyto_nucl 6.5, nucl 4, mito 4	Signal peptide
FFUJ_08169	related to polyamine oxidase precursor	527	0.607	1	Secretory pathway	extr 23, vacu 2	Signal peptide
FFUJ_08182	probable acetylxylan esterase	311	0.776	1	Secretory pathway	extr 24, mito 3	Signal peptide
FFUJ_08188	probable arabinogalactan endo-1,4-beta-galactosidase	348	0.683	1	Secretory pathway	extr 27	Signal peptide
FFUJ_08190	related to dipeptidyl aminopeptidase B	778	0.698	1	Secretory pathway	extr 18, golg 3, plas 2, vacu 2	Signal peptide
FFUJ_08220	uncharacterized protein	232	0.683	1	Secretory pathway	extr 21, E.R. 3, mito 1, cyto 1, pero 1, cyto_mito 1, cyto_pero 1	Signal peptide
FFUJ_08221	uncharacterized protein	395	0.566	1	Secretory pathway	extr 14, cyto 8.5, cyto_nucl 5, mito 3	Signal peptide
FFUJ_08222	uncharacterized protein	203	0.9	1	Secretory pathway	extr 21, mito 3, cyto 2	Signal peptide
FFUJ_08236	related to beta-N-hexosaminidase	754	0.673	1	Secretory pathway	extr 17, E.R. 5, golg 3	Signal peptide
FFUJ_08246	uncharacterized protein	1414	0.434	2	Secretory pathway	extr 27	Signal peptide
FFUJ_08338	related to gamma-glutamyltransferase	565	0.573	2	Secretory pathway	cyto 11, cyto_nucl 8, mito 6, extr 6, nucl 3	Signal peptide
FFUJ_08385	related to aspartic proteinase precursor	421	0.745	2	Secretory pathway	extr 18, plas 2, E.R. 2, golg 2, mito 1, cyto 1, pero 1, cyto_mito 1, cyto_pero 1	Signal peptide
FFUJ_08394	uncharacterized protein	138	0.856	1	Secretory pathway	extr 18, golg 3, mito 2, cyto 2, E.R. 2, cyto_mito 2	Signal peptide
FFUJ_08417	uncharacterized protein	110	0.757	1	Secretory pathway	mito 11, extr 7, nucl 3.5, cyto_nucl 3.5, cyto 2.5	Signal peptide
FFUJ_08425	related to laccase 2	659	0.596	3	Secretory pathway	cyto 8, extr 7, cyto_pero 6.833, cyto_nucl 5.833, pero 4.5, mito 3, nucl 2.5	Non-secretory protein
FFUJ_08434	probable SED1 - abundant cell surface glycoprotein	210	0.406	2	Secretory pathway	extr 19, vacu 4, plas 2, E.R. 2	Signal peptide
FFUJ_08451	uncharacterized protein	514	0.744	2	Secretory pathway	extr 20, golg 3, plas 2, E.R. 2	Signal peptide
FFUJ_08461	uncharacterized protein	577	0.789	2	Secretory pathway	extr 23, E.R. 2	Signal peptide
FFUJ_08475	related to serine proteinase inhibitor IA-2	96	0.94	1	Secretory pathway	extr 12, E.R. 7, golg 3, cyto 2, vacu 2	Signal peptide
FFUJ_08526	related to xyloglucan endo-transglycosylase-like protein	298	0.824	3	Secretory pathway	extr 22, cyto 3	Signal peptide
FFUJ_08533	uncharacterized protein	260	0.518	1	Secretory pathway	extr 22, mito 4	Signal peptide
FFUJ_08556	probable benzoate 4-monooxygenase cytochrome P450	499	0.385	1	Secretory pathway	E.R. 5, cyto 4, plas 4, extr 4, nucl 3, mito 3, golg 3, mito_nucl 3	Signal peptide
FFUJ_08588	uncharacterized protein	196	0.463	2	Secretory pathway	cyto 13, extr 10, cyto_nucl 8	Signal peptide
FFUJ_08601	related to aspartic proteinase OPSB	466	0.821	2	Secretory pathway	extr 24, vacu 2	Signal peptide
FFUJ_08603	related to oxidoreductase, 2OG-Fe(II) oxygenase family family	274	0.736	1	Secretory pathway	extr 11, E.R. 6, golg 4, mito 2, vacu 2	Signal peptide
FFUJ_08642	probable D-xylulose kinase	587	0.799	3	Secretory pathway	extr 18, cyto 6, pero 2	Signal peptide
FFUJ_08723	related to SPR1 - exo-1,3-beta-glucanase precursor	336	0.748	1	Secretory pathway	extr 9, mito 7, nucl 4, vacu 3, pero 2	Signal peptide
FFUJ_08729	uncharacterized protein	194	0.821	3	Secretory pathway	extr 19, mito 3, vacu 3	Signal peptide
FFUJ_08744	uncharacterized protein	89	0.571	2	Secretory pathway	extr 14, mito 6, vacu 3, cyto_mito 3, mito_nucl 3	Signal peptide
FFUJ_08759	related to trehalase precursor	687	0.452	3	Secretory pathway	extr 18, cyto 3.5, vacu 3, cyto_mito 3	Signal peptide
FFUJ_08764	related to tyrosinase precursor (monophenol monooxygenase)	586	0.74	1	Secretory pathway	extr 21, mito 2, cyto 2, cyto_mito 2	Signal peptide
FFUJ_08788	related to alcohol oxidase	612	0.821	1	Secretory pathway	extr 21, cyto 3, mito 2, cyto_pero 2	Signal peptide
FFUJ_08817	related to acetylxylan esterase	305	0.692	1	Secretory pathway	extr 16, cyto 4.5, cyto_pero 4, pero 2.5, mito 2	Signal peptide
FFUJ_08871	related to palmitoyl-(protein) hydrolase	333	0.841	3	Secretory pathway	extr 15, mito 5, cyto 3, vacu 2, cyto_pero 2	Signal peptide
FFUJ_08884	related to stress response protein rds1p	300	0.839	1	Secretory pathway	extr 17, cyto 7, pero 2	Signal peptide
FFUJ_08885	uncharacterized protein	108	0.386	3	Secretory pathway	cyto 7.5, mito 7, extr 7, cyto_nucl 4.5, vacu 3	Signal peptide
FFUJ_08897	uncharacterized protein	467	0.827	1	Secretory pathway	extr 27	Signal peptide
FFUJ_08900	probable beta-glucosidase precursor	811	0.771	3	Secretory pathway	extr 22, mito 2, vacu 2	Signal peptide
FFUJ_08914	uncharacterized protein	103	0.915	1	Secretory pathway	extr 27	Signal peptide
FFUJ_08920	uncharacterized protein	100	0.951	1	Secretory pathway	extr 22, E.R. 3	Signal peptide
FFUJ_08927	related to aminopeptidase Y precursor, vacuolar	491	0.57	3	Secretory pathway	cyto 8, extr 8, mito 6, pero 3, mito_nucl 3	Signal peptide
FFUJ_08960	related to D-mandelate dehydrogenase	607	0.574	2	Secretory pathway	extr 13, cyto_nucl 6.333, cyto 6, cyto_mito 4.499, nucl 3.5, vacu 3	Non-secretory protein
FFUJ_08982	Long chronological lifespan protein 2	119	0.891	1	Secretory pathway	extr 21, mito 3, nucl 2	Signal peptide
FFUJ_08984	uncharacterized protein	238	0.794	2	Secretory pathway	extr 10, mito 7, nucl 3, pero 2, E.R. 2, golg 2	Signal peptide
FFUJ_09005	uncharacterized protein	243	0.614	1	Secretory pathway	extr 23, cyto 3	Signal peptide
FFUJ_09040	uncharacterized protein	195	0.888	2	Secretory pathway	plas 7, cyto 6, nucl 5, extr 4, mito_nucl 4	Signal peptide
FFUJ_09055	uncharacterized protein	195	0.789	2	Secretory pathway	extr 24, golg 3	Signal peptide
FFUJ_09068	related to 6-hydroxy-d-nicotine oxidase	495	0.645	1	Secretory pathway	extr 20, mito 5	Signal peptide
FFUJ_09074	related to zinc finger protein odd-paired-like (opl)	281	0.867	3	Secretory pathway	nucl 18.5, cyto_nucl 12, cyto 4.5, extr 4	Signal peptide
FFUJ_09075	uncharacterized protein	211	0.593	1	Secretory pathway	extr 23, mito 3	Signal peptide
FFUJ_09076	FLO9 - Lectin-like protein, expressed and involved in flocculation	1282	0.182	3	Secretory pathway	extr 24, mito 2	Signal peptide
FFUJ_09078	uncharacterized protein	244	0.767	2	Secretory pathway	extr 20, mito 6	Signal peptide
FFUJ_09084	uncharacterized protein	669	0.746	1	Secretory pathway	extr 26	Signal peptide
FFUJ_09105	related to formaldehyde dehydrogenase	381	0.763	3	Secretory pathway	extr 15, mito 5, cyto_nucl 5, cyto 4.5	Non-secretory protein
FFUJ_09128	uncharacterized protein	94	0.949	1	Secretory pathway	extr 27	Signal peptide
FFUJ_09140	related to protocatechuate 3,4-dioxygenase beta subunit	369	0.387	2	Secretory pathway	extr 15, cyto 9, nucl 2	Signal peptide
FFUJ_09145	related to galactose oxidase precursor	710	0.456	1	Secretory pathway	extr 25	Signal peptide
FFUJ_09153	uncharacterized protein	390	0.739	1	Secretory pathway	extr 23, vacu 2	Signal peptide
FFUJ_09160	uncharacterized protein	101	0.866	1	Secretory pathway	extr 22, vacu 3	Signal peptide
FFUJ_09175	related to amidohydrolase family protein	510	0.695	1	Secretory pathway	extr 26	Signal peptide
FFUJ_09176	related to O-methylsterigmatocystin oxidoreductase	550	0.778	2	Secretory pathway	plas 6, extr 6, mito 4, nucl 3, E.R. 3, golg 3	Signal peptide
FFUJ_09184	related to class I alpha-mannosidase 1B	542	0.784	2	Secretory pathway	plas 11, extr 10, E.R. 2, vacu 2	Signal peptide
FFUJ_09185	uncharacterized protein	553	0.311	2	Secretory pathway	extr 23, mito 1, cyto 1, pero 1, golg 1, cyto_mito 1, cyto_pero 1	Signal peptide
FFUJ_09209	uncharacterized protein	256	0.551	3	Secretory pathway	extr 23, golg 2	Signal peptide
FFUJ_09212	uncharacterized protein	155	0.859	3	Secretory pathway	extr 24, nucl 1, mito 1, vacu 1, mito_nucl 1	Signal peptide
FFUJ_09215	uncharacterized protein	171	0.93	2	Secretory pathway	mito 13, extr 5, cyto_nucl 4.5, nucl 4, cyto 3	Signal peptide
FFUJ_09236	related to epoxide hydrolase	406	0.772	2	Secretory pathway	extr 20, mito 3, vacu 3	Signal peptide
FFUJ_09251	fumonisin cluster - P450 monooxygenase	599	0.651	1	Secretory pathway	extr 8, cyto 6.5, cyto_nucl 6, nucl 4.5, mito 3, plas 2, pero 2	Signal peptide
FFUJ_09278	related to early nodulin 75 precursor	217	0.471	1	Secretory pathway	extr 10, E.R. 4, cyto 3, vacu 3, mito 2, cyto_nucl 2, golg 2, cyto_pero 2	Signal peptide
FFUJ_09280	uncharacterized protein	112	0.757	2	Secretory pathway	extr 22, cyto 3	Signal peptide
FFUJ_09282	uncharacterized protein	114	0.927	1	Secretory pathway	extr 16, mito 8, E.R. 2	Signal peptide
FFUJ_09293	uncharacterized protein	487	0.501	1	Secretory pathway	extr 24, golg 2	Signal peptide
FFUJ_09297	uncharacterized protein	342	0.667	1	Secretory pathway	extr 26	Signal peptide
FFUJ_09303	uncharacterized protein	385	0.841	3	Secretory pathway	extr 17, cyto 6, cyto_mito 4.833, cyto_nucl 4.333, mito 2.5	Signal peptide
FFUJ_09306	uncharacterized protein	138	0.917	2	Secretory pathway	extr 19, cyto 3, mito 2, cyto_nucl 2, pero 2	Signal peptide
FFUJ_09307	uncharacterized protein	141	0.874	2	Secretory pathway	extr 24, mito 2	Signal peptide
FFUJ_09314	probable SUC2 - invertase (sucrose hydrolyzing enzyme)	689	0.731	1	Secretory pathway	extr 25	Signal peptide
FFUJ_09320	related to Rds1 protein	466	0.883	1	Secretory pathway	extr 26	Signal peptide
FFUJ_09324	related to putative lipid binding protein TFS1	260	0.684	1	Secretory pathway	extr 21, golg 3, E.R. 2	Signal peptide
FFUJ_09325	uncharacterized protein	183	0.721	2	Secretory pathway	extr 23, cyto 2	Signal peptide
FFUJ_09327	related to O-methylsterigmatocystin oxidoreductase	527	0.558	2	Secretory pathway	mito 7, cyto 6, extr 4, nucl 3, plas 3, golg 2	Signal peptide
FFUJ_09341	probable beta-galactosidase	1002	0.577	3	Secretory pathway	extr 16, mito 5, cyto 2, vacu 2	Signal peptide
FFUJ_09345	probable pectate lyase 1	324	0.623	2	Secretory pathway	extr 23, cyto 3	Signal peptide
FFUJ_09346	related to pectate lyase	306	0.713	2	Secretory pathway	extr 19, vacu 3, mito 2, cyto 2, cyto_mito 2	Signal peptide
FFUJ_09349	probable ycaC, hydrolase of unknown specificity	242	0.576	2	Secretory pathway	extr 16, mito 6, pero 2, cyto 1, E.R. 1, golg 1	Signal peptide
FFUJ_09366	related to aspartic-type signal peptidase	743	0.607	1	Secretory pathway	extr 23, plas 3	Signal peptide
FFUJ_09368	related to isoamyl alcohol oxidase	581	0.446	1	Secretory pathway	extr 20, mito 4, cyto_nucl 2	Signal peptide
FFUJ_09369	uncharacterized protein	254	0.818	3	Secretory pathway	extr 22, mito 2, golg 2	Signal peptide
FFUJ_09373	related to cellulose binding protein CEL1	357	0.204	2	Secretory pathway	extr 20, cyto 4, mito 3	Signal peptide
FFUJ_09374	uncharacterized protein	542	0.29	1	Secretory pathway	extr 18, mito 7	Signal peptide
FFUJ_09375	related to S.fumigata Asp FII	288	0.754	2	Secretory pathway	extr 17, mito 5, cyto 2, pero 1, E.R. 1, vacu 1	Signal peptide
FFUJ_09394	uncharacterized protein	512	0.714	1	Secretory pathway	extr 26	Signal peptide
FFUJ_09405	uncharacterized protein	156	0.643	3	Secretory pathway	extr 10, mito 6.5, cyto_mito 6, cyto 4.5, vacu 3	Signal peptide
FFUJ_09437	related to endo-1,3-beta-glucanase	286	0.733	1	Secretory pathway	extr 27	Signal peptide
FFUJ_09454	uncharacterized protein	290	0.596	2	Secretory pathway	extr 17, mito 5, nucl 2, vacu 2	Signal peptide
FFUJ_09487	uncharacterized protein	553	0.567	1	Secretory pathway	extr 17, E.R. 4, golg 3, vacu 3	Signal peptide
FFUJ_09494	uncharacterized protein	81	0.798	1	Secretory pathway	cyto 10, extr 9, cyto_nucl 7, mito 5	Signal peptide
FFUJ_09513	related to cell wall protein PhiA	197	0.847	3	Secretory pathway	extr 26	Signal peptide
FFUJ_09542	related to PRC1 - carboxypeptidase y, serine-type protease	477	0.794	3	Secretory pathway	extr 23, E.R. 2, vacu 2	Signal peptide
FFUJ_09591	probable chitin binding protein	448	0.519	2	Secretory pathway	extr 24, nucl 1, mito 1, vacu 1, mito_nucl 1	Signal peptide
FFUJ_09664	uncharacterized protein	184	0.852	2	Secretory pathway	extr 14, mito 8, pero 2, vacu 2	Signal peptide
FFUJ_09683	probable chitosanase precursor	284	0.733	3	Secretory pathway	extr 24, mito 2	Signal peptide
FFUJ_09693	uncharacterized protein	255	0.713	1	Secretory pathway	extr 24, cyto 2	Signal peptide
FFUJ_09698	uncharacterized protein	316	0.807	2	Secretory pathway	extr 24, golg 2	Signal peptide
FFUJ_09711	probable DUF1237 domain protein	543	0.79	2	Secretory pathway	extr 10, cyto 6.5, cyto_nucl 5, pero 4, nucl 2.5, mito 2, vacu 2	Signal peptide
FFUJ_09810	related to acid proteinase	454	0.797	1	Secretory pathway	extr 21, plas 6	Signal peptide
FFUJ_09817	related to PET8 protein	280	0.912	3	Secretory pathway	mito 13, extr 6, plas 5, cyto 3	Signal peptide
FFUJ_09837	related to tetracycline resistance protein from transposon Tn4351/Tn4400	417	0.406	3	Secretory pathway	extr 17, mito 3, cyto 2, E.R. 2, pero 1, golg 1, vacu 1	Signal peptide
FFUJ_09839	uncharacterized protein	228	0.85	1	Secretory pathway	plas 17, extr 6, E.R. 3	Signal peptide
FFUJ_09842	related to triacylglycerol lipase II precursor	581	0.752	2	Secretory pathway	extr 22, vacu 2, mito 1, cyto_nucl 1, pero 1	Signal peptide
FFUJ_09899	probable pectate lyase 1	328	0.724	1	Secretory pathway	extr 24, mito 1, cyto 1, vacu 1, cyto_mito 1	Signal peptide
FFUJ_09900	uncharacterized protein	849	0.573	2	Secretory pathway	extr 27	Signal peptide
FFUJ_09906	related to pectinesterase	2562	0.306	1	Secretory pathway	extr 26	Signal peptide
FFUJ_09911	related to peroxidase	530	0.664	1	Secretory pathway	extr 22, mito 3	Signal peptide
FFUJ_09938	related to 6-hydroxy-d-nicotine oxidase	496	0.772	1	Secretory pathway	extr 27	Signal peptide
FFUJ_09939	related to rasp f 7 allergen	120	0.968	1	Secretory pathway	extr 24, E.R. 1, golg 1, vacu 1	Signal peptide
FFUJ_09947	uncharacterized protein	568	0.714	2	Secretory pathway	extr 10, cyto 5, nucl 4, cyto_pero 4, plas 3, pero 3, cyto_mito 3	Signal peptide
FFUJ_09954	probable arylsulfatase	601	0.726	2	Secretory pathway	extr 16, mito 4, vacu 3, cyto_mito 3	Signal peptide
FFUJ_09958	uncharacterized protein	220	0.726	2	Secretory pathway	extr 21, cyto 4	Signal peptide
FFUJ_09961	uncharacterized protein	142	0.96	1	Secretory pathway	extr 14, plas 7, mito 3, E.R. 3	Signal peptide
FFUJ_09980	uncharacterized protein	139	0.972	1	Secretory pathway	extr 27	Signal peptide
FFUJ_09995	related to monophenol monooxygenase (tyrosinase)	324	0.726	3	Secretory pathway	extr 19, cyto 2.5, cyto_nucl 2.5, mito 2, nucl 1.5	Signal peptide
FFUJ_10001	uncharacterized protein	98	0.68	3	Secretory pathway	mito 12, extr 11, cyto 2	Signal peptide
FFUJ_10004	uncharacterized protein	224	0.821	1	Secretory pathway	extr 22, mito 2, golg 2	Signal peptide
FFUJ_10007	related to serine-type carboxypeptidase f precursor	515	0.755	2	Secretory pathway	extr 19, E.R. 4, cyto 3	Signal peptide
FFUJ_10008	related to PAF acetylhydrolase family protein	360	0.605	3	Secretory pathway	extr 25	Signal peptide
FFUJ_10021	uncharacterized protein	295	0.826	2	Secretory pathway	extr 21, mito 4	Signal peptide
FFUJ_10032	uncharacterized protein	249	0.287	1	Secretory pathway	extr 15, cyto 4, nucl 3, cyto_mito 3	Signal peptide
FFUJ_10043	related to PMU1 - high copy suppressor of ts tps2 mutant phenotype	360	0.914	2	Secretory pathway	mito 12, extr 8, cyto 2, vacu 2, nucl 1, pero 1, E.R. 1	Signal peptide
FFUJ_10055	fusarin C cluster - peptidase	405	0.798	1	Secretory pathway	extr 25	Signal peptide
FFUJ_10072	uncharacterized protein	147	0.912	1	Secretory pathway	extr 19, mito 5, nucl 1, cyto 1, cyto_nucl 1, E.R. 1	Signal peptide
FFUJ_10076	related to carbonic anhydrase	300	0.901	2	Secretory pathway	extr 18, cyto 5, mito 3	Signal peptide
FFUJ_10088	uncharacterized protein	117	0.912	2	Secretory pathway	extr 26	Signal peptide
FFUJ_10120	uncharacterized protein	463	0.779	3	Secretory pathway	extr 22, pero 2, vacu 2	Signal peptide
FFUJ_10122	related to 3-(3-Hydroxyphenyl)propionate 2-hydroxylase	420	0.483	3	Secretory pathway	extr 17, cyto 3.5, cyto_nucl 3.5, nucl 2.5, mito 2, pero 2	Signal peptide
FFUJ_10124	uncharacterized protein	138	0.921	2	Secretory pathway	extr 9, cyto 8, mito 7, pero 2	Signal peptide
FFUJ_10126	uncharacterized protein	78	0.69	1	Secretory pathway	extr 18, mito 5, cyto 1, plas 1, E.R. 1, golg 1	Signal peptide
FFUJ_10129	uncharacterized protein	124	0.831	2	Secretory pathway	extr 25	Signal peptide
FFUJ_10134	uncharacterized protein	147	0.902	2	Secretory pathway	extr 18, plas 3, E.R. 3, mito 1, golg 1, vacu 1	Signal peptide
FFUJ_10141	related to hydrolases or acyltransferases (alpha/beta hydrolase superfamily)	438	0.731	2	Secretory pathway	extr 22, E.R. 2, vacu 2	Signal peptide
FFUJ_10146	uncharacterized protein	308	0.962	1	Secretory pathway	extr 27	Signal peptide
FFUJ_10148	related to 6-hydroxy-d-nicotine oxidase	500	0.699	2	Secretory pathway	extr 18, mito 3, vacu 3, cyto 1.5, cyto_nucl 1.5	Signal peptide
FFUJ_10158	uncharacterized protein	367	0.52	1	Secretory pathway	extr 6, nucl 5, mito 4.5, cyto_mito 4.5, cyto 3.5, vacu 3, pero 2, E.R. 2	Signal peptide
FFUJ_10162	related to protein-arginine deiminase type II	633	0.534	1	Secretory pathway	extr 18, mito 3, cyto_nucl 3, nucl 2.5, cyto 2.5	Signal peptide
FFUJ_10163	uncharacterized protein	469	0.596	3	Secretory pathway	extr 11, mito 7, cyto 3, pero 3, cyto_pero 3	Signal peptide
FFUJ_10183	related to pisatin demethylase cytochrome P450	518	0.621	1	Secretory pathway	extr 9, plas 6, mito 3, E.R. 3, golg 3, nucl 1, pero 1, vacu 1	Signal peptide
FFUJ_10213	uncharacterized protein	305	0.879	2	Secretory pathway	cyto 12.5, cyto_nucl 7.5, mito 6, extr 6	Signal peptide
FFUJ_10214	uncharacterized protein	304	0.565	1	Secretory pathway	extr 22, cyto 4	Signal peptide
FFUJ_10217	uncharacterized protein	514	0.625	1	Secretory pathway	extr 21, pero 2, golg 2	Signal peptide
FFUJ_10222	uncharacterized protein	340	0.762	1	Secretory pathway	extr 25	Signal peptide
FFUJ_10234	related to beta-mannosidase	895	0.617	3	Secretory pathway	extr 17, mito 3, pero 3, cyto 2.5, cyto_nucl 2.5	Signal peptide
FFUJ_10235	related to NPP1 domain protein	253	0.799	2	Secretory pathway	extr 27	Signal peptide
FFUJ_10237	related to alkaline protease (oryzin)	394	0.628	2	Secretory pathway	extr 23, cyto 3	Signal peptide
FFUJ_10246	related to proteoglycan	659	0.641	1	Secretory pathway	extr 24, cyto 2	Signal peptide
FFUJ_10270	monooxygenase	338	0.739	2	Secretory pathway	extr 22, golg 2, mito 1, plas 1, E.R. 1	Signal peptide
FFUJ_10279	uncharacterized protein	124	0.585	2	Secretory pathway	extr 21, mito 3, cyto 1, E.R. 1, vacu 1	Signal peptide
FFUJ_10292	uncharacterized protein	263	0.699	1	Secretory pathway	extr 15, mito 4, plas 2, E.R. 2, mito_nucl 2	Signal peptide
FFUJ_10295	related to glucan 1,3-beta-glucosidase	302	0.529	2	Secretory pathway	extr 25	Signal peptide
FFUJ_10297	acetylesterase, trichothecene gene cluster	242	0.672	3	Secretory pathway	cyto 11.5, extr 10, cyto_nucl 6.5, mito 2, pero 2	Signal peptide
FFUJ_10315	OrfE - unknown, trichothecene gene cluster	355	0.828	1	Secretory pathway	extr 18, cyto 6.5, cyto_nucl 4	Signal peptide
FFUJ_10329	uncharacterized protein	794	0.407	2	Secretory pathway	extr 17, vacu 4, plas 3, cyto 2	Signal peptide
FFUJ_10330	related to glycerol dehydrogenase	341	0.424	1	Secretory pathway	extr 14, E.R. 4, golg 4, cyto 3	Signal peptide
FFUJ_10332	uncharacterized protein	276	0.969	1	Secretory pathway	extr 24, cyto 2	Signal peptide
FFUJ_10348	probable pectin lyase precursor	361	0.778	1	Secretory pathway	extr 27	Signal peptide
FFUJ_10352	uncharacterized protein	295	0.316	3	Secretory pathway	extr 25	Signal peptide
FFUJ_10369	uncharacterized protein	182	0.841	3	Secretory pathway	extr 13, mito 6, cyto 5, cyto_nucl 4	Signal peptide
FFUJ_10383	uncharacterized protein	230	0.843	1	Secretory pathway	extr 20, mito 2, cyto 2, vacu 2, cyto_mito 2	Signal peptide
FFUJ_10388	uncharacterized protein	864	0.668	2	Secretory pathway	extr 25	Signal peptide
FFUJ_10393	uncharacterized protein	145	0.898	1	Secretory pathway	extr 26	Signal peptide
FFUJ_10407	related to glucan 1,3-beta-glucosidase	852	0.767	2	Secretory pathway	extr 27	Signal peptide
FFUJ_10408	uncharacterized protein	244	0.563	3	Secretory pathway	mito 15, cyto 6.5, extr 4, cyto_nucl 4	Signal peptide
FFUJ_10420	uncharacterized protein	180	0.804	2	Secretory pathway	extr 19, mito 4, nucl 2	Signal peptide
FFUJ_10421	related to choline dehydrogenase	640	0.732	3	Secretory pathway	extr 18, cyto 5, cyto_mito 3.833, cyto_nucl 3.333, pero 2	Signal peptide
FFUJ_10425	related to pisatin demethylase cytochrome P450	529	0.439	1	Secretory pathway	cyto 7.5, cyto_nucl 5.5, E.R. 4, mito 3, extr 3, golg 3, nucl 2.5, pero 2	Signal anchor
FFUJ_10428	probable cutinase 1 precursor	230	0.797	3	Secretory pathway	extr 21, cyto 4	Signal peptide
FFUJ_10448	related to PRC1 - carboxypeptidase y, serine-type protease	484	0.725	2	Secretory pathway	extr 12, pero 4, cyto 3, nucl 2, mito 2, cysk 2, mito_nucl 2	Signal peptide
FFUJ_10454	uncharacterized protein	324	0.469	2	Secretory pathway	nucl 14.5, cyto_nucl 9, mito 4, cyto 2.5, plas 2, extr 2	Signal peptide
FFUJ_10456	related to chloroperoxidase	231	0.909	3	Secretory pathway	extr 22, E.R. 2, plas 1, golg 1, vacu 1	Signal peptide
FFUJ_10458	probable endothiapepsin precursor	413	0.676	2	Secretory pathway	extr 15, cyto 5.5, cyto_nucl 3.5, pero 3, mito 2	Signal peptide
FFUJ_10473	related to early nodulin 75 precursor	237	0.268	1	Secretory pathway	extr 23, E.R. 2	Signal peptide
FFUJ_10475	uncharacterized protein	186	0.904	1	Secretory pathway	extr 14, mito 5.5, cyto_mito 4.833, nucl 4.5, cyto_nucl 4.333	Signal peptide
FFUJ_10500	uncharacterized protein	178	0.776	2	Secretory pathway	extr 25	Signal peptide
FFUJ_10501	related to triacylglycerol lipase V precursor	534	0.645	3	Secretory pathway	extr 24, mito 3	Signal peptide
FFUJ_10504	uncharacterized protein	199	0.739	1	Secretory pathway	extr 20, cyto 4, E.R. 2, cyto_mito 2	Signal peptide
FFUJ_10506	related to ketoreductases	306	0.618	3	Secretory pathway	extr 12, cyto 11, cyto_mito 7.333, cyto_nucl 6.833	Signal peptide
FFUJ_10513	uncharacterized protein	135	0.873	2	Secretory pathway	extr 11, cyto 5.5, cyto_nucl 5, nucl 3.5, mito 3, pero 2	Signal peptide
FFUJ_10514	uncharacterized protein	239	0.739	2	Secretory pathway	extr 18, mito 2, cyto 2, E.R. 2, vacu 2, cyto_mito 2	Signal peptide
FFUJ_10517	probable galactose oxidase	679	0.761	1	Secretory pathway	extr 26	Signal peptide
FFUJ_10518	probable beta-glucosidase 1 precursor	878	0.569	2	Secretory pathway	extr 22, cyto 2, vacu 2	Signal peptide
FFUJ_10524	uncharacterized protein	177	0.684	2	Secretory pathway	extr 23, mito 2	Signal peptide
FFUJ_10525	uncharacterized protein	227	0.325	1	Secretory pathway	extr 26	Signal peptide
FFUJ_10539	uncharacterized protein	95	0.739	1	Secretory pathway	extr 25	Signal peptide
FFUJ_10547	uncharacterized protein	174	0.867	2	Secretory pathway	extr 20, E.R. 3, mito 2	Signal peptide
FFUJ_10555	related to GPI anchored protein	490	0.355	1	Secretory pathway	extr 24, vacu 2	Signal peptide
FFUJ_10559	related to BNR/Asp-box repeat domain protein	387	0.666	2	Secretory pathway	extr 25	Signal peptide
FFUJ_10566	uncharacterized protein	831	0.424	2	Secretory pathway	extr 23, cyto 1, pero 1, E.R. 1, golg 1, cyto_pero 1	Signal peptide
FFUJ_10567	uncharacterized protein	239	0.682	1	Secretory pathway	extr 24, E.R. 1, golg 1, vacu 1	Signal peptide
FFUJ_10574	uncharacterized protein	88	0.853	1	Secretory pathway	extr 11, golg 6, plas 5, E.R. 3	Signal peptide
FFUJ_10576	uncharacterized protein	242	0.688	1	Secretory pathway	extr 23, golg 2	Signal peptide
FFUJ_10584	uncharacterized protein	292	0.873	1	Secretory pathway	extr 24, cyto 2	Signal peptide
FFUJ_10586	uncharacterized protein	283	0.902	1	Secretory pathway	extr 27	Signal peptide
FFUJ_10590	probable endo-1,4-beta-xylanase A precursor	232	0.981	1	Secretory pathway	extr 27	Signal peptide
FFUJ_10595	probable cellulose 1,4-beta-cellobiosidase II precursor	462	0.67	2	Secretory pathway	extr 25	Signal peptide
FFUJ_10596	probable alpha-glucuronidase precursor	842	0.61	1	Secretory pathway	extr 24, cyto 2	Signal peptide
FFUJ_10599	related to cellulose binding protein CEL1	322	0.527	2	Secretory pathway	extr 27	Signal peptide
FFUJ_10620	uncharacterized protein	202	0.929	2	Secretory pathway	extr 27	Signal peptide
FFUJ_10625	uncharacterized protein	511	0.617	3	Secretory pathway	extr 10, mito 7.5, cyto_mito 6, nucl 4, cyto 3.5	Signal peptide
FFUJ_10641	related to triacylglycerol lipase V precursor	603	0.817	1	Secretory pathway	extr 25	Signal peptide
FFUJ_10643	related to endoglucanase IV precursor	242	0.769	2	Secretory pathway	extr 22, cyto 3.5, cyto_mito 3	Signal peptide
FFUJ_10644	uncharacterized protein	224	0.79	1	Secretory pathway	extr 26	Signal peptide
FFUJ_10647	related to carboxypeptidase	423	0.677	1	Secretory pathway	extr 15, cyto 5, E.R. 4, nucl 1, golg 1, vacu 1	Signal peptide
FFUJ_10659	uncharacterized protein	473	0.826	1	Secretory pathway	extr 21, vacu 2, mito 1, cyto 1, plas 1, pero 1, cyto_mito 1, cyto_pero 1	Signal peptide
FFUJ_10663	uncharacterized protein	81	0.91	1	Secretory pathway	extr 22, vacu 2, cyto 1, pero 1, E.R. 1, cyto_pero 1	Signal peptide
FFUJ_10673	related to oxidase	452	0.853	1	Secretory pathway	extr 23, E.R. 2	Signal peptide
FFUJ_10685	uncharacterized protein	128	0.894	1	Secretory pathway	extr 23, golg 2	Signal peptide
FFUJ_10686	uncharacterized protein	127	0.808	1	Secretory pathway	extr 23, cyto 2	Signal peptide
FFUJ_10687	uncharacterized protein	127	0.783	1	Secretory pathway	extr 10, nucl 7, cyto_mito 4, mito 3.5, cyto 3.5	Signal peptide
FFUJ_10699	related to DFG5 protein	445	0.741	2	Secretory pathway	extr 24, vacu 2	Signal peptide
FFUJ_10702	related to isoamyl alcohol oxidase	977	0.647	3	Secretory pathway	extr 13, mito 12	Signal peptide
FFUJ_10719	related to ThiJ/PfpI family protein	210	0.948	3	Secretory pathway	extr 12, cyto 5, cyto_mito 4.833, cyto_nucl 4.333, mito 3.5, nucl 2.5, pero 2	Non-secretory protein
FFUJ_10725	related to alcohol oxidase	609	0.626	2	Secretory pathway	extr 20, cyto 5	Signal peptide
FFUJ_10730	related to O-methylsterigmatocystin oxidoreductase	516	0.497	1	Secretory pathway	cyto 10.5, cyto_nucl 7.5, E.R. 4, nucl 3.5, extr 3, plas 2, pero 2	Signal peptide
FFUJ_10731	related to cellobiose dehydrogenase	793	0.514	2	Secretory pathway	extr 18, cyto 5, mito 4	Signal peptide
FFUJ_10739	related to isoamyl alcohol oxidase	654	0.707	1	Secretory pathway	extr 22, mito 2, pero 2	Signal peptide
FFUJ_10742	related to oxidoreductase	502	0.629	2	Secretory pathway	extr 15, mito 7, cyto 3	Signal peptide
FFUJ_10744	uncharacterized protein	233	0.58	1	Secretory pathway	extr 15, cyto 4, E.R. 3, golg 3	Signal peptide
FFUJ_10746	related to the plant PR-1 class of pathogen related proteins	251	0.779	3	Secretory pathway	extr 16, nucl 5, mito 3, cyto 3, cyto_mito 3	Signal peptide
FFUJ_10752	related to tenascin X precursor	727	0.52	3	Secretory pathway	extr 17, cyto_mito 4.333, cyto 4, cyto_nucl 3.833, mito 3.5	Signal peptide
FFUJ_10754	related to benzoate 4-monooxygenase cytochrome P450	526	0.472	1	Secretory pathway	extr 6, nucl 5.5, cyto_nucl 5.5, E.R. 5, cyto 4.5, golg 2, mito 1, plas 1, pero 1, vacu 1	Signal peptide
FFUJ_10765	related to beta-galactosidase	629	0.587	2	Secretory pathway	extr 13, cyto_nucl 4.5, cyto 4, nucl 3, mito 2, pero 2	Signal peptide
FFUJ_10771	uncharacterized protein	371	0.35	1	Secretory pathway	extr 26	Signal peptide
FFUJ_10772	uncharacterized protein	418	0.756	1	Secretory pathway	extr 21, mito 2, vacu 2	Signal peptide
FFUJ_10776	related to beta-galactosidase	1021	0.571	1	Secretory pathway	extr 27	Signal peptide
FFUJ_10777	uncharacterized protein	365	0.699	1	Secretory pathway	mito 9.5, cyto_mito 7.5, extr 6, cyto 4.5, nucl 3, pero 2, vacu 2	Signal peptide
FFUJ_10785	related to beta-glucosidase	771	0.675	3	Secretory pathway	extr 15, mito 7, cyto 5	Signal peptide
FFUJ_10791	uncharacterized protein	172	0.651	2	Secretory pathway	extr 20, plas 4, mito 1, E.R. 1, golg 1	Signal peptide
FFUJ_10798	uncharacterized protein	153	0.719	2	Secretory pathway	extr 14, cyto 9, mito 3	Signal peptide
FFUJ_10799	related to oxalate decarboxylase	495	0.729	3	Secretory pathway	extr 25	Signal peptide
FFUJ_10812	uncharacterized protein	415	0.211	3	Secretory pathway	extr 20, mito 2, vacu 2, nucl 1, E.R. 1, golg 1, cyto_mito 1	Signal peptide
FFUJ_10833	uncharacterized protein	834	0.505	1	Secretory pathway	extr 10, nucl 3, mito 3, cyto 3, cyto_nucl 3, cyto_mito 3, mito_nucl 3	Signal peptide
FFUJ_10836	related to xylosidase/arabinosidase	574	0.695	1	Secretory pathway	extr 19, mito 3, cyto 2.5, cyto_nucl 2	Signal peptide
FFUJ_10841	related to exopolygalacturonase	402	0.678	1	Secretory pathway	extr 26	Signal peptide
FFUJ_10842	probable pectinesterase precursor	323	0.656	1	Secretory pathway	extr 25	Signal peptide
FFUJ_10848	uncharacterized protein	246	0.803	1	Secretory pathway	extr 23, vacu 2	Signal peptide
FFUJ_10885	uncharacterized protein	207	0.66	1	Secretory pathway	extr 13, plas 4, E.R. 3, vacu 2, nucl 1, mito 1, cyto 1, cyto_nucl 1, pero 1, golg 1, cyto_mito 1, mito_nucl 1, cyto_pero 1	Signal peptide
FFUJ_10886	uncharacterized protein	220	0.561	1	Secretory pathway	extr 9, E.R. 5, mito 3.5, cyto_mito 3.5, plas 3, golg 3, cyto 2.5	Signal peptide
FFUJ_10889	galactose oxidase precursor	681	0.688	2	Secretory pathway	extr 26	Signal peptide
FFUJ_10918	uncharacterized protein	901	0.549	2	Secretory pathway	extr 18, cyto 3, cyto_nucl 3, mito 2, pero 2	Signal peptide
FFUJ_10931	uncharacterized protein	386	0.757	2	Secretory pathway	extr 23, mito 2, cyto 2, cyto_mito 2	Signal peptide
FFUJ_10939	uncharacterized protein	47	0.751	3	Secretory pathway	cyto 16.5, cyto_nucl 9, extr 7	Non-secretory protein
FFUJ_10978	related to endochitinase	417	0.744	2	Secretory pathway	extr 27	Signal peptide
FFUJ_10995	related to triacylglycerol lipase II precursor	551	0.588	2	Secretory pathway	extr 21, mito 3, vacu 2	Signal peptide
FFUJ_10997	uncharacterized protein	127	0.838	2	Secretory pathway	extr 11, mito 7.5, cyto_mito 6.666, cyto_nucl 4.833, cyto 4.5, nucl 3	Signal peptide
FFUJ_10998	uncharacterized protein	666	0.56	1	Secretory pathway	nucl 5, golg 5, plas 4, extr 4, cyto_nucl 4, cyto 3, E.R. 3, mito_nucl 3	Signal peptide
FFUJ_11004	probable endopolygalacturonase	378	0.555	1	Secretory pathway	extr 27	Signal peptide
FFUJ_11022	related to cell wall mannoprotein	556	0.821	3	Secretory pathway	extr 27	Signal peptide
FFUJ_11026	related to 6-hydroxy-D-nicotine oxidase	511	0.651	1	Secretory pathway	extr 18, plas 6, mito 1, E.R. 1, golg 1	Signal peptide
FFUJ_11036	related to isoamyl alcohol oxidase	644	0.602	1	Secretory pathway	extr 26	Signal peptide
FFUJ_11037	related to endo-arabinase	321	0.693	2	Secretory pathway	extr 13, cyto 9.5, cyto_nucl 5.5, mito 2	Signal peptide
FFUJ_11044	uncharacterized protein	456	0.815	2	Secretory pathway	extr 27	Signal peptide
FFUJ_11054	uncharacterized protein	61	0.94	3	Secretory pathway	extr 22, mito 3	Signal peptide
FFUJ_11058	related to aspartic proteinase OPSB	424	0.775	1	Secretory pathway	extr 23, E.R. 3	Signal peptide
FFUJ_11059	probable aspartic proteinase precursor	392	0.803	1	Secretory pathway	extr 14, mito 8, nucl 2, cyto 2, cyto_nucl 2	Signal peptide
FFUJ_11064	uncharacterized protein	301	0.906	3	Secretory pathway	extr 24, mito 2	Signal peptide
FFUJ_11095	uncharacterized protein	107	0.933	1	Secretory pathway	extr 21, mito 2, cyto 2, cyto_mito 2	Signal peptide
FFUJ_11098	related to aspergillopepsin II precursor	260	0.896	3	Secretory pathway	extr 26	Signal peptide
FFUJ_11104	uncharacterized protein	165	0.92	1	Secretory pathway	extr 25	Signal peptide
FFUJ_11112	related to alpha-L-rhamnosidase C	802	0.594	1	Secretory pathway	extr 27	Signal peptide
FFUJ_11128	related to choline monooxygenase	390	0.736	1	Secretory pathway	mito 12, extr 10, nucl 1, cyto 1, cyto_nucl 1, pero 1, E.R. 1, vacu 1, cyto_pero 1	Signal peptide
FFUJ_11135	probable gEgh 16 protein	296	0.303	1	Secretory pathway	extr 27	Signal peptide
FFUJ_11146	related to glycosyl hydrolase	389	0.759	1	Secretory pathway	extr 19, E.R. 4, golg 3	Signal peptide
FFUJ_11148	probable endo-1,4-beta-xylanase	449	0.817	1	Secretory pathway	extr 25	Signal peptide
FFUJ_11151	uncharacterized protein	149	0.795	2	Secretory pathway	extr 25	Signal peptide
FFUJ_11152	uncharacterized protein	220	0.703	2	Secretory pathway	extr 14, cyto 5.5, cyto_mito 5.5, mito 4.5	Signal peptide
FFUJ_11186	related to endo-1,3-beta-glucanase	302	0.693	1	Secretory pathway	extr 18, mito 5, vacu 2	Signal peptide
FFUJ_11202	related to gEgh 16 protein	312	0.498	2	Secretory pathway	extr 20, cyto 4, mito 2, cyto_nucl 2	Signal peptide
FFUJ_11205	related to Alpha-N-acetylgalactosaminidase precursor	551	0.731	2	Secretory pathway	extr 26	Signal peptide
FFUJ_11216	uncharacterized protein	716	0.534	2	Secretory pathway	extr 24, plas 2	Signal peptide
FFUJ_11227	probable beta-glucosidase precursor	774	0.67	2	Secretory pathway	extr 18, cyto 4, cyto_mito 3.833, cyto_nucl 2.833, mito 2.5	Signal peptide
FFUJ_11232	related to secretory lipase	494	0.769	3	Secretory pathway	extr 25	Signal peptide
FFUJ_11268	probable carboxy-cis,cis-muconate cyclase	369	0.695	2	Secretory pathway	extr 23, mito 2	Signal peptide
FFUJ_11283	uncharacterized protein	157	0.896	1	Secretory pathway	extr 26	Signal peptide
FFUJ_11288	uncharacterized protein	1070	0.618	1	Secretory pathway	extr 10, cyto 4.5, cyto_nucl 4.5, mito 4, nucl 3.5, vacu 2	Signal peptide
FFUJ_11298	uncharacterized protein	324	0.719	3	Secretory pathway	extr 23, mito 1, cyto 1, plas 1, E.R. 1, cyto_mito 1	Non-secretory protein
FFUJ_11306	uncharacterized protein	82	0.811	3	Secretory pathway	mito 14, cyto 6, extr 4, nucl 1, E.R. 1, vacu 1	Signal peptide
FFUJ_11307	uncharacterized protein	402	0.796	2	Secretory pathway	extr 24, mito 2	Signal peptide
FFUJ_11308	DAN4 - Cell wall mannoprotein, expressed under anaerobic conditions, completely repressed during aerobic growth	280	0.594	2	Secretory pathway	extr 16, mito 8, cyto 2	Signal peptide
FFUJ_11309	uncharacterized protein	213	0.792	2	Secretory pathway	extr 23, mito 2, vacu 2	Signal peptide
FFUJ_11311	uncharacterized protein	98	0.875	1	Secretory pathway	extr 15, vacu 4, mito 3, cyto 2, E.R. 2	Signal peptide
FFUJ_11312	probable lysophospholipase (lpl)	648	0.673	1	Secretory pathway	extr 27	Signal peptide
FFUJ_11330	uncharacterized protein	412	0.483	2	Secretory pathway	cyto 13.5, cyto_nucl 9, mito 5, nucl 3.5, extr 3	Signal peptide
FFUJ_11332	PRC1 - Carboxypeptidase y, serine-type protease	489	0.813	2	Secretory pathway	extr 26	Signal peptide
FFUJ_11333	related to PRC1 - carboxypeptidase y, serine-type protease	480	0.708	2	Secretory pathway	extr 12, nucl 3.5, cyto_nucl 3.5, mito 3, cyto 2.5, vacu 2, plas 1, pero 1, E.R. 1, golg 1	Signal peptide
FFUJ_11353	uncharacterized protein	263	0.675	2	Secretory pathway	extr 14, mito 7, cyto 2, pero 2, cyto_pero 2	Signal peptide
FFUJ_11362	related to alpha-amylase A precursor	460	0.724	2	Secretory pathway	extr 25	Signal peptide
FFUJ_11363	related to heterokaryon incompatibility protein het-6	694	0.389	3	Secretory pathway	cyto 8, cyto_nucl 7.833, nucl 6.5, cyto_mito 6.333, mito 3.5, extr 3, pero 3, cysk 3	Non-secretory protein
FFUJ_11367	probable alpha-L-arabinofuranosidase	499	0.75	3	Secretory pathway	extr 26	Signal peptide
FFUJ_11385	uncharacterized protein	350	0.59	1	Secretory pathway	extr 16, E.R. 6, cyto 2, golg 2	Signal peptide
FFUJ_11390	probable cellulase precursor	382	0.842	1	Secretory pathway	extr 23, mito 2, vacu 2	Signal peptide
FFUJ_11392	related to acid phosphatase Pho610	430	0.571	3	Secretory pathway	extr 15, cyto 4, vacu 3, cyto_mito 3, cyto_pero 3	Signal peptide
FFUJ_11398	uncharacterized protein	102	0.93	2	Secretory pathway	extr 23, mito 4	Signal peptide
FFUJ_11399	related to cellulose binding protein CEL1	298	0.804	3	Secretory pathway	extr 26	Signal peptide
FFUJ_11410	probable lactonohydrolase	401	0.722	1	Secretory pathway	extr 26	Signal peptide
FFUJ_11412	uncharacterized protein	64	0.848	1	Secretory pathway	extr 26	Signal peptide
FFUJ_11420	related to lipase 1	445	0.887	1	Secretory pathway	extr 25	Signal peptide
FFUJ_11430	related to tripeptidyl-peptidase I	599	0.726	3	Secretory pathway	extr 26	Signal peptide
FFUJ_11438	probable catalase 2	737	0.69	2	Secretory pathway	extr 22, mito 2, cyto_nucl 1, pero 1, vacu 1	Signal peptide
FFUJ_11446	uncharacterized protein	260	0.82	1	Secretory pathway	extr 10, golg 6, vacu 5, mito 4	Signal peptide
FFUJ_11447	related to carboxypeptidase	494	0.764	2	Secretory pathway	extr 25	Signal peptide
FFUJ_11454	related to methyltransferase	431	0.518	3	Secretory pathway	extr 16, cyto 3.5, mito 3, cyto_nucl 2.5, pero 2, vacu 2	Signal peptide
FFUJ_11473	related to spore coat protein SP96 precursor	356	0.497	3	Secretory pathway	extr 16, mito 10	Signal peptide
FFUJ_11489	related to endo-1,3-beta-glucanase	430	0.701	2	Secretory pathway	extr 22, mito 3	Signal peptide
FFUJ_11510	related to polyamine oxidase precursor	527	0.665	3	Secretory pathway	extr 17, mito 5.5, cyto_mito 4, vacu 2	Signal peptide
FFUJ_11522	related to endonuclease/exonuclease/phosphatase family protein	295	0.864	3	Secretory pathway	extr 25	Signal peptide
FFUJ_11529	uncharacterized protein	243	0.385	3	Secretory pathway	extr 24, mito 3	Signal peptide
FFUJ_11542	related to DNA repair exonuclease SIA1	436	0.773	2	Secretory pathway	extr 24, golg 3	Signal peptide
FFUJ_11546	uncharacterized protein	256	0.888	2	Secretory pathway	extr 25	Signal peptide
FFUJ_11547	probable lactonohydrolase	412	0.812	1	Secretory pathway	extr 25	Signal peptide
FFUJ_11550	uncharacterized protein	391	0.623	3	Secretory pathway	mito 12, cyto 8.5, extr 5, cyto_nucl 5	Signal peptide
FFUJ_11552	related to ribonucleases	263	0.775	1	Secretory pathway	extr 21, mito 3, cyto 1, E.R. 1, vacu 1	Signal peptide
FFUJ_11560	uncharacterized protein	521	0.708	1	Secretory pathway	extr 26	Signal peptide
FFUJ_11562	related to PHO11 - secreted acid phosphatase	453	0.707	3	Secretory pathway	extr 20, nucl 2, mito 2, mito_nucl 2	Signal peptide
FFUJ_11572	uncharacterized protein	616	0.691	1	Secretory pathway	extr 26	Signal peptide
FFUJ_11588	uncharacterized protein	736	0.787	1	Secretory pathway	extr 27	Signal peptide
FFUJ_11601	uncharacterized protein	96	0.884	1	Secretory pathway	extr 26	Signal peptide
FFUJ_11609	uncharacterized protein	185	0.935	1	Secretory pathway	extr 10, nucl 8, cyto 3, mito 2, cyto_pero 2	Signal peptide
FFUJ_11631	uncharacterized protein	519	0.548	2	Secretory pathway	extr 18, golg 4, mito 2, cyto 1, pero 1, E.R. 1, mito_nucl 1, cyto_pero 1	Signal peptide
FFUJ_11633	uncharacterized protein	126	0.936	1	Secretory pathway	extr 15, cyto 7, mito 4	Signal peptide
FFUJ_11637	related to hydrolases or acyltransferases (alpha/beta hydrolase superfamily)	461	0.749	1	Secretory pathway	extr 16, mito 6, nucl 2.5, cyto_nucl 2.5	Signal peptide
FFUJ_11650	uncharacterized protein	278	0.944	3	Secretory pathway	extr 27	Signal peptide
FFUJ_11652	related to pectate lyase L precursor	391	0.76	1	Secretory pathway	extr 27	Signal peptide
FFUJ_11674	related to plant PR-1 class of pathogen related proteins	267	0.851	1	Secretory pathway	extr 19, cyto 4, mito 2, cyto_nucl 2, cyto_pero 2	Signal peptide
FFUJ_11680	uncharacterized protein	54	0.903	1	Secretory pathway	extr 18, vacu 4, mito 2, plas 1, E.R. 1, golg 1, cyto_mito 1, mito_nucl 1	Signal peptide
FFUJ_11687	uncharacterized protein	416	0.216	3	Secretory pathway	mito 9, cyto 8.5, extr 6, cyto_nucl 6, nucl 2.5	Signal peptide
FFUJ_11689	uncharacterized protein	172	0.752	1	Secretory pathway	extr 15, mito 7, cyto 4	Signal peptide
FFUJ_11701	uncharacterized protein	335	0.759	2	Secretory pathway	extr 18, mito 2, golg 2, vacu 2, plas 1, pero 1, E.R. 1, cyto_mito 1, mito_nucl 1	Signal peptide
FFUJ_11707	related to 6-hydroxy-d-nicotine oxidase	540	0.733	2	Secretory pathway	extr 23, cyto 3	Signal peptide
FFUJ_11709	uncharacterized protein	166	0.59	2	Secretory pathway	extr 24, mito 2	Signal peptide
FFUJ_11750	related to feruloyl esterase B precursor	558	0.547	1	Secretory pathway	extr 25	Signal peptide
FFUJ_11751	uncharacterized protein	171	0.849	1	Secretory pathway	extr 16, mito 7, cyto 3.5	Signal peptide
FFUJ_11764	related to polyamine oxidase precursor	519	0.733	2	Secretory pathway	extr 14, vacu 3, mito 2.5, cyto_mito 2.5, nucl 2, pero 2, cyto 1.5	Signal peptide
FFUJ_11769	uncharacterized protein	185	0.824	1	Secretory pathway	extr 18, cyto 8	Signal peptide
FFUJ_11772	related to alpha-L-arabinofuranosidase II precursor	323	0.741	2	Secretory pathway	extr 26	Signal peptide
FFUJ_11774	uncharacterized protein	277	0.692	2	Secretory pathway	extr 14, golg 7, E.R. 4	Signal peptide
FFUJ_11775	uncharacterized protein	264	0.62	2	Secretory pathway	extr 16, cyto 6, mito 2, E.R. 2	Signal peptide
FFUJ_11779	uncharacterized protein	923	0.684	3	Secretory pathway	extr 23, mito 2	Signal peptide
FFUJ_11782	related to BNR/Asp-box repeat domain protein	381	0.673	3	Secretory pathway	extr 22, golg 4	Signal peptide
FFUJ_11787	uncharacterized protein	190	0.61	1	Secretory pathway	plas 14, extr 6, E.R. 6	Signal peptide
FFUJ_11791	uncharacterized protein	181	0.794	1	Secretory pathway	extr 23, mito 2, plas 2	Signal peptide
FFUJ_11836	uncharacterized protein	503	0.354	1	Secretory pathway	plas 10, extr 7, mito 3, E.R. 2, golg 2, cyto_mito 2, mito_nucl 2	Signal peptide
FFUJ_11845	uncharacterized protein	69	0.938	1	Secretory pathway	extr 12, cyto 8, mito 4, nucl 1, pero 1, E.R. 1	Signal peptide
FFUJ_11852	related to feruloyl esterase B precursor	540	0.742	2	Secretory pathway	extr 22, cyto 3	Signal peptide
FFUJ_11907	related to D-amino acid oxidase	331	0.381	1	Secretory pathway	extr 9, cyto 6.5, cyto_nucl 4, mito 3, plas 3, pero 3	Signal peptide
FFUJ_11909	uncharacterized protein	355	0.731	1	Secretory pathway	extr 18, golg 5, E.R. 3	Signal peptide
FFUJ_11910	related to Carboxypeptidase 2	540	0.697	3	Secretory pathway	mito 16.5, cyto_mito 12, cyto 6.5, nucl 2, extr 2	Signal peptide
FFUJ_11939	related to arabinan endo-1,5-alpha-L-arabinosidase A precursor	315	0.758	2	Secretory pathway	extr 26	Signal peptide
FFUJ_11940	related to alpha-N-arabinofuranosidase / alpha-L-arabinofuranosidase	333	0.642	2	Secretory pathway	extr 21, cyto 3, vacu 2, cyto_mito 2	Signal peptide
FFUJ_11954	related to alcohol oxidase	594	0.547	3	Secretory pathway	extr 17, cyto 6, cyto_nucl 4.5	Signal peptide
FFUJ_11967	uncharacterized protein	183	0.413	2	Secretory pathway	extr 17, plas 3, cyto 2, E.R. 2, golg 2	Signal peptide
FFUJ_11970	uncharacterized protein	126	0.926	3	Secretory pathway	extr 15, mito 6, cyto 4	Signal peptide
FFUJ_11974	related to oxidase	435	0.761	1	Secretory pathway	extr 17, mito 5, cyto 4.5, cyto_nucl 3	Signal peptide
FFUJ_11976	related to glucose dehydrogenase	668	0.76	2	Secretory pathway	extr 26	Signal peptide
FFUJ_11988	related to aminopeptidase Y precursor, vacuolar	490	0.669	2	Secretory pathway	cyto 13, extr 9, pero 2, nucl 1, mito 1, vacu 1, mito_nucl 1	Signal peptide
FFUJ_12011	uncharacterized protein	314	0.832	2	Secretory pathway	extr 26	Signal peptide
FFUJ_12017	uncharacterized protein	363	0.791	2	Secretory pathway	extr 24, mito 2	Signal peptide
FFUJ_12028	probable rAsp f 9 allergen	387	0.22	2	Secretory pathway	extr 18, cyto 4, mito 2, cyto_nucl 2, vacu 2	Signal peptide
FFUJ_12032	related to antifungal protein	92	0.895	1	Secretory pathway	extr 24, mito 2	Signal peptide
FFUJ_12068	uncharacterized protein	598	0.792	1	Secretory pathway	extr 15, plas 9, E.R. 3	Signal peptide
FFUJ_12088	uncharacterized protein	273	0.807	1	Secretory pathway	extr 25	Signal peptide
FFUJ_12097	uncharacterized protein	633	0.808	1	Secretory pathway	extr 27	Signal peptide
FFUJ_12107	related to chitinase	1532	0.574	1	Secretory pathway	extr 18, nucl 2, mito 2, vacu 2, mito_nucl 2	Signal peptide
FFUJ_12116	related to amidases	296	0.707	2	Secretory pathway	extr 20, cyto 4, cyto_nucl 3.5	Signal peptide
FFUJ_12121	uncharacterized protein	656	0.387	1	Secretory pathway	extr 22, E.R. 2, mito 1, golg 1, vacu 1	Signal peptide
FFUJ_12128	related to monophenol monooxygenase (tyrosinase)	403	0.831	1	Secretory pathway	extr 27	Signal peptide
FFUJ_12138	related to protocatechuate 3,4-dioxygenase beta subunit	370	0.418	2	Secretory pathway	extr 21, mito 3.5, cyto_mito 3	Signal peptide
FFUJ_12140	uncharacterized protein	302	0.844	1	Secretory pathway	extr 24, plas 2	Signal peptide
FFUJ_12189	related to malate dehydrogenase	264	0.806	2	Secretory pathway	extr 20, mito 4, cyto 3	Signal peptide
FFUJ_12214	related to carboxypeptidase	557	0.666	1	Secretory pathway	nucl 7, extr 7, mito 4, cyto 3, pero 3, cyto_pero 3	Signal peptide
FFUJ_12227	uncharacterized protein	920	0.47	1	Secretory pathway	extr 8, nucl 7.5, cyto_nucl 7.5, cyto 6.5, mito 2, pero 2	Signal peptide
FFUJ_12311	probable endo-1,4-beta-xylanase B precursor	308	0.377	3	Secretory pathway	extr 26	Signal peptide
FFUJ_12340	probable endoglucanase IV precursor	358	0.131	2	Secretory pathway	extr 12, cyto 11.5, cyto_nucl 6.5	Signal peptide
FFUJ_12345	probable glycosylasparaginase	347	0.553	1	Secretory pathway	extr 24, mito 1, cyto 1, E.R. 1, cyto_mito 1	Signal peptide
FFUJ_12347	uncharacterized protein	190	0.912	2	Secretory pathway	extr 16, plas 6, mito 4	Signal peptide
FFUJ_12358	related to covalently-linked cell wall protein	403	0.301	1	Secretory pathway	extr 22, cyto 2, golg 2	Signal peptide
FFUJ_12373	uncharacterized protein	250	0.747	1	Secretory pathway	extr 25	Signal peptide
FFUJ_12374	uncharacterized protein	165	0.839	1	Secretory pathway	mito 11.5, extr 9, cyto_mito 7.833, cyto_nucl 3.833, nucl 3.5	Signal peptide
FFUJ_12379	related to carboxypeptidase A	445	0.59	3	Secretory pathway	cyto 12.5, extr 10, cyto_nucl 7, mito 2	Signal peptide
FFUJ_12385	uncharacterized protein	220	0.353	2	Secretory pathway	extr 24, mito 1, cyto 1, golg 1, cyto_mito 1	Signal peptide
FFUJ_12408	uncharacterized protein	185	0.929	2	Secretory pathway	extr 25	Signal peptide
FFUJ_12409	probable isoamyl alcohol oxidase	562	0.792	1	Secretory pathway	extr 26	Signal peptide
FFUJ_12418	uncharacterized protein	1731	0.39	2	Secretory pathway	extr 26	Signal peptide
FFUJ_12426	uncharacterized protein	244	0.716	2	Secretory pathway	extr 25	Signal peptide
FFUJ_12427	uncharacterized protein	169	0.657	2	Secretory pathway	extr 24, golg 2	Signal peptide
FFUJ_12444	uncharacterized protein	143	0.933	2	Secretory pathway	extr 15, mito 6, pero 3, nucl 1, cyto 1, cyto_nucl 1, E.R. 1	Signal peptide
FFUJ_12447	related to KP4 killer toxin	127	0.98	1	Secretory pathway	extr 27	Signal peptide
FFUJ_12453	uncharacterized protein	438	0.683	2	Secretory pathway	extr 26	Signal peptide
FFUJ_12460	uncharacterized protein	378	0.807	3	Secretory pathway	plas 11, cyto 5, E.R. 4, mito 2, extr 2, cysk 2	Non-secretory protein
FFUJ_12464	related to epoxide hydrolase	430	0.749	2	Secretory pathway	extr 9, plas 8, mito 4, E.R. 2, nucl 1, cyto 1, cyto_nucl 1, pero 1, vacu 1, cyto_pero 1	Signal peptide
FFUJ_12494	related to O-methylsterigmatocystin oxidoreductase	525	0.417	1	Secretory pathway	cyto 6, mito 5, nucl 3, plas 3, extr 3, E.R. 3, golg 3	Signal peptide
FFUJ_12495	related to triacylglycerol lipase II precursor	542	0.758	1	Secretory pathway	extr 26	Signal peptide
FFUJ_12500	uncharacterized protein	149	0.841	2	Secretory pathway	extr 8, mito 5, cyto 5, cyto_mito 5, nucl 3, vacu 3	Signal peptide
FFUJ_12509	related to fusarubin cluster - esterase	394	0.729	2	Secretory pathway	extr 23, mito 2, vacu 2	Signal peptide
FFUJ_12511	uncharacterized protein	123	0.917	1	Secretory pathway	extr 25	Signal peptide
FFUJ_12512	uncharacterized protein	572	0.448	3	Secretory pathway	nucl 9.5, cyto_nucl 8.5, mito 6, extr 6, cyto 4.5	Signal peptide
FFUJ_12517	uncharacterized protein	401	0.695	2	Secretory pathway	extr 24, cyto 2	Signal peptide
FFUJ_12523	uncharacterized protein	207	0.816	1	Secretory pathway	extr 24, mito 1, cyto_nucl 1, vacu 1	Signal peptide
FFUJ_12532	related to immune-responsive protein 1	448	0.613	3	Secretory pathway	cyto 18, extr 3, pero 3, mito 2	Signal peptide
FFUJ_12543	uncharacterized protein	1331	0.13	1	Secretory pathway	extr 13, cyto 7, nucl 4, cyto_pero 4	Signal peptide
FFUJ_12544	uncharacterized protein	539	0.563	2	Secretory pathway	extr 11, mito 6, cyto_nucl 4, nucl 3.5, cyto 3.5	Signal peptide
FFUJ_12551	related to pisatin demethylase cytochrome P450	521	0.337	1	Secretory pathway	plas 10, E.R. 5, cyto 4, mito 3, extr 3	Signal peptide
FFUJ_12552	uncharacterized protein	311	0.842	2	Secretory pathway	extr 15, mito 6, cyto 2, golg 2	Signal peptide
FFUJ_12554	uncharacterized protein	273	0.915	3	Secretory pathway	extr 26	Signal peptide
FFUJ_12560	uncharacterized protein	159	0.553	2	Secretory pathway	mito 11, nucl 6, extr 3, cyto 2, plas 2, pero 1, golg 1, vacu 1	Signal peptide
FFUJ_12567	related to KP4 killer toxin	132	0.839	1	Secretory pathway	extr 23, nucl 3	Signal peptide
FFUJ_12573	uncharacterized protein	255	0.861	2	Secretory pathway	extr 13, mito 4, cyto_nucl 4, nucl 3, cyto 3, vacu 2	Signal peptide
FFUJ_12576	uncharacterized protein	123	0.899	2	Secretory pathway	cyto 12.5, cyto_nucl 8, mito 6, extr 3, nucl 2.5	Signal peptide
FFUJ_12582	uncharacterized protein	177	0.917	1	Secretory pathway	extr 24, mito 2	Signal peptide
FFUJ_12586	probable glucan 1,4-alpha-glucosidase	582	0.557	3	Secretory pathway	extr 21, cyto 3, mito 2	Signal peptide
FFUJ_12588	uncharacterized protein	410	0.828	1	Secretory pathway	extr 13, mito 3, cyto 2, plas 2, E.R. 2, golg 2, mito_nucl 2	Signal peptide
FFUJ_12595	related to pectate lyase L precursor	394	0.63	2	Secretory pathway	extr 25	Signal peptide
FFUJ_12596	uncharacterized protein	298	0.893	1	Secretory pathway	extr 27	Signal peptide
FFUJ_12601	related to hydrolases or acyltransferases (alpha/beta hydrolase superfamily)	452	0.763	1	Secretory pathway	plas 11, extr 7, E.R. 5, mito 1, pero 1, golg 1, vacu 1	Signal peptide
FFUJ_12604	related to glycosyl hydrolase family 43 protein	448	0.606	1	Secretory pathway	extr 25	Signal peptide
FFUJ_12620	related to endo-1,4-beta-xylanase	327	0.62	3	Secretory pathway	extr 18, cyto 7	Signal peptide
FFUJ_12621	related to cellulose binding protein CEL1	342	0.273	1	Secretory pathway	extr 26	Signal peptide
FFUJ_12625	uncharacterized protein	199	0.631	1	Secretory pathway	extr 23, E.R. 3	Signal peptide
FFUJ_12626	uncharacterized protein	95	0.894	2	Secretory pathway	extr 24, mito 1, cyto 1, vacu 1, cyto_mito 1	Signal peptide
FFUJ_12635	uncharacterized protein	320	0.888	3	Secretory pathway	extr 19, mito 4, cyto 4, cyto_mito 4	Signal peptide
FFUJ_12637	related to triacylglycerol lipase V precursor	523	0.697	1	Secretory pathway	extr 24, cyto 1.5, cyto_mito 1.5	Signal peptide
FFUJ_12661	uncharacterized protein	143	0.916	2	Secretory pathway	extr 25	Signal peptide
FFUJ_12674	probable beta-glucosidase precursor	796	0.717	1	Secretory pathway	extr 26	Signal peptide
FFUJ_12688	probable subtilisin-like serine protease	872	0.756	1	Secretory pathway	extr 24, cyto 3	Signal peptide
FFUJ_12689	related to laccase 2	658	0.661	2	Secretory pathway	extr 18, mito 3, vacu 3, cyto 2, mito_nucl 2	Non-secretory protein
FFUJ_12722	probable alpha-N-arabinofuranosidase / alpha-L-arabinofuranosidase	350	0.833	1	Secretory pathway	extr 18, cyto 4, mito 3	Signal peptide
FFUJ_12733	probable metalloprotease MEP1	275	0.865	2	Secretory pathway	extr 26	Signal peptide
FFUJ_12763	uncharacterized protein	252	0.887	1	Secretory pathway	extr 26	Signal peptide
FFUJ_12771	related to 6-hydroxy-d-nicotine oxidase	503	0.746	1	Secretory pathway	extr 23, cyto 4	Signal peptide
FFUJ_12776	uncharacterized protein	362	0.632	3	Secretory pathway	extr 25	Signal peptide
FFUJ_12777	uncharacterized protein	242	0.592	2	Secretory pathway	extr 27	Signal peptide
FFUJ_12779	uncharacterized protein	113	0.881	2	Secretory pathway	extr 17, cyto 7, mito 2	Signal peptide
FFUJ_12784	uncharacterized protein	149	0.674	2	Secretory pathway	extr 10, mito 7, cyto 5, pero 4	Signal peptide
FFUJ_12806	uncharacterized protein	117	0.599	1	Secretory pathway	extr 11, cyto 8, mito 3, pero 2, vacu 2	Signal peptide
FFUJ_12807	related to endo-polygalacturonase	484	0.663	2	Secretory pathway	extr 20, mito 3, cyto 3, cyto_mito 3	Signal peptide
FFUJ_12810	related to salicylate hydroxylase	467	0.53	3	Secretory pathway	extr 7, mito 6, cyto 4, plas 4, E.R. 4	Signal peptide
FFUJ_12829	uncharacterized protein	116	0.817	1	Secretory pathway	extr 19, nucl 7	Signal peptide
FFUJ_12830	uncharacterized protein	787	0.556	3	Secretory pathway	cyto 13, cyto_nucl 9.5, nucl 4, extr 3, mito 2, plas 2, pero 2	Signal peptide
FFUJ_12835	ATH1 - Acid trehalase, vacuolar	1043	0.606	1	Secretory pathway	extr 25	Signal peptide
FFUJ_12836	uncharacterized protein	166	0.918	2	Secretory pathway	extr 23, mito 2	Signal peptide
FFUJ_12850	probable PGU1 - Endo-polygalacturonase	374	0.735	1	Secretory pathway	extr 26	Signal peptide
FFUJ_12865	probable feruloyl esterase B precursor (subclass of the carboxylic acid esterases)	297	0.612	3	Secretory pathway	extr 24, mito 3	Signal peptide
FFUJ_12872	related to isoamyl alcohol oxidase	1227	0.751	1	Secretory pathway	extr 24, mito 1, cyto_nucl 1, pero 1	Signal peptide
FFUJ_12876	uncharacterized protein	221	0.853	2	Secretory pathway	extr 25	Signal peptide
FFUJ_12878	related to ALO1 - D-arabinono-1,4-lactone oxidase	504	0.708	2	Secretory pathway	extr 19, mito 3, pero 2, cyto_mito 2, mito_nucl 2	Signal peptide
FFUJ_12891	probable glucan 1,3-beta-glucosidase	1586	0.546	2	Secretory pathway	extr 20, nucl 2, mito 1, plas 1, cyto_nucl 1, E.R. 1, golg 1, vacu 1	Signal peptide
FFUJ_12899	uncharacterized protein	560	0.505	1	Secretory pathway	extr 27	Signal peptide
FFUJ_12900	related to putative arabinase	359	0.76	1	Secretory pathway	extr 24, cyto 2	Signal peptide
FFUJ_12902	uncharacterized protein	742	0.518	1	Secretory pathway	extr 19, cyto 4, nucl 3	Signal peptide
FFUJ_12903	uncharacterized protein	325	0.776	1	Secretory pathway	extr 27	Signal peptide
FFUJ_12906	uncharacterized protein	342	0.844	2	Secretory pathway	extr 24, plas 1, E.R. 1, golg 1	Signal peptide
FFUJ_12908	related to acid phosphatase precursor (pH 6-optimum acid phosphatase)	720	0.748	3	Secretory pathway	extr 20, cyto 3, vacu 2, cyto_pero 2	Signal peptide
FFUJ_12909	uncharacterized protein	189	0.854	1	Secretory pathway	extr 23, E.R. 2, golg 2	Signal peptide
FFUJ_12924	uncharacterized protein	408	0.391	2	Secretory pathway	extr 24, golg 2	Signal peptide
FFUJ_12934	uncharacterized protein	531	0.875	1	Secretory pathway	extr 10, plas 8, E.R. 4, golg 4	Signal peptide
FFUJ_12945	uncharacterized protein	485	0.685	3	Secretory pathway	extr 25	Signal peptide
FFUJ_12946	uncharacterized protein	154	0.95	1	Secretory pathway	extr 9, plas 8, mito 6, E.R. 3, cyto_mito 3, mito_nucl 3	Signal peptide
FFUJ_12949	uncharacterized protein	770	0.575	3	Secretory pathway	extr 22, golg 2, cyto 1, E.R. 1, vacu 1	Signal peptide
FFUJ_12969	probable beta-glucanase	491	0.667	1	Secretory pathway	extr 21, vacu 4	Signal peptide
FFUJ_12995	uncharacterized protein	476	0.391	2	Secretory pathway	extr 9, cyto 8, mito 6, cyto_nucl 5.5	Signal peptide
FFUJ_13001	uncharacterized protein	209	0.797	3	Secretory pathway	extr 21, mito 3, golg 2	Signal peptide
FFUJ_13002	probable chitin binding protein	430	0.521	2	Secretory pathway	extr 26	Signal peptide
FFUJ_13006	related to endoglucanase I precursor	244	0.844	3	Secretory pathway	extr 25	Signal peptide
FFUJ_13033	related to retinol dehydrogenase 13	414	0.093	2	Secretory pathway	cyto 11.5, cyto_nucl 8, mito 5, nucl 3.5, plas 3, extr 1, pero 1, E.R. 1, vacu 1	Signal anchor
FFUJ_13055	related to acid phosphatase precursor	297	0.629	2	Secretory pathway	extr 26	Signal peptide
FFUJ_13068	uncharacterized protein	79	0.367	3	Secretory pathway	extr 21, plas 2, E.R. 2	Signal peptide
FFUJ_13086	probable triacylglycerol lipase precursor	346	0.775	1	Secretory pathway	extr 27	Signal peptide
FFUJ_13112	uncharacterized protein	144	0.838	3	Secretory pathway	extr 19, mito 2, cyto 2, vacu 2, cyto_mito 2	Signal peptide
FFUJ_13116	uncharacterized protein	574	0.818	1	Secretory pathway	extr 15, plas 9, golg 2	Signal peptide
FFUJ_13121	probable CYB2 - lactate dehydrogenase cytochrome b2	393	0.784	3	Secretory pathway	extr 12, cyto 5, mito 4, pero 4	Signal peptide
FFUJ_13123	related to triacylglycerol lipase V precursor	538	0.708	1	Secretory pathway	extr 14, mito 5, cyto 4, vacu 3	Signal peptide
FFUJ_13131	uncharacterized protein	89	0.771	2	Secretory pathway	extr 22, nucl 2, mito 2, mito_nucl 2	Signal peptide
FFUJ_13164	uncharacterized protein	388	0.718	2	Secretory pathway	extr 26	Signal peptide
FFUJ_13176	related to cellobiose dehydrogenase	544	0.621	2	Secretory pathway	extr 16, mito 7, cyto 4	Signal peptide
FFUJ_13211	related to NPP1 domain protein	235	0.755	2	Secretory pathway	extr 27	Signal peptide
FFUJ_13217	uncharacterized protein	280	0.517	1	Secretory pathway	extr 20, plas 3, cyto 2	Signal peptide
FFUJ_13229	probable beta (1-3) glucanosyltransferase	490	0.652	2	Secretory pathway	extr 16, plas 5, golg 4	Signal peptide
FFUJ_13244	related to prenylcysteine lyase	548	0.695	1	Secretory pathway	cyto 12.5, cyto_nucl 8.5, extr 6, mito 3, plas 1, pero 1, E.R. 1, cysk 1	Signal peptide
FFUJ_13252	related to GAL10 - UDP-glucose 4-epimerase	340	0.69	2	Secretory pathway	extr 23, cyto 3	Signal peptide
FFUJ_13270	uncharacterized protein	265	0.752	1	Secretory pathway	extr 20, vacu 4, cyto 1, plas 1, E.R. 1	Signal peptide
FFUJ_13305	probable endoglucanase IV precursor	270	0.845	1	Secretory pathway	extr 25	Signal peptide
FFUJ_13313	related to rhamnogalacturonate lyase precursor	670	0.637	1	Secretory pathway	extr 22, vacu 3	Signal peptide
FFUJ_13328	uncharacterized protein	237	0.793	2	Secretory pathway	mito 11, extr 6, mito_nucl 6, cyto 4	Signal peptide
FFUJ_13397	probable heterokaryon incompatibility Het-C protein	778	0.406	1	Secretory pathway	extr 24, plas 2	Signal peptide
FFUJ_13403	uncharacterized protein	240	0.692	1	Secretory pathway	mito 8, nucl 6.5, extr 5, cyto_nucl 5, pero 3, cyto 2.5	Signal peptide
FFUJ_13406	uncharacterized protein	314	0.549	2	Secretory pathway	extr 27	Signal peptide
FFUJ_13441	uncharacterized protein	334	0.555	3	Secretory pathway	extr 8, cyto_nucl 7, nucl 6, cyto 6, mito 4	Signal peptide
FFUJ_13448	related to ER glucosidase I	813	0.598	2	Secretory pathway	extr 8, nucl 5.5, mito 5, cyto_nucl 4.5, pero 4, cyto 2.5	Signal peptide
FFUJ_13494	uncharacterized protein	276	0.901	2	Secretory pathway	extr 18, mito 5, cyto 3	Signal peptide
FFUJ_13569	related to subtilisin-like serine protease	765	0.501	2	Secretory pathway	extr 18, golg 3, mito 2, E.R. 2	Signal peptide
FFUJ_13596	uncharacterized protein	345	0.677	2	Secretory pathway	extr 20, mito 5	Signal peptide
FFUJ_13636	uncharacterized protein	193	0.921	2	Secretory pathway	extr 18, mito 6, cyto 2	Signal peptide
FFUJ_13643	related to tetratricopeptide repeat protein 2	523	0.147	1	Secretory pathway	cyto 9, extr 9, cyto_nucl 7, mito 4, nucl 3	Signal peptide
FFUJ_13687	related to glucanase	348	0.774	3	Secretory pathway	extr 25	Signal peptide
FFUJ_13717	uncharacterized protein	392	0.741	1	Secretory pathway	extr 19, E.R. 4, plas 2	Signal anchor
FFUJ_13721	uncharacterized protein	221	0.916	2	Secretory pathway	extr 19, E.R. 5, golg 2	Signal peptide
FFUJ_13753	uncharacterized protein	737	0.694	3	Secretory pathway	extr 9, plas 7, E.R. 3, nucl 2, cyto 2, cyto_nucl 2, pero 2, cyto_pero 2	Signal peptide
FFUJ_13766	related to alpha-L-arabinofuranosidase II precursor	336	0.77	1	Secretory pathway	extr 18, plas 4, E.R. 2, golg 2	Signal peptide
FFUJ_13769	uncharacterized protein	161	0.913	3	Secretory pathway	extr 23, E.R. 2	Signal peptide
FFUJ_13772	uncharacterized protein	548	0.856	1	Secretory pathway	extr 23, E.R. 2	Signal peptide
FFUJ_13787	probable manganese superoxide dismutase precursor (sod-2)	258	0.858	1	Secretory pathway	extr 25	Signal peptide
FFUJ_13788	uncharacterized protein	546	0.764	1	Secretory pathway	extr 25	Signal peptide
FFUJ_13796	related to alpha-galactosidase precursor	409	0.731	2	Secretory pathway	extr 25	Signal peptide
FFUJ_13802	uncharacterized protein	381	0.505	1	Secretory pathway	extr 23, E.R. 2	Signal peptide
FFUJ_13807	related to 5`-nucleotidase precursor	588	0.619	2	Secretory pathway	extr 11, E.R. 8, cyto 5, vacu 2	Signal peptide
FFUJ_13811	probable lysophospholipase	665	0.707	2	Secretory pathway	extr 13, plas 10, E.R. 3	Signal peptide
FFUJ_13814	uncharacterized protein	195	0.418	2	Secretory pathway	extr 23, cyto 2	Signal peptide
FFUJ_13828	uncharacterized protein	461	0.831	2	Secretory pathway	extr 11, plas 9, mito 3, E.R. 2, golg 2	Signal peptide
FFUJ_13851	uncharacterized protein	504	0.539	1	Secretory pathway	extr 19, cyto 4.5, cyto_nucl 3, mito 2	Signal peptide
FFUJ_13852	uncharacterized protein	145	0.887	2	Secretory pathway	extr 15, cyto 5, mito 4, vacu 2	Signal peptide
FFUJ_13853	uncharacterized protein	243	0.668	1	Secretory pathway	extr 15, cyto 7, mito 4	Signal peptide
FFUJ_13888	related to ECM14 - involved in cell wall biogenesis and architecture	438	0.784	2	Secretory pathway	extr 18, golg 4, E.R. 2, vacu 2	Signal peptide
FFUJ_13896	related to TGF beta induced protein ig-h3 precursor	377	0.824	3	Secretory pathway	extr 26	Signal peptide
FFUJ_13957	uncharacterized protein	421	0.738	1	Secretory pathway	extr 23, mito 2	Signal peptide
FFUJ_13965	uncharacterized protein	277	0.158	3	Secretory pathway	mito 8, extr 8, nucl 3, cyto 3, cyto_nucl 3	Signal peptide
FFUJ_13966	uncharacterized protein	303	0.771	2	Secretory pathway	extr 15, mito 8, cyto 4, mito_nucl 4	Signal peptide
FFUJ_13984	related to Tripeptidyl-peptidase I precursor	598	0.549	2	Secretory pathway	extr 15, mito 6, cyto 5	Signal peptide
FFUJ_13985	uncharacterized protein	321	0.74	2	Secretory pathway	extr 22, golg 2, plas 1, E.R. 1, vacu 1	Signal peptide
FFUJ_13991	related to glucoamylase precursor	253	0.72	3	Secretory pathway	extr 24, mito 1, cyto_nucl 1, vacu 1	Signal peptide
FFUJ_13993	related to aldose 1-epimerase	398	0.512	2	Secretory pathway	extr 18, E.R. 5, nucl 1, cyto 1, cyto_nucl 1, golg 1, vacu 1	Signal peptide
FFUJ_14000	related to phenol 2-monooxygenase	508	0.574	3	Secretory pathway	cyto 10, extr 7, E.R. 4, mito 2, pero 2	Non-secretory protein
FFUJ_14003	related to trihydrophobin precursor	98	0.912	1	Secretory pathway	extr 27	Signal peptide
FFUJ_14012	related to monophenol monooxygenase	353	0.732	1	Secretory pathway	extr 19, E.R. 3, cyto 2, mito 1, cyto_nucl 1, pero 1, golg 1	Signal peptide
FFUJ_14016	related to bacterial leucyl aminopeptidase	368	0.664	3	Secretory pathway	extr 23, mito 3	Signal peptide
FFUJ_14043	related to isoamyl alcohol oxidase	594	0.491	1	Secretory pathway	extr 21, cyto 3, nucl 1, mito 1, vacu 1, mito_nucl 1	Signal peptide
FFUJ_14045	probable alpha-galactosidase C precursor	744	0.66	3	Secretory pathway	extr 19, cyto 3.5, cyto_nucl 2.5, pero 2	Signal peptide
FFUJ_14049	related to carboxypeptidase	473	0.779	2	Secretory pathway	extr 25	Signal peptide
FFUJ_14050	uncharacterized protein	168	0.694	2	Secretory pathway	extr 22, mito 2, E.R. 2	Signal peptide
FFUJ_14051	uncharacterized protein	150	0.924	2	Secretory pathway	extr 27	Signal peptide
FFUJ_14052	uncharacterized protein	111	0.897	2	Secretory pathway	extr 24, mito 2	Signal peptide
FFUJ_14061	uncharacterized protein	332	0.845	1	Secretory pathway	extr 26	Signal peptide
FFUJ_14063	uncharacterized protein	1178	0.488	3	Secretory pathway	extr 20, cyto 6	Signal peptide
FFUJ_14082	uncharacterized protein	305	0.855	1	Secretory pathway	extr 25	Signal peptide
FFUJ_14084	uncharacterized protein	209	0.801	1	Secretory pathway	extr 24, golg 2	Signal peptide
FFUJ_14100	related to tenascin X precursor	731	0.603	2	Secretory pathway	extr 16, mito 5, cyto 4.5, cyto_nucl 3	Signal peptide
FFUJ_14102	related to alcohol oxidase	613	0.667	2	Secretory pathway	extr 18, cyto 5, mito 3, cyto_pero 3	Signal peptide
FFUJ_14111	uncharacterized protein	512	0.846	2	Secretory pathway	extr 27	Signal peptide
FFUJ_14126	uncharacterized protein	110	0.947	3	Secretory pathway	mito 14.5, cyto_mito 9.833, extr 6, cyto 4, cyto_nucl 3.333	Signal peptide
FFUJ_14128	uncharacterized protein	176	0.896	1	Secretory pathway	extr 12, cyto_mito 6.666, mito 6.5, cyto 5.5, cyto_nucl 4.333	Signal peptide
FFUJ_14149	uncharacterized protein	129	0.948	1	Secretory pathway	extr 22, mito 2, cyto 1.5, cyto_nucl 1.5	Signal peptide
FFUJ_14152	uncharacterized protein	471	0.775	2	Secretory pathway	extr 25	Signal peptide
FFUJ_14155	related to non-heme chloroperoxidase	274	0.772	1	Secretory pathway	extr 26	Signal peptide
FFUJ_14182	uncharacterized protein	174	0.538	1	Secretory pathway	extr 13, golg 7, mito 3, E.R. 3	Signal peptide
FFUJ_14198	uncharacterized protein	103	0.957	1	Secretory pathway	extr 14, plas 4, golg 3, E.R. 2, nucl 1, mito 1, pero 1, vacu 1, mito_nucl 1	Signal peptide
FFUJ_14205	uncharacterized protein	152	0.935	3	Secretory pathway	nucl 15, cyto_nucl 11, cyto 5, extr 4	Non-secretory protein
FFUJ_14243	uncharacterized protein	117	0.971	2	Secretory pathway	extr 23, mito 2, cyto 2, cyto_mito 2	Signal peptide
FFUJ_14244	uncharacterized protein	130	0.92	3	Secretory pathway	extr 25	Signal peptide
FFUJ_14250	uncharacterized protein	315	0.908	1	Secretory pathway	cyto 8.5, cyto_nucl 8, extr 7, mito 5, nucl 4.5	Signal peptide
FFUJ_14267	related to extracellular GDSL-like lipase/acylhydrolase	415	0.812	2	Secretory pathway	extr 25	Signal peptide
FFUJ_14272	putative trichothecene biosynthesis gene	347	0.753	2	Secretory pathway	extr 26	Signal peptide
FFUJ_14281	uncharacterized protein	128	0.831	3	Secretory pathway	extr 24, mito 2	Signal peptide
FFUJ_14282	uncharacterized protein	196	0.53	1	Secretory pathway	extr 18, mito 4, golg 2, mito_nucl 2	Signal peptide
FFUJ_14300	uncharacterized protein	90	0.947	2	Secretory pathway	extr 27	Signal peptide
FFUJ_14308	uncharacterized protein	901	0.318	1	Secretory pathway	extr 21, cyto 5	Signal peptide
FFUJ_14309	uncharacterized protein	394	0.678	1	Secretory pathway	extr 22, mito 2, nucl 1, pero 1, vacu 1, cyto_mito 1	Signal peptide
FFUJ_14310	uncharacterized protein	184	0.923	2	Secretory pathway	extr 23, mito 1, cyto 1, pero 1, E.R. 1, cyto_mito 1, cyto_pero 1	Signal peptide
FFUJ_14319	uncharacterized protein	437	0.528	1	Secretory pathway	nucl 8, E.R. 7, mito 3, golg 3, cyto 2, extr 2, pero 2, cyto_pero 2	Signal peptide
FFUJ_14322	uncharacterized protein	154	0.651	1	Secretory pathway	extr 27	Signal peptide
FFUJ_14323	related to cellulose-binding GDSL lipase/acylhydrolase	298	0.786	1	Secretory pathway	extr 25	Signal peptide
FFUJ_14324	related to acid phosphatase precursor (pH 6-optimum acid phosphatase)	651	0.727	2	Secretory pathway	extr 25	Signal peptide
FFUJ_14325	related to dTDP-glucose 4,6-dehydratase	323	0.685	3	Secretory pathway	cyto 7, extr 7, pero 4, E.R. 4, plas 2, nucl 1, golg 1, vacu 1	Non-secretory protein
FFUJ_14326	related to class V chitinase	431	0.535	3	Secretory pathway	extr 18, cyto 6, mito 1, pero 1, vacu 1	Signal peptide
FFUJ_14362	uncharacterized protein	369	0.662	2	Secretory pathway	extr 14, cyto 5.5, cyto_nucl 4, mito 3, pero 3	Signal peptide
FFUJ_14367	uncharacterized protein	442	0.66	3	Secretory pathway	cyto 9, cyto_nucl 8, nucl 5, E.R. 5, extr 3, plas 2, golg 2	Non-secretory protein
FFUJ_14370	related to laminaripentaose-producing beta-1,3-glucanase	445	0.836	2	Secretory pathway	extr 27	Signal peptide
FFUJ_14405	related to cell wall glycoprotein	306	0.375	3	Secretory pathway	extr 24, E.R. 2	Signal peptide
FFUJ_14411	related to cell wall glycosyl hydrolase YteR	413	0.72	2	Secretory pathway	extr 20, mito 3, nucl 1, cyto 1, cyto_nucl 1, pero 1, vacu 1, cyto_pero 1	Signal peptide
FFUJ_14423	probable cellobiose dehydrogenase	856	0.783	2	Secretory pathway	extr 23, mito 3	Signal peptide
FFUJ_14428	uncharacterized protein	271	0.551	2	Secretory pathway	nucl 10, cyto 6, extr 4, cyto_pero 4, mito 3	Signal peptide
FFUJ_14510	uncharacterized protein	246	0.767	2	Secretory pathway	extr 15, mito 8, cyto 2.5, cyto_nucl 2	Signal peptide
FFUJ_14520	uncharacterized protein	644	0.657	1	Secretory pathway	extr 25	Signal peptide
FFUJ_14538	related to dehydrogenase/reductase	325	0.692	3	Secretory pathway	mito 10, cyto 4, plas 4, extr 3, E.R. 3, cyto_pero 3	Non-secretory protein
FFUJ_14543	uncharacterized protein	816	0.321	2	Secretory pathway	cyto 8.5, cyto_nucl 8, nucl 6.5, E.R. 3, mito 2, extr 2, pero 2, golg 2	Signal peptide
FFUJ_14551	related to putative trehalase	474	0.664	1	Secretory pathway	extr 7, E.R. 7, golg 4, cyto 3, plas 3, nucl 1, mito 1, pero 1, mito_nucl 1	Signal peptide
[truncated: 260 more rows]

## Sheet: Transporter
Table S3d Predicted transporter in F.fujikuroi
[truncated: 858 more rows]

## Sheet: ABC_Transporter
Table S3e Predicted ABC transporters in F.fujikuroi
[truncated: 66 more rows]

[truncated: 5 more sheets: AminoAcid_Permeases, Ammonium_Permeases, Cytochrome_P450, Histone_Modifying_Enzymes-RNAi, Legend]
