# Supplementary material for: Deciphering the Cryptic Genome: Genome-wide Analyses of the Rice Pathogen Fusarium fujikuroi Reveal Complex Regulation of Secondary Metabolism and Novel Metabolites
Source: PLoS Pathog. 2013 Jun 27;9(6):e1003475. doi: 10.1371/journal.ppat.1003475 (PMC3694855; doi:10.1371/journal.ppat.1003475)
Supplement: Table S4 — Identification of secondary metabolite gene clusters based on SMURF and sequence comparisons with related fungal genomes. (XLSX) [file ppat.1003475.s020.xlsx]

## Sheet: PKS
	New ID Ff	Kroken ID Fv	Kroken ID Fg	Hansen ID	FFUJ	FMAN	FM	FCIRG	FVEG	FOXG	FGSG MIPS	FGSG Broad	Fs	Product
1	PKS 1	PKS1		PKS18	FFUJ_02219	PKS 1	FM_02177	FCIRG_06237/FCIRG_08174	FVEG_12610	FOXG_15296	n.d.		n.d.		conserved in GFC + Foxy
2	PKS 2	PKS2	PKS2	PKS2	FFUJ_00118	PKS 2	FM_00087	FCIRG_01480/FCIRG_02436*	FVEG_00079	n.d.	FGSG_04694		n.d.
3	PKS 3	PKS3	PKS3	PKS3	FFUJ_03984	PKS 3	FM_04102	FCIRG_13349 /FCIRG_13183*	FVEG_03695	FOXG_05816	FGSG_17168	FGSG_09182	JGI_101778	Fusarubin	conserved in all
4	PKS 4	PKS4		PKS16	FFUJ_06742	PKS 4	FM_06826	FCIRG_03331	FVEG_03379	FOXG_04757	n.d.		n.d.	Bikaverin	conserved in GFC + Foxy
5	PKS 5	PKS5	PKS5	PKS5	n.d.	PKS 5	FM_14376	n.d.	n.d	FOXG_10805	FGSG_17677	FGSG_05794	n.d.
6	PKS 6	PKS6		PKS21	FFUJ_02105	PKS 6	FM_02066	FCIRG_00343 / FCIRG_10013*	FVEG_12523	FOXG_15248	n.d.		n.d.	Fusaric Acid	conserved in GFC + Foxy
7	PKS 7	PKS7	PKS7	PKS7	FFUJ_06260	PKS 7	FM_06421	FCIRG_07022	FVEG_01914	FOXG_03051	FGSG_08795		JGI_91827		conserved in all
8	PKS 8	PKS8		PKS19	FFUJ_12090 * (no KS)	PKS 8	FM_12132	FCIRG_05646	FVEG_10497	FOXG_11892	n.d.		n.d.
9	PKS 9	PKS9		PKS20	FFUJ_14695	PKS 9	FM_15799	FCIRG_01677	FVEG_11932	FOXG_03945	n.d.		n.d.		conserved in GFC + Foxy
10	PKS 10	PKS10	PKS10	PKS10	FFUJ_10058	n.d.	FM_10186	FCIRG_00355	FVEG_11086	n.d.	FGSG_07798		JGI_70660	Fusarin C
11	PKS 11	PKS11		PKS24	FFUJ_09241	n.d.		n.d.	FVEG_00316	n.d.	n.d.		n.d.	Fumonisin
12	PKS 12	PKS12		PKS22	FFUJ_10347	PKS 12	FM_12496	FCIRG_06601 /FCIRG_13788	FVEG_13715	FOXG_16513 (no KS)	n.d.		n.d.
12.2	PKS 12a-1			PKS22	n.d.	n.d.		n.d.	n.d.	FOXG_14850	n.d.		JGI_106233
12.1	PKS 12a-2			PKS22	n.d.	n.d.		n.d.	n.d.	FOXG_15886	n.d.		n.d.
13	PKS 13	PKS13		PKS8	FFUJ_12020	PKS 13	FM_12055	FCIRG_10249	FVEG_10535	FOXG_11954	FGSG_03340		JGI_123282		conserved in all
14	PKS 14	PKS14		PKS25	FFUJ_11034	PKS 14	FM_11102	FCIRG_04642 /FCIRG_10203	FVEG_08425	FOXG_10070 (no KS)	n.d.		n.d.
15	PKS 15	PKS15		PKS26	n.d.	n.d.		n.d.	FVEG_05537	n.d.	n.d.		n.d.
16	PKS 16				FFUJ_11199	n.d.		FCIRG_10529/FCIRG_12807/FCIRG_08795	n.d.	n.d.	n.d		n.d.
17	PKS 17				FFUJ_12066	PKS 17	FM_07701	n.d.	n.d.	n.d.	n.d.		n.d.
18	PKS 18				FFUJ_12074	PKS 18	FM_12096	n.d.	n.d.	n.d.	n.d.		n.d.
19	PKS 19				FFUJ_12239	n.d.		n.d.	n.d	n.d.			n.d.
20	PKS 20			PKS27	FFUJ_12707	PKS 20	FM_12789	FCIRG_11461/FCIRG_14295 no KS/FCIRG_13638/FCIRG_13635	FVEG_13420 ( no KS)	FOXG_14587	n.d.		n.d.
21	PKS 21		PKS1	PKS1	n.d.	n.d.		n.d.	n.d.	n.d.	FGSG_17387	FGSG_02395	n.d.
22	PKS 22		PKS4	PKS4	n.d.	n.d.		n.d.	n.d.	n.d.	FGSG_17745	FGSG_12126	n.d.	Zearalenone
23	PKS 23		PKS6	PKS6	n.d.	n.d.		n.d.	n.d.	n.d.	FGSG_08208		n.d.
24	PKS 24			PKS9	n.d.	n.d		n.d.	n.d	n.d.	FGSG_10464		n.d.	Fusarielin
25	PKS 25		PKS11	PKS11	n.d.	PKS 25	FM_09380	n.d.	n.d	n.d.	FGSG_01790		n.d.
26	PKS 26		PKS12	PKS12	n.d.	n.d.		n.d.	n.d.	n.d.	FGSG_02324		n.d.	Aurofusarin
27	PKS 27		PKS13	PKS13	n.d.	n.d.		n.d.	n.d.	n.d.	FGSG_15980		n.d.	Zearalenone
28	PKS 28		PKS14	PKS14	n.d.	n.d.		n.d.	n.d.	n.d.	FGSG_03964		n.d.
29	PKS 29		PKS15	PKS15	n.d.	n.d.		n.d.	n.d.	n.d.	FGSG_04588		n.d.
30	PKS 30			PKS2	n.d.	n.d.		n.d.	n.d.	n.d.	n.d.		JGI_46230
31	PKS 31			PKS29	n.d.	n.d.		n.d.	n.d.	n.d.	n.d.		JGI_78513
32	PKS 32			PKS30	n.d.	n.d.		n.d.	n.d.	n.d.	n.d.		JGI_37058
33	PKS 33			PKS31	n.d.	n.d.		n.d.	n.d.	n.d.	n.d.		JGI_72858
34	PKS 34			PKS32	n.d.	n.d.		n.d.	n.d.	n.d.	n.d.		JGI_106474
35	PKS 35			PKS33	n.d.	n.d.		n.d.	n.d.	n.d.	n.d.		JGI_42353
36	PKS 36			PKS34	n.d.	n.d.		n.d.	n.d.	n.d.	n.d.		JGI_123123
37	PKS 37			PKS35	n.d.	n.d.		n.d.	n.d.	n.d.	n.d.		JGI_33672	Perithecial Pigment
38	PKS 38				n.d.	PKS 38		FCIRG_14439/FCIRG_13548	n.d.	n.d.	n.d.		n.d.
39	PKS 39			PKS17	n.d.	n.d.		FCIRG_04030	FVEG_01736	FOXG_02884	n.d.		n.d.
40	PKS 40			PKS23	n.d.	PKS 40	FM_14628	FCIRG_10529/FCIRG_12260	FVEG_09961	n.d.	n.d		n.d.
41	PKS 41			PKS28	n.d.	n.d.		n.d.	n.d.	FOXG_02741	n.d.		n.d.
42	PKS 42				n.d.	n.d.		FCIRG_08230	n.d.	n.d.	n.d.		n.d.
					17 (1 unique)	16 (0 unique)	16 (0 unique)	15 (1 unique)	16 (1 unique)	14 (1 unique)	15 (8 unique)		13 (8 unique)
					1 not functional	1 not functional	2 not functional	3 not functional	1 not functional	2 notfunctional
		not functional
		unique

## Sheet: NRPS
Bushley ID	Hansen ID	New ID Ff	FFUJ	FMAN	FCIRG	FVEG	FOXG	FGSG MIPS	FGSG Broad	Fs	Product
NRPS 1	NRPS 1	NRPS 1	n.d.	NRPS 1	n.d.	FVEG_12503	FOXG_17422	FGSG_11026		JGI_86967	Malonichrom
NRPS 2	NRPS 2	NRPS 2	FFUJ_04614	NRPS 2	FCIRG_00417/FCIRG_10769	FVEG_04296	FOXG_06448	FGSG_05372		JGI_103597	Ferricrocin (intracell. Sid)
NRPS 3	NRPS 3	NRPS 3	FFUJ_06929	NRPS 3	FCIRG_04458	FVEG_03243	FOXG_04898/FOXG_04899	FGSG_10523		JGI_31971
NRPS 4	NRPS 4	NRPS 4	FFUJ_08113	NRPS 4	FCIRG_09287	FVEG_11762	FOXG_13024	FGSG_02315		JGI_44426
NRPS 5	NRPS 5	NRPS 5	n.d.	n.d.	n.d.	n.d.	n.d.	FGSG_17487	FGSG_13878	n.d.
NRPS 6	NRPS 6	NRPS 6	FFUJ_10736	NRPS 6	FCIRG_01916	FVEG_08697	FOXG_09785	FGSG_03747		JGI_53641	Fusarinine (extracell. Sid)
NRPS 7	NRPS 7	NRPS 7	n.d.	n.d.	n.d.	n.d.	n.d.	FGSG_08209		n.d.
NRPS 8	NRPS 8	NRPS 8	n.d.	n.d.	n.d.	n.d.	n.d.	FGSG_15673	FGSG_11660	n.d.
NRPS 9	NRPS 9	NRPS 9	n.d.	n.d.	n.d.	n.d.	n.d.	FGSG_10990		n.d.
NRPS 10	NRPS 10	NRPS 10	FFUJ_03506	NRPS 10	FCIRG_13291 shorter	FVEG_05643	FOXG_02458	FGSG_06507		JGI_68854
NRPS 11	NRPS 11	NRPS 11	FFUJ_10934	NRPS 11	FCIRG_02402	FVEG_08516	FOXG_09998	FGSG_03245		JGI_54080
NRPS 12	NRPS 12	NRPS 12	FFUJ_14790	NRPS 12	FCIRG_03015	FVEG_11841	FOXG_13405	FGSG_17574	FGSG_11294	JGI_106273
NRPS 13	NRPS 13	NRPS 13	FFUJ_02440	NRPS 13	FCIRG_06577 part	FVEG_07777	FOXG_01411	FGSG_13153		JGI_106355
NRPS 14	NRPS 14	NRPS 14	n.d.	n.d.	n.d.	n.d.	n.d.	FGSG_11395		n.d.
NRPS 15	NRPS 15	NRPS 15	n.d.	n.d.	n.d.	n.d.	n.d.	FGSG_02394		n.d.
NRPS 16	NRPS 16	NRPS 16	n.d.	n.d.	n.d.	n.d.	n.d.	FGSG_15872	FGSG_01680	n.d.
NRPS 17	NRPS 17	NRPS 17	FFUJ_03641	n.d.	n.d.	FVEG_14029	n.d.	FGSG_10702		n.d.
NRPS 18	NRPS 18	NRPS 18	n.d.	n.d.	n.d.	n.d.	n.d.	FGSG_17386	FGSG_13783	n.d.
NRPS 19	NRPS 19	NRPS 19	n.d.	n.d.	n.d.	n.d.	n.d.	FGSG_15676	FGSG_11989	n.d.
NRPS 20	NRPS 20	NRPS 20	FFUJ_06720	NRPS 20	FCIRG_04014	FVEG_03415 shorter	FOXG_04709	n.d.		n.d.
NRPS 21	NRPS 21	NRPS 21	FFUJ_02022	NRPS 21	FCIRG_01135	FVEG_09864	FOXG_10932	n.d.		n.d.
NRPS 22	NRPS 22	NRPS 22	FFUJ_09296	NRPS 22	FCIRG_01589	FVEG_09993 too short	FOXG_11847	n.d.		JGI_106594 too short	Beauvericin
NRPS 23	NRPS 23	NRPS 23	FFUJ_12008	NRPS 23	FCIRG_09197/FCIRG_13891	FVEG_10547	FOXG_11967	n.d.		n.d.
NRPS 24	NRPS 24	NRPS 24	n.d.	NRPS 24	n.d.	FVEG_06502	n.d.	n.d.		n.d.
NRPS 25	NRPS 25	NRPS 25	FFUJ_05347	NRPS 25	n.d.	FVEG_13313	n.d.	n.d.		n.d.
NRPS 26	NRPS 26	NRPS 26	n.d.	NRPS 26	n.d.	FVEG_06496	n.d.	n.d.		n.d.
NRPS 27	NRPS 27	NRPS 27	n.d.	n.d.	n.d.	n.d.	n.d.	n.d.		JGI_95699
NRPS 28	NRPS 28	NRPS 28	n.d.	n.d.	n.d.	n.d.	n.d.	n.d.		JGI_76435
NRPS 29	NRPS 29	NRPS 29	n.d.	n.d.	n.d.	n.d.	n.d.	n.d.		JGI_82887
NRPS 30	NRPS 30	NRPS 30	n.d.	n.d.	n.d.	n.d.	n.d.	n.d.		JGI_106280
		NRPS 31	FFUJ_00003	n.d.	n.d.	n.d.	n.d.	n.d.		n.d.	Apicidin-like
		NRPS 32	n.d.	n.d.	n.d.	n.d.	FOXG_17272	n.d.		n.d.
		NRPS 33	n.d.	n.d.	FCIRG_12872	n.d.	n.d.	n.d.		n.d.
		AAR1	FFUJ_02913	AAR1	FCIRG_02691	FVEG_08245	FOXG_01867	FGSG_06041		JGI_81329
			15 (1 unique)	16 (0 unique)	13 (1 unique)	16	14 (1 unique)	19 (9 unique)		13 (4 unique)
						1 not functional				1 not functional
		PKS 1	FFUJ_02219	PKS 1	FCIRG_06237/FCIRG_08174	FVEG_12610	FOXG_15296	FGSG_04694	n.d.	n.d.
		PKS 9	FFUJ_14695	PKS 9	FCIRG_01677	FVEG_11932	FOXG_03945	n.d.	n.d.	n.d.
		PKS 10	FFUJ_10058	n.d.	FCIRG_00355	FVEG_11086	n.d.	FGSG_07798	FGSG_07798	JGI_70660	Fusarin C
		PKS 20	FFUJ_12707	PKS 20	FCIRG_11461/FCIRG_14295 no KS/FCIRG_13638/FCIRG_13635	FVEG_13420 ( no KS)	FOXG_14587	n.d.	n.d.	n.d.
	unique
	not functional

## Sheet: DMATS
New ID Ff	FFUJ	FMAN	FCIRG	FVEG	FOXG	FGSG	Fs	Product
DMATS1	FFUJ_09179	DMATS1	FCIRG_01609	FVEG_09966	n.d.	n.d.	n.d.
DMATS2	n.d.	DMATS2	FCIRG_02680	n.d.	n.d.	n.d.	n.d.
DMATS3	FFUJ_14683	DMATS3	FCIRG_01665	n.d.	FOXG_03930	n.d.	n.d.
DMATS4	n.d.	DMATS4	FCIRG_10662	FVEG_12218	FOXG_13322	n.d.	n.d.
	2	4	4	2	2	0	0

## Sheet: TC
New ID Ff	FFUJ	FMAN	FCIRG	FVEG	FOXG	FGSG MIPS	FGSG Broad	Fs	Product
DTC1	FFUJ_11802	DTC1	FCIRG_06985	FVEG_10718	FOXG_12144	FGSG_03066		n.d.	carotenoids
DTC2	FFUJ_14336	DTC2	FCIRG_05400	n.d.	n.d.	n.d.		n.d.	gibberellins
STC1	FFUJ_00036	STC1	FCIRG_02712	FVEG_00016	n.d.	FGSG_16873		n.d.
STC3	FFUJ_04067	STC3	FCIRG_04852	FVEG_03771	FOXG_05900 / FOXG_05901	n.d.		n.d.
STC5	FFUJ_11739	STC5	FCIRG_00171	n.d.	FOXG_12225	FGSG_08181		n.d.
STC6	FFUJ_12585	STC6	FCIRG_15096	FVEG_13850	FOXG_13565	FGSG_11327		n.d.	caryophylene
STC2	FFUJ_00969	STC2	FCIRG_14668	FVEG_00910	n.d.	FGSG_15742	FGSG_00451	n.d.
STC4	FFUJ_10353	STC4	FCIRG_06606	FVEG_13707	FOXG_16522	FGSG_03494		n.d.	acorenol
STC7	FFUJ_12026	STC7	FCIRG_00876	FVEG_10529	FOXG_11949	n.d.		n.d.
STC8	FFUJ_09423	STC8	n.d.	FVEG_10174	n.d.	n.d.		n.d.
STC9	n.d.	n.d.	n.d.	n.d.	n.d.	FGSG_10397		n.d.	longiborneol
	10	10	9	8	6	7 (1 unique)

## Sheet: Predicted Cluster Regions
Apicidin-like		Backbone_gene_id	Gene_id	Chromosome	5'end	3'end	Annotated_gene_function
	NRPS31	FFUJ_00003	FFUJ_00003	1	6533353	6548739	non-ribosomal peptide synthetase
		FFUJ_00003	FFUJ_00004	1	6532704	6530784	probable DHA14-like major facilitator; ABC transporter
		FFUJ_00003	FFUJ_00005	1	6527917	6529835	related to isoamyl alcohol oxidase
		FFUJ_00003	FFUJ_00006	1	6526140	6527351	related to cytochrom P450
		FFUJ_00003	FFUJ_00007	1	6525190	6523368	related to benzoate-para-hydroxylase (cytochrome P450)
		FFUJ_00003	FFUJ_00008	1	6521979	6523129	related to O-methyltransferase
		FFUJ_00003	FFUJ_00009	1	6518501	6521386	uncharacterized protein
		FFUJ_00003	FFUJ_00010	1	6513158	6518153	probable fatty acid synthase, alpha subunit
		FFUJ_00003	FFUJ_00011	1	6512753	6511341	related to branched-chain amino acid aminotransferase
		FFUJ_00003	FFUJ_00012	1	6511070	6509845	uncharacterized protein
		FFUJ_00003	FFUJ_00013	1	6508767	6509710	related to PRO3 - delta 1-pyrroline-5-carboxylate reductase
unknown		Backbone_gene_id	Gene_id	Chromosome-Contig	5'end	3'end	Annotated_gene_function
		FFUJ_00118	FFUJ_00115	1	6273647	6273195	uncharacterized protein
		FFUJ_00118	FFUJ_00116	1	6271676	6273160	related to Tri201 - trichothecene 3-O-acetyltransferase
		FFUJ_00118	FFUJ_00117	1	6270027	6268617	related to integral membrane protein PTH11
	PKS2	FFUJ_00118	FFUJ_00118	1	6267312	6259132	polyketide synthase
unknown		Backbone_gene_id	Gene_id	Chromosome-Contig	5'end	3'end	Annotated_gene_function
	NRPS21	FFUJ_02022	FFUJ_02022	1	189795	181990	non-ribosomal peptide synthetase
Fusaric acid		Backbone_gene_id	Gene_id	Chromosome-Contig	5'end	3'end	Annotated_gene_function
		FFUJ_02105	FFUJ_02109	3	74072	75504	probable homoserine O-acetyltransferase
		FFUJ_02105	FFUJ_02108	3	73310	72455	uncharacterized protein
		FFUJ_02105	FFUJ_02107	3	70071	71836	probable aspartate kinase
		FFUJ_02105	FFUJ_02106	3	69100	69414	uncharacterized protein
	PKS6	FFUJ_02105	FFUJ_02105	3	60859	68283	polyketide synthase
unknown		Backbone_gene_id	Gene_id	Chromosome-Contig	5'end	3'end	Annotated_gene_function
		FFUJ_02219	FFUJ_02223	3	352335	349707	uncharacterized protein
		FFUJ_02219	FFUJ_02222	3	347853	346489	uncharacterized protein
		FFUJ_02219	FFUJ_02221	3	344517	345584	related to C.carbonum toxD protein
		FFUJ_02219	FFUJ_02220	3	342509	343630	uncharacterized protein
	PKS1	FFUJ_02219	FFUJ_02219	3	341970	329709	probable polyketide synthase
unknown		Backbone_gene_id	Gene_id	Chromosome-Contig	5'end	3'end	Annotated_gene_function
	NRPS10	FFUJ_03506	FFUJ_03506	3	4541695	4537841	related to alpha-aminoadipate reductase large subunit
unknown		Backbone_gene_id	Gene_id	Chromosome-Contig	5'end	3'end	Annotated_gene_function
		FFUJ_03641	FFUJ_03645	3	4897480	4899210	related to tripeptidyl-peptidase I
		FFUJ_03641	FFUJ_03644	3	4896812	4895420	uncharacterized protein
		FFUJ_03641	FFUJ_03643	3	4884025	4885635	related to glutamate decarboxylase
	NRPS17	FFUJ_03641	FFUJ_03641	3	4883016	4879210	AM-toxin synthetase (AMT)
Fusarubin		Backbone_gene_id	Gene_id	Chromosome-Contig	5'end	3'end	Annotated_gene_function
	PKS3	FFUJ_03984	FFUJ_03984	2	4296541	4303612	fusarubin cluster - polyketide synthase
		FFUJ_03984	FFUJ_03985	2	4296003	4294792	fusarubin cluster - methyltransferase
		FFUJ_03984	FFUJ_03986	2	4292727	4294389	fusarubin cluster - monooxygenase
		FFUJ_03984	FFUJ_03987	2	4290709	4291828	fusarubin cluster - oxidoreductase
		FFUJ_03984	FFUJ_03988	2	4289294	4290091	fusarubin cluster - dehydrogenase
		FFUJ_03984	FFUJ_03989	2	4286817	4287833	fusarubin cluster - transcription factor
unknown		Backbone_gene_id	Gene_id	Chromosome-Contig	5'end	3'end	Annotated_gene_function
		FFUJ_05347	FFUJ_05351	6	79823	78247	related to cytochrome P450 monooxygenase (lovA)
		FFUJ_05347	FFUJ_05350	6	73642	73027	uncharacterized protein
		FFUJ_05347	FFUJ_05349	6	72179	71241	uncharacterized protein
		FFUJ_05347	FFUJ_05348	6	69606	71106	related to 1-aminocyclopropane-1-carboxylate synthase 1
	NRPS25	FFUJ_05347	FFUJ_05347	6	64398	69096	related to non-ribosomal peptide synthetase
		FFUJ_05347	FFUJ_05346	6	64043	63019	related to thioredoxin reductase
		FFUJ_05347	FFUJ_05345	6	62548	61260	related to O-methyltransferase GliM
		FFUJ_05347	FFUJ_05344	6	61123	58292	related to trichodiene oxygenase cytochrome P450
unknown		Backbone_gene_id	Gene_id	Chromosome-Contig	5'end	3'end	Annotated_gene_function
		FFUJ_06260	FFUJ_06263	6	3050367	3047469	related to transcription factor Pig1p
		FFUJ_06260	FFUJ_06262	6	3045828	3045423	related to stress responsive A/B barrel domain protein
		FFUJ_06260	FFUJ_06261	6	3042441	3044430	related to multidrug transporter
	PKS7	FFUJ_06260	FFUJ_06260	6	3039039	3031550	polyketide synthase
unknown		Backbone_gene_id	Gene_id	Chromosome-Contig	5'end	3'end	Annotated_gene_function
	NRPS20	FFUJ_06720	FFUJ_06720	5	51618	55463	related to AM-toxin synthetase (AMT)
Bikaverin		Backbone_gene_id	Gene_id	Chromosome-Contig	5'end	3'end	Annotated_gene_function
		FFUJ_06742	FFUJ_06747	5	117462	119287	bikaverin cluster - efflux pump
		FFUJ_06742	FFUJ_06746	5	116952	114589	bikaverin cluster - transcription factor
		FFUJ_06742	FFUJ_06745	5	113419	114399	bikaverin cluster - transcription factor enhancer
		FFUJ_06742	FFUJ_06744	5	111184	112647	bikaverin cluster - O-methyltransferase
		FFUJ_06742	FFUJ_06743	5	110782	109205	bikaverin cluster - monooxygenase
	PKS4	FFUJ_06742	FFUJ_06742	5	108472	102202	bikaverin cluster - polyketide synthase
unknown		Backbone_gene_id	Gene_id	Chromosome-Contig	5'end	3'end	Annotated_gene_function
	NRPS3	FFUJ_06929	FFUJ_06929	5	576509	583977	non-ribosomal peptide synthetase
unknown		Backbone_gene_id	Gene_id	Chromosome-Contig	5'end	3'end	Annotated_gene_function
	NRPS4	FFUJ_08113	FFUJ_08113	7	3144754	3167601	related to non-ribosomal peptide synthetase
		FFUJ_08113	FFUJ_08114	7	3142283	3137339	related to multidrug resistance protein
		FFUJ_08113	FFUJ_08115	7	3136395	3133655	related to peroxisomal amine oxidase (copper-containing)
unknown		Backbone_gene_id	Gene_id	Chromosome-Contig	5'end	3'end	Annotated_gene_function
		FFUJ_09179	FFUJ_09173	9	2967575	2968664	related to isoflavone reductase
		FFUJ_09179	FFUJ_09174	9	2965906	2964611	related to choline monooxygenase
		FFUJ_09179	FFUJ_09175	9	2964080	2962548	related to amidohydrolase family protein
		FFUJ_09179	FFUJ_09176	9	2962013	2960029	related to O-methylsterigmatocystin oxidoreductase
		FFUJ_09179	FFUJ_09177	9	2957487	2959928	uncharacterized protein
		FFUJ_09179	FFUJ_09178	9	2956626	2955198	related to methyltransferase
	DMATS1	FFUJ_09179	FFUJ_09179	9	2953868	2955127	related to tryptophan dimethylallyltransferase
Fumonisin		Backbone_gene_id	Gene_id	Chromosome-Contig	5'end	3'end	Annotated_gene_function
		FFUJ_09250	FFUJ_09240	9	2812602	2810017	related to fumonisin cluster - transcription factor
		FFUJ_09250	FFUJ_09241	9	2809039	2800900	fumonisin cluster - polyketide synthase
		FFUJ_09250	FFUJ_09242	9	2796864	2800475	fumonisin cluster - P450 monooxygenase
		FFUJ_09250	FFUJ_09243	9	2796330	2795068	fumonisin cluster - dehydrogenase
		FFUJ_09250	FFUJ_09244	9	2791999	2794625	fumonisin cluster - aminotransferase
		FFUJ_09250	FFUJ_09245	9	2790398	2791300	fumonisin cluster - dioxygenase
		FFUJ_09250	FFUJ_09246	9	2789956	2788457	fumonisin cluster - fatty acyl-CoA Synthase
		FFUJ_09250	FFUJ_09247	9	2786963	2787802	fumonisin cluster - tricarboxylate transporter
		FFUJ_09250	FFUJ_09248	9	2786103	2784532	fumonisin cluster - P450 monooxygenase
		FFUJ_09250	FFUJ_09249	9	2783715	2782612	fumonisin cluster - short-chain Dehydrogenase
	PKS11	FFUJ_09250	FFUJ_09250	9	2780377	2782327	fumonisin cluster - peptidsynthase condensation domain
		FFUJ_09250	FFUJ_09251	9	2779906	2778043	fumonisin cluster - P450 monooxygenase
		FFUJ_09250	FFUJ_09252	9	2775640	2777859	fumonisin cluster - fatty acyl-CoA Synthase
		FFUJ_09250	FFUJ_09253	9	2772576	2773843	fumonisin cluster - longevity assurance factor
		FFUJ_09250	FFUJ_09254	9	2772035	2767285	fumonisin cluster - ABC transporter
Beauvericin		Backbone_gene_id	Gene_id	Chromosome-Contig	5'end	3'end	Annotated_gene_function
		FFUJ_09296	FFUJ_09295	9	2676679	2678037	related to 2-dehydropantoate 2-reductase
	NRPS22	FFUJ_09296	FFUJ_09296	9	2675557	2666150	related to non-ribosomal peptide synthetase
Fusarin C		Backbone_gene_id	Gene_id	Chromosome-Contig	5'end	3'end	Annotated_gene_function
		FFUJ_10058	FFUJ_10050	9	400598	401713	fusarin C cluster - methyltransferase
		FFUJ_10058	FFUJ_10051	9	398547	400190	fusarin C cluster - cytochrome P450
		FFUJ_10058	FFUJ_10052	9	396186	397939	fusarin C cluster - oxidoreductase
		FFUJ_10058	FFUJ_10053	9	394140	395807	fusarin C cluster - probable transporter
		FFUJ_10058	FFUJ_10054	9	392327	393028	fusarin C cluster - probable oxidoreductase
		FFUJ_10058	FFUJ_10055	9	391537	390218	fusarin C cluster - peptidase
		FFUJ_10058	FFUJ_10056	9	389278	389973	fusarin C cluster - translation Elongation factor
		FFUJ_10058	FFUJ_10057	9	387186	388445	fusarin C cluster - hydrolase
	PKS10	FFUJ_10058	FFUJ_10058	9	384390	372534	fusarin C cluster - polyketide synthase/NRPS
unknown		Backbone_gene_id	Gene_id	Chromosome-Contig	5'end	3'end	Annotated_gene_function
	PKS12	FFUJ_10347	FFUJ_10347	10	352151	360040	polyketide synthase
		FFUJ_10346	FFUJ_10346	10	350110	351210	uncharacterized protein
Fusarinine		Backbone_gene_id	Gene_id	Chromosome-Contig	5'end	3'end	Annotated_gene_function
	NRPS6	FFUJ_10736	FFUJ_10736	10	1402333	1408592	related to AM-toxin synthetase (AMT)
		FFUJ_10736	FFUJ_10735	10	1400338	1401210	related to enoyl-CoA hydratase
		FFUJ_10736	FFUJ_10734	10	1397826	1396540	related to aerobactin siderophore biosynthesis protein iucB
		FFUJ_10736	FFUJ_10733	10	1394638	1392754	related to major facilitator MirA
unknown		Backbone_gene_id	Gene_id	Chromosome-Contig	5'end	3'end	Annotated_gene_function
		FFUJ_11034	FFUJ_11036	10	2127759	2129846	related to isoamyl alcohol oxidase
		FFUJ_11034	FFUJ_11035	10	2126293	2124881	related to integral membrane protein PTH11
	PKS14	FFUJ_11034	FFUJ_11034	10	2116865	2124579	probable polyketide synthase
		FFUJ_11034	FFUJ_11033	10	2115911	2114924	related to dehydrogenase
		FFUJ_11034	FFUJ_11032	10	2113105	2114402	related to 1-acyldihydroxyacetone-phosphate reductase
		FFUJ_11034	FFUJ_11031	10	2111288	2112428	related to short-chain dehydrogenase/reductase family protein, putative
		FFUJ_11034	FFUJ_11030	10	2109435	2110829	related to 6-hydroxy-D-nicotine oxidase
		FFUJ_11034	FFUJ_11029	10	2107599	2108319	uncharacterized protein
		FFUJ_11034	FFUJ_11028	10	2106049	2107135	uncharacterized protein
		FFUJ_11034	FFUJ_11027	10	2105040	2103173	related to O-methylsterigmatocystin oxidoreductase
		FFUJ_11034	FFUJ_11026	10	2102642	2100896	related to 6-hydroxy-D-nicotine oxidase
		FFUJ_11034	FFUJ_11025	10	2099699	2100731	related to protoporphyrinogen oxidase
		FFUJ_11034	FFUJ_11024	10	2098169	2098869	uncharacterized protein
		FFUJ_11034	FFUJ_11023	10	2097292	2096634	uncharacterized protein
unknown		Backbone_gene_id	Gene_id	Chromosome-Contig	5'end	3'end	Annotated_gene_function
		FFUJ_11199	FFUJ_11201	11	13093	12576	uncharacterized protein
		FFUJ_11199	FFUJ_11200	11	11014	12483	related to monooxygenase
	PKS16	FFUJ_11199	FFUJ_11199	11	1876	10035	probable type I polyketide synthase
		FFUJ_11199	FFUJ_11198	11	1101	176	probable type I polyketide synthase
unknown		Backbone_gene_id	Gene_id	Chromosome-Contig	5'end	3'end	Annotated_gene_function
	NRPS23	FFUJ_12008	FFUJ_12008	11	2042273	2024894	related to non-ribosomal peptide synthetase
unknown		Backbone_gene_id	Gene_id	Chromosome-Contig	5'end	3'end	Annotated_gene_function
		FFUJ_12020	FFUJ_12025	11	2096473	2095044	related to protein MCH2
		FFUJ_12020	FFUJ_12024	11	2090328	2088975	related to selenocysteine lyase
		FFUJ_12020	FFUJ_12023	11	2086551	2088912	related to nitrate assimilation regulatory protein nirA
		FFUJ_12020	FFUJ_12022	11	2084928	2086059	uncharacterized protein
		FFUJ_12020	FFUJ_12021	11	2083880	2078874	related to multidrug resistance protein
	PKS13	FFUJ_12020	FFUJ_12020	11	2076919	2068482	polyketide synthase
		FFUJ_12020	FFUJ_12019	11	2066369	2068165	uncharacterized protein
		FFUJ_12020	FFUJ_12018	11	2064192	2062970	probable threonine dehydratase, mitochondrial precursor
		FFUJ_12020	FFUJ_12017	11	2062472	2061334	uncharacterized protein
		FFUJ_12020	FFUJ_12016	11	2060954	2060148	uncharacterized protein
		FFUJ_12020	FFUJ_12015	11	2059486	2057669	related to monooxygenase
unknown		Backbone_gene_id	Gene_id	Chromosome-Contig	5'end	3'end	Annotated_gene_function
		FFUJ_12074	FFUJ_12075	11	2248665	2246258	probable transcription activator protein acu-15
	PKS18	FFUJ_12074	FFUJ_12074	11	2239257	2246003	polyketide synthase
		FFUJ_12074	FFUJ_12073	11	2237001	2238461	related to salicylate 1-monooxygenase
		FFUJ_12074	FFUJ_12072	11	2236673	2235780	related to 1-acyldihydroxyacetone-phosphate reductase
		FFUJ_12074	FFUJ_12071	11	2234141	2235049	uncharacterized protein
		FFUJ_12074	FFUJ_14929	11	2233754	2233167	uncharacterized protein
		FFUJ_12074	FFUJ_12070	11	2231428	2232878	related to NADH oxidase
		FFUJ_12074	FFUJ_12069	11	2230006	2229242	related to verA protein
		FFUJ_12074	FFUJ_12068	11	2226826	2228727	uncharacterized protein
		FFUJ_12074	FFUJ_12067	11	2226396	2225026	trichothecene 3-O-acetyltransferase
	PKS17	FFUJ_12074	FFUJ_12066	11	2224457	2216417	probable type I polyketide synthase
		FFUJ_12074	FFUJ_12065	11	2214895	2215921	related to aldo-keto reductase YPR1
		FFUJ_12074	FFUJ_12064	11	2214412	2212253	related to acetate regulatory DNA binding protein FacB
		FFUJ_12074	FFUJ_12063	11	2211116	2211880	uncharacterized protein
		FFUJ_12074	FFUJ_12062	11	2208128	2209874	related to isotrichodermin C-15 hydroxylase (cytochrome P-450 monooxygenase CYP65A1)
		FFUJ_12074	FFUJ_12061	11	2206705	2205605	uncharacterized protein
		FFUJ_12074	FFUJ_12060	11	2202747	2205046	related to purine utilization positive regulator
PKS19 product		Backbone_gene_id	Gene_id	Chromosome-Contig	5'end	3'end	Annotated_gene_function
		FFUJ_12239	FFUJ_12244	8	1370766	1372497	related to O-methylsterigmatocystin oxidoreductase
		FFUJ_12239	FFUJ_12243	8	1363664	1365018	uncharacterized protein
		FFUJ_12239	FFUJ_12242	8	1362710	1361102	related to monocarboxylate transporter 2
		FFUJ_12239	FFUJ_12241	8	1358519	1359612	related to DltD N-terminal domain protein
		FFUJ_12239	FFUJ_12240	8	1356529	1357623	related to C.carbonum toxD protein
	PKS19	FFUJ_12239	FFUJ_12239	8	1355890	1348245	probable polyketide synthase
unknown		Backbone_gene_id	Gene_id	Chromosome-Contig	5'end	3'end	Annotated_gene_function
		FFUJ_12707	FFUJ_12717	8	2707520	2708745	related to NADH oxidase
		FFUJ_12707	FFUJ_12716	8	2705432	2706788	related to n-alkane-inducible cytochrome P450
		FFUJ_12707	FFUJ_12715	8	2702832	2704562	uncharacterized protein
		FFUJ_12707	FFUJ_12714	8	2702362	2702727	uncharacterized protein
		FFUJ_12707	FFUJ_12713	8	2699580	2700619	uncharacterized protein
		FFUJ_12707	FFUJ_12712	8	2698984	2697380	trichodiene oxygenase
		FFUJ_12707	FFUJ_12711	8	2695412	2697072	related to cytochrome P450 monooxigenase
		FFUJ_12707	FFUJ_12710	8	2694984	2693953	uncharacterized protein
		FFUJ_12707	FFUJ_12709	8	2692173	2693789	related to n-alkane-inducible cytochrome P450
		FFUJ_12707	FFUJ_12708	8	2689870	2691014	related to C.carbonum toxD protein
	PKS20	FFUJ_12707	FFUJ_12707	8	2689189	2677331	probable polyketide synthase
unknown		Backbone_gene_id	Gene_id	Chromosome-Contig	5'end	3'end	Annotated_gene_function
	DMATS3	FFUJ_14683	FFUJ_14683	4	2806491	2805154	uncharacterized protein
unknown		Backbone_gene_id	Gene_id	Chromosome-Contig	5'end	3'end
		FFUJ_14695	FFUJ_14683	4	2806491	2805154	uncharacterized protein
		FFUJ_14695	FFUJ_14684	4	2808029	2806945	related to aliphatic nitrilase
		FFUJ_14695	FFUJ_14685	4	2809020	2810339	related to integral membrane protein PTH11
		FFUJ_14695	FFUJ_14686	4	2811497	2813358	related to monooxigenase
		FFUJ_14695	FFUJ_14687	4	2815570	2814045	uncharacterized protein
		FFUJ_14695	FFUJ_14688	4	2816858	2818425	uncharacterized protein
		FFUJ_14695	FFUJ_14689	4	2819173	2819868	uncharacterized protein
		FFUJ_14695	FFUJ_14690	4	2822765	2819976	uncharacterized protein
		FFUJ_14695	FFUJ_14691	4	2824136	2825554	related to aminotransferase GliI
		FFUJ_14695	FFUJ_14692	4	2827067	2825755	related to thioredoxin reductase
		FFUJ_14695	FFUJ_14693	4	2827959	2829636	related to multidrug resistance protein fnx1
		FFUJ_14695	FFUJ_14694	4	2831439	2829753	related to SUC2 - invertase (sucrose hydrolyzing enzyme)
	PKS9	FFUJ_14695	FFUJ_14695	4	2844969	2832241	related to polyketide synthase
		Backbone_gene_id	Gene_id	Chromosome-Contig	5'end	3'end	Annotated_gene_function
		FFUJ_05866	FFUJ_05865	6	1653338	1651826	related to cytochrome P450 94A1
	PKSIII	FFUJ_05866	FFUJ_05866	6	1654584	1656041	related to stilbene synthase 2
		FFUJ_05866	FFUJ_05867	6	1659191	1662621	uncharacterized protein
Gibberellins		Backbone_gene_id	Gene_id	Chromosome-Contig	5'end	3'end	Annotated_gene_function
		FFUJ_14332	FFUJ_14337	5	4290506	4288713	gibberellin cluster - C13-oxidase
		FFUJ_14332	FFUJ_14336	5	4294215	4291160	gibberellin cluster - kaurensynthase
		FFUJ_14332	FFUJ_14335	5	4295023	4296467	gibberellin cluster - GGPP-synthase
		FFUJ_14332	FFUJ_14334	5	4299673	4297771	gibberellin cluster - C20-oxidase
		FFUJ_14332	FFUJ_14333	5	4302663	4301185	gibberellin cluster - GA14-synthase
	DTC2	FFUJ_14332	FFUJ_14332	5	4303932	4305586	gibberellin cluster - kaurenoxidase (diterpencyclase)
		FFUJ_14332	FFUJ_14331	5	4306624	4307652	gibberellin cluster - GA4-Desaturase
Neurosporaxanthine		Backbone_gene_id	Gene_id	Chromosome-Contig	5'end	3'end	Annotated_gene_function
		FFUJ_11802	FFUJ_11801	11	1542395	1540260	related to lignostilbene alphabeta-dioxygenase I
	DTC1	FFUJ_11802	FFUJ_11802	11	1543233	1545222	probable geranylgeranyl-diphosphate geranylgeranyltransferase (AL-2)
		FFUJ_11802	FFUJ_11803	11	1545771	1547629	probable phytoene dehydrogenase AL-1 (carotenoid biosynthesis protein al-1)
		FFUJ_11802	FFUJ_11804	11	1548342	1549523	related to HSP30 heat shock protein Yro1p
Ferricrocine		Backbone_gene_id	Gene_id	Chromosome-Contig	5'end	3'end	Annotated_gene_function
	NRPS2	FFUJ_04614	FFUJ_04614	2	2240400	2225751	non-ribosomal peptide synthetase
		FFUJ_04614	FFUJ_04613	2	2247917	2249651	related to L-ornithine N5-hydroxylase
unknown		Backbone_gene_id	Gene_id	Chromosome-Contig	5'end	3'end	Annotated_gene_function
	NRPS11	FFUJ_10934	FFUJ_10934	10	1887368	1890597	non-ribosomal peptide synthetase
unknown		Backbone_gene_id	Gene_id	Chromosome-Contig	5'end	3'end	Annotated_gene_function
	NRPS13	FFUJ_02440	FFUJ_02440	3	1003891	1007147	related to non-ribosomal peptide synthetase
unknown		Backbone_gene_id	Gene_id	Chromosome-Contig	5'end	3'end	Annotated_gene_function
	STC1	FFUJ_00036	FFUJ_00036	1	6466781	6468574	uncharacterized protein
unknown		Backbone_gene_id	Gene_id	Chromosome-Contig	5'end	3'end	Annotated_gene_function
	STC2	FFUJ_00969	FFUJ_00969	1	3662132	3661005	related to terpene synthase
		Backbone_gene_id	Gene_id	Chromosome-Contig	5'end	3'end	Annotated_gene_function
	STC3	FFUJ_04067	FFUJ_04067	2	4094017	4092668	related to pentalenene synthase
Acorenol		Backbone_gene_id	Gene_id	Chromosome-Contig	5'end	3'end	Annotated_gene_function
	STC4	FFUJ_10353	FFUJ_10353	10	375674	374418	uncharacterized protein
unknown		Backbone_gene_id	Gene_id	Chromosome-Contig	5'end	3'end	Annotated_gene_function
		FFUJ_11739	FFUJ_11738	11	1399198	1402557	related to P-type ATPase
	STC5	FFUJ_11739	FFUJ_11739	11	1404262	1402992	related to Presilphiperfolan-8-beta-ol synthase
		FFUJ_11739	FFUJ_11740	11	1405503	1407281	uncharacterized protein
		FFUJ_11739	FFUJ_11741	11	1408099	1410069	related to cytochrome P450 3A7
		FFUJ_11739	FFUJ_11742	11	1411496	1415654	related to nonribosomal peptide synthetase MxcG (component of the myxochelin iron transport regulon)
		FFUJ_11739	FFUJ_11743	11	1416490	1418276	related to cytochrome P450 monooxygenase (lovA)
Caryophylene		Backbone_gene_id	Gene_id	Chromosome-Contig	5'end	3'end	Annotated_gene_function
	STC6	FFUJ_12585	FFUJ_12585	8	2314726	2316445	related to pentalenene synthase
unknown		Backbone_gene_id	Gene_id	Chromosome-Contig	5'end	3'end	Annotated_gene_function
	STC7	FFUJ_12026	FFUJ_12026	11	2097582	2098769	uncharacterized protein
unknown		Backbone_gene_id	Gene_id	Chromosome-Contig	5'end	3'end	Annotated_gene_function
	STC8	FFUJ_09423	FFUJ_09423	9	2358948	2360223	uncharacterized protein
