# Supplementary material for: Deciphering the Cryptic Genome: Genome-wide Analyses of the Rice Pathogen Fusarium fujikuroi Reveal Complex Regulation of Secondary Metabolism and Novel Metabolites
Source: PLoS Pathog. 2013 Jun 27;9(6):e1003475. doi: 10.1371/journal.ppat.1003475 (PMC3694855; doi:10.1371/journal.ppat.1003475)
Supplement: Table S7 — Expression pattern of all genes under four standard growth conditions. acidic and alkaline low-nitrogen (6 mM glutamine or 6 mM sodium nitrate) and acidic and alkaline high-nitrogen (60 mM glutamine or 120 mM sodium nitrate), as well as proteomic data and the presence of activation histone marks under two different growth conditions (acidic low and high-nitrogen). (XLSX) [file ppat.1003475.s023.xlsx]

## Sheet: 6mM_60mM_GLN
Table S7a Differentially regulated genes in wild type, cultivated under low (6 mM GLN) and high (60 mM GLN) nitrogen conditions.
For each gene description, secondary metabolism gene cluster (SMC Annotation) and predicted transcription factor annotation (TF Annotation) is shown.
Differential expression is depicted by log2 fold changes. P-values and false discorvery rates (FDR) indicate significance of the observation.
Histone-modification in terms of K9 acetylation and K4 dimethylation determined by ChIP-seq is shown under low (6 mM GLN) and high (60 mM GLN) nitrogen conditions. Modifications under the respective condition are depicted as normalized locus-specific chromatin state (NLCS) values calculated by EpiChIP.
Annotation				Gene expression data			ChIP-seq data
Gene_Code	Gene_Description	SMC Annotation	TF Annotation	gene expression fold change (log2)	P.Value	FDR	K9ac_6mM	K9ac_60mM	K4me2_6mM	K9me3_6mM
FFUJ_00001	uncharacterized protein			-5.24768	2.44899e-08	1.30517e-07	85.415	65.053	71.233	394.06
FFUJ_00003	non-ribosomal peptide synthetase	NRPS31		3.80264	2.74526e-12	2.05339e-10	5.942	17.098	6.114	23.051
FFUJ_00004	probable DHA14-like major facilitator; ABC transporter	NRPS31		4.11078	1.827e-13	4.42871e-11	6.954	38.087	6.591	18.622
FFUJ_00005	related to isoamyl alcohol oxidase	NRPS31		3.56091	7.80521e-10	8.67637e-09	9.015	42.097	7.078	16.727
FFUJ_00006	related to cytochrom P450	NRPS31		3.30642	4.43578e-11	1.11667e-09	7.909	49.447	5.398	23.151
FFUJ_00007	related to benzoate-para-hydroxylase (cytochrome P450)	NRPS31		4.87393	7.91449e-15	8.84114e-12	8.998	45.829	6.968	21.031
FFUJ_00008	related to O-methyltransferase	NRPS31	Winged helix-turn-helix transcription repressor DNA-binding	3.5284	5.96392e-11	1.33482e-09	10.4	76.26	6.277	23.186
FFUJ_00009	uncharacterized protein	NRPS31		3.7417	2.67675e-14	1.48996e-11	7.785	43.043	5.777	17.718
FFUJ_00010	probable fatty acid synthase, alpha subunit	NRPS31		4.30231	1.01215e-09	1.05562e-08	7.589	41.738	6.149	19.372
FFUJ_00011	related to branched-chain amino acid aminotransferase	NRPS31		3.47737	1.11512e-09	1.13698e-08	11.827	53.161	5.477	19.984
FFUJ_00012	uncharacterized protein	NRPS31		2.65851	5.12057e-07	1.71779e-06	11.19	43.65	4.65	12.307
FFUJ_00013	related to PRO3 - delta 1-pyrroline-5-carboxylate reductase	NRPS31		3.24597	1.73662e-11	6.03526e-10	9.703	45.919	4.918	15.301
FFUJ_00018	related to ketoreductase			1.51754	2.46745e-09	2.10104e-08	24.363	33.413	8.546	33.709
FFUJ_00024	conserved uncharacterized protein			-1.85961	0.00680958	0.00912457	18.742	39.186	24.89	19.266
FFUJ_00026	conserved uncharacterized protein			-2.20385	1.92517e-08	1.06838e-07	10.333	15.285	6.156	16.321
FFUJ_00027	probable benzoate 4-monooxygenase cytochrome P450			1.72512	5.13221e-07	1.72054e-06	10.917	15.623	7.725	18.881
FFUJ_00029	related to exostosin-like 3			-1.29523	6.01035e-06	1.45388e-05	10.436	16.452	8.828	23.393
FFUJ_00031	conserved uncharacterized protein			-2.20912	3.14272e-07	1.12416e-06	7.803	11.359	5.346	16.283
FFUJ_00034	related to vegetatible incompatibility protein HET-E-1			-1.56443	4.42794e-07	1.51451e-06	20.821	20.966	8.319	17.758
FFUJ_00039	related to 2,4-dihydroxyhept-2-ene-1,7-dioic acid aldolase			-1.55659	4.25029e-05	8.35547e-05	9.431	11.941	3.466	10.252
FFUJ_00040	related to nicotinamide mononucleotide permease			-1.8691	4.29547e-06	1.08298e-05	22.886	9.443	8.804	16.37
FFUJ_00041	conserved uncharacterized protein		Zinc finger, C2H2-type; Transcription factor, fungi; Zinc finger, C2H2-type/integrase, DNA-binding; Zinc finger, C2H2-like	-3.6076	5.31602e-08	2.49846e-07	24.458	7.283	7.077	11.76
FFUJ_00046	probable alpha-glucoside transport protein			-3.39459	8.70091e-12	3.88029e-10	9.767	7.533	6.53	15.483
FFUJ_00047	related to transcription activator amyR		Zn(2)-C6 fungal-type DNA-binding domain; Transcription factor, fungi	-1.08809	1.33323e-06	3.92192e-06	11.915	9.247	6.268	18.015
FFUJ_00048	probable alpha-galactosidase C precursor			-1.80329	5.68988e-06	1.38685e-05	14.495	10.629	7.04	15.235
FFUJ_00052	related to lipase/esterase			-3.8183	7.16603e-11	1.52981e-09	7.564	3.502	4.227	14.838
FFUJ_00054	related to UPC2 - regulatory protein involved in control of sterol uptake		Zn(2)-C6 fungal-type DNA-binding domain	-1.17182	1.84467e-08	1.02985e-07	9.465	16.749	7.86	20.822
FFUJ_00055	related to ankyrin			-1.3817	3.74965e-06	9.64296e-06	10.125	11.122	6.686	17.349
FFUJ_00057	related to lipase 2			-1.14929	0.000244189	0.000411102	8.522	15.762	5.662	16.918
FFUJ_00058	related to putative tartrate transporter			-1.16915	1.69561e-06	4.82274e-06	15.092	16.171	5.347	18.374
FFUJ_00062	conserved uncharacterized protein			-1.84557	1.13002e-07	4.69655e-07	8.925	9.76	6.036	22.299
FFUJ_00063	related to glycerophosphoinositol transporter			-2.61361	5.1887e-09	3.73851e-08	6.992	4.167	5.303	14.499
FFUJ_00064	related to heterokaryon incompatibility protein			-3.60131	4.30178e-11	1.09579e-09	5.93	7.913	4.784	8.439
FFUJ_00067	uncharacterized protein			-1.03251	3.53305e-07	1.24468e-06	7.547	5.968	6.552	12.151
FFUJ_00075	related to ECM22 - strong similarity to YDR213w, weak similarity to Lys14p			-2.54234	1.7091e-11	5.97351e-10	5.617	10.627	7.13	11.927
FFUJ_00076	related to a retinal short-chain dehydrogenase/reductase			-1.02858	3.56291e-06	9.22588e-06	6.769	6.687	5.686	17.102
FFUJ_00077	conserved uncharacterized protein			-1.98573	1.40836e-06	4.11236e-06	12.338	13.648	8.928	19.642
FFUJ_00079	related to carbonic anhydrase precursor			-2.70322	1.95647e-06	5.45728e-06	6.022	7.104	5.322	15.145
FFUJ_00081	related to tenascin X precursor			-1.39882	1.15516e-08	7.02872e-08	8.195	6.125	6.308	14.008
FFUJ_00083	conserved uncharacterized protein			-2.6659	2.90219e-07	1.05203e-06	5.379	6.211	7.797	5.626
FFUJ_00085	related to beta-galactosidase			-1.32403	1.81398e-07	7.06459e-07	9.396	10.366	7.258	15.066
FFUJ_00086	conserved uncharacterized protein			-2.77704	1.35808e-08	8.01043e-08	7.399	7.872	5.975	10.804
FFUJ_00087	related to heterokaryon incompatibility protein (het-6OR allele)			-3.3706	2.65608e-09	2.22139e-08	7.457	13.599	5.802	20.03
FFUJ_00089	conserved uncharacterized protein			-3.369	3.41744e-09	2.69893e-08	8.448	11.44	5.991	17.265
FFUJ_00095	related to HNM1 - Choline permease			-1.00848	1.20353e-05	2.70211e-05	7.301	7.182	5.631	21.822
FFUJ_00096	conserved uncharacterized protein			-2.57956	7.28196e-09	4.87207e-08	8.01	9.208	6.476	15.085
FFUJ_00101	probable sterol glucosyltransferase			-1.93083	2.18041e-07	8.23765e-07	5.092	7.428	4.405	13.204
FFUJ_00102	conserved uncharacterized protein			-1.99573	1.47791e-10	2.59483e-09	9.761	18.634	6.441	24.098
FFUJ_00104	related to 65 kDa virulence protein			-1.63092	6.18966e-06	1.49149e-05	8.952	16.485	7.14	19.092
FFUJ_00105	probable aspartate aminotransferase, cytoplasmic			-1.5404	1.40258e-08	8.21808e-08	7.648	14.024	5.179	25.42
FFUJ_00108	related to 65 kDa virulence protein			-1.50306	3.59402e-05	7.17325e-05	6.259	9.631	8.559	28.9
FFUJ_00111	related to multidrug resistance protein			-1.70413	1.20919e-07	4.98571e-07	8.655	9.689	5.444	19.582
FFUJ_00113	uncharacterized protein			-2.08341	1.35558e-08	8.00509e-08	12.954	15.448	6.761	16.823
FFUJ_00114	conserved uncharacterized protein			-1.20659	5.039e-05	9.73033e-05	8.437	13.14	5.752	16.57
FFUJ_00115	conserved uncharacterized protein	PKS2		1.61468	3.98387e-05	7.88744e-05	20.451	66.574	25.532	14.377
FFUJ_00116	related to Tri201 - trichothecene 3-O-acetyltransferase	PKS2		4.31643	5.32826e-12	2.89591e-10	21.634	39.527	18.415	7.858
FFUJ_00118	polyketide synthase	PKS2		-1.6548	1.15378e-05	2.60284e-05	9.534	14.085	6.52	17.711
FFUJ_00125	related to VBA1 - Vacuolar Basic Amino acid transporter			-1.18766	8.37092e-06	1.95109e-05	7.473	10.221	5.353	20.303
FFUJ_00129	uncharacterized protein			-2.05375	2.0209e-07	7.73025e-07	10.821	9.794	7.07	14.286
FFUJ_00130	probable Phenylalanine ammonia-lyase			-1.33764	2.66774e-09	2.22718e-08	8.596	12.68	6.524	13.24
FFUJ_00134	conserved uncharacterized protein			-1.05799	9.03368e-09	5.78718e-08	11.266	13.029	4.591	16.319
FFUJ_00135	conserved uncharacterized protein			-1.95668	3.74904e-08	1.87128e-07	11.292	12.221	6.585	15.263
FFUJ_00136	uncharacterized protein			-2.97081	1.48404e-10	2.59945e-09	13.196	8.354	7.002	9.388
FFUJ_00137	related to thermostable alkaline protease precursor			-2.18667	3.99041e-07	1.3828e-06	15.364	17.456	7.812	20.486
FFUJ_00138	conserved uncharacterized protein			-2.6545	2.50156e-10	3.71083e-09	10.168	8.112	6.982	21.915
FFUJ_00143	uncharacterized protein			-1.35706	1.47333e-05	3.231e-05	3.406	3.109	3.13	10.709
FFUJ_00144	conserved uncharacterized protein			1.2516	2.68832e-07	9.85912e-07	4.397	4.418	4.251	10.874
FFUJ_00145	related to hexose transporter protein			-2.6649	4.97799e-07	1.67611e-06	6.048	6.446	6.68	20.987
FFUJ_00147	uncharacterized protein			-2.11444	1.57576e-08	9.03897e-08	11.157	9.1	5.209	15.936
FFUJ_00149	uncharacterized protein			-1.30562	1.94735e-06	5.43586e-06	13.693	19.614	6.961	19.893
FFUJ_00150	probable NADPH2 dehydrogenase chain OYE2			-2.38292	5.27232e-08	2.48161e-07	7.589	3.982	6.357	15.219
FFUJ_00152	related to deoxyribose-phosphate aldolase			-1.16961	7.12516e-07	2.28341e-06	12.741	11.545	7.431	20.574
FFUJ_00153	related to small s protein			-1.97053	2.97373e-07	1.07406e-06	12.492	11.378	7.079	15.218
FFUJ_00154	related to beta transducin-like protein			-1.33001	1.41846e-06	4.13621e-06	9.873	11.398	7.795	22.204
FFUJ_00156	conserved uncharacterized protein			-1.10336	0.000244506	0.00041159	12.267	12.524	8.627	27.274
FFUJ_00157	uncharacterized protein			-1.93888	3.00139e-07	1.08147e-06	6.884	9.571	5.968	15.104
FFUJ_00158	conserved uncharacterized protein			-1.04116	5.06744e-09	3.67206e-08	7.482	7.736	6.331	20.958
FFUJ_00162	related to haloacetate dehalogenase H-1			-2.52951	1.03165e-10	1.97553e-09	12.256	10.497	5.713	16.924
FFUJ_00163	uncharacterized protein			-1.67872	3.00572e-08	1.55661e-07	13.584	13.505	10.45	18.719
FFUJ_00164	conserved uncharacterized protein			-2.23803	0.000276942	0.00046062	8.382	29.517	48.163	11.609
FFUJ_00165	related to hexose transporter protein			-1.95048	7.85745e-11	1.63107e-09	10.208	9.188	8.959	18.731
FFUJ_00169	uncharacterized protein			-2.64058	5.68243e-09	4.01888e-08	8.521	10.947	6.13	13.129
FFUJ_00170	uncharacterized protein			-2.13255	6.51276e-08	2.96607e-07	9.35	8.621	6.697	25.527
FFUJ_00173	related to nicotinamide mononucleotide permease			-3.80652	3.60461e-11	9.76102e-10	9.175	10.553	7.113	21.612
FFUJ_00175	conserved uncharacterized protein			1.47694	2.14334e-07	8.12209e-07	7.821	7.141	6.915	14.102
FFUJ_00179	uncharacterized protein			-1.76989	5.42377e-05	0.000104091	9.24	8.104	4.906	26.658
FFUJ_00185	related to heterokaryon incompatibility protein			-1.12269	0.000219454	0.000372885	8.898	9.958	6.099	28.42
FFUJ_00187	related to nicotinamide mononucleotide permease			-1.7573	7.76781e-08	3.42755e-07	6.578	5.687	4.817	19.568
FFUJ_00188	related to vegetatible incompatibility protein HET-E-1			-1.15401	2.21863e-05	4.65696e-05	12.437	12.536	6.757	20.481
FFUJ_00189	uncharacterized protein			1.18653	4.36049e-06	1.09698e-05	10.514	8.748	6.156	12.73
FFUJ_00190	related to neutral amino acid permease			1.83527	6.25359e-06	1.504e-05	10.864	18.199	6.074	16.496
FFUJ_00191	conserved uncharacterized protein			-3.14586	3.60712e-08	1.81309e-07	14.342	13.852	6.153	15.232
FFUJ_00193	related to capsule-associated protein			1.48269	2.05736e-05	4.3574e-05	33.646	49.437	9.39	13.816
FFUJ_00194	uncharacterized protein			-1.69573	2.03479e-08	1.11854e-07	10.874	12.46	7.69	13.979
FFUJ_00198	related to ARG81 - transcription factor involved in arginine metabolism		Zn(2)-C6 fungal-type DNA-binding domain	-1.35209	2.49279e-06	6.72726e-06	14.667	14.815	6.4	15.156
FFUJ_00202	related to hexose transporter protein			-1.11633	2.96795e-06	7.84063e-06	16.896	15.101	7.298	20.484
FFUJ_00204	related to endo-polygalacturonase 6			3.70145	9.57394e-06	2.19775e-05	8.41	9.742	5.863	17.362
FFUJ_00205	conserved uncharacterized protein		Zn(2)-C6 fungal-type DNA-binding domain	1.99752	4.09182e-08	2.01692e-07	13.142	15.298	7.121	17.687
FFUJ_00206	HET-6OR heterokaryon incompatibility protein (het-6OR allele)			-1.36431	2.25636e-07	8.48621e-07	10.111	10.678	9.708	19.277
FFUJ_00207	conserved uncharacterized protein			-2.87649	5.27003e-09	3.77556e-08	13.939	12.946	13.413	17.682
FFUJ_00211	related to C6 transcription factor		Zn(2)-C6 fungal-type DNA-binding domain; Transcription factor, fungi	-1.3733	0.000757827	0.00117114	18.549	14.598	8.48	16.847
FFUJ_00212	related to amine oxidase [flavin-containing] B			-2.42585	7.15138e-10	8.11769e-09	17.249	6.351	9.611	13.733
FFUJ_00213	uncharacterized protein			-2.77985	5.35672e-12	2.89591e-10	15.537	8.87	8.588	15.226
FFUJ_00214	related to succinate-semialdehyde dehydrogenase [NADP+]			-2.38408	4.00131e-09	3.04793e-08	11.428	9.23	5.92	10.122
FFUJ_00215	conserved uncharacterized protein			-2.50571	1.50939e-06	4.3641e-06	7.156	6.592	4.94	4.807
FFUJ_00216	uncharacterized protein			-4.33218	1.05793e-11	4.54277e-10	8.59	2.705	4.9	3.947
FFUJ_00217	uncharacterized protein			-3.12867	8.60122e-08	3.7253e-07	14.296	4.499	6.649	6.416
FFUJ_00219	uncharacterized protein			-1.57767	7.99014e-06	1.87367e-05	17.49	36.655	10.917	13.288
FFUJ_00222	uncharacterized protein			-4.45768	1.42685e-10	2.52283e-09	14.256	13.407	7.902	22.089
FFUJ_00224	related to allantoate permease			-2.98151	1.98441e-09	1.77522e-08	10.295	8.881	9.181	10.982
FFUJ_00225	conserved uncharacterized protein			-1.17778	1.13522e-05	2.56598e-05	16.558	9.005	7.274	6.79
FFUJ_00227	probable ribosomal protein S14 precursor, mitochondrial			1.46634	2.86854e-06	7.60609e-06	16.712	13.684	68.345	9.083
FFUJ_00228	conserved uncharacterized protein			1.85914	4.87813e-09	3.56583e-08	11.067	11.972	79.727	4.656
FFUJ_00229	probable rho3 protein			2.2389	1.99298e-05	4.23629e-05	17.965	18.779	111.9	3.486
FFUJ_00234	related to putative glycosidases			-2.54328	1.95872e-06	5.46254e-06	13.997	11.359	14.362	3.106
FFUJ_00237	probable isocitrate lyase			2.59518	6.99806e-08	3.13764e-07	14.483	11.012	66.896	5.739
FFUJ_00239	probable glutamine synthetase			-2.33565	2.71068e-06	7.23602e-06	16.828	7.117	97.288	5.167
FFUJ_00240	conserved uncharacterized protein			-1.07298	0.000285092	0.000472972	25.903	17.404	78.714	3.921
FFUJ_00241	conserved uncharacterized protein			-0.998798	2.51888e-05	5.22155e-05	27.877	15.122	37.116	6.357
FFUJ_00244	uncharacterized protein			-2.18879	9.63802e-07	2.95612e-06	20.958	14.155	12.113	19.319
FFUJ_00247	conserved uncharacterized protein			-1.17312	0.000138925	0.000245231	18.338	10.372	7.938	7.961
FFUJ_00249	probable serine O-acetyltransferase			2.48823	7.97182e-07	2.51065e-06	10.815	10.376	40.596	6.715
FFUJ_00254	probable beige protein homolog			-1.11807	9.73464e-05	0.000177422	21.799	15.557	23.974	7.666
FFUJ_00256	conserved uncharacterized protein			-1.3742	8.67098e-07	2.69471e-06	17.682	17.423	11.338	10.303
FFUJ_00262	conserved uncharacterized protein			-2.54805	1.539e-10	2.66778e-09	18.555	18.349	7.639	21.714
FFUJ_00265	related to HNM1 - Choline permease			2.99542	3.66149e-07	1.28391e-06	16.875	29.286	8.131	11.211
FFUJ_00267	related to monocarboxylate transporter 4			1.2867	3.18314e-07	1.13606e-06	14.837	25.641	6.727	13.966
FFUJ_00269	conserved uncharacterized protein			-3.4454	1.00379e-11	4.39823e-10	11.135	8.006	6.247	13.2
FFUJ_00277	uncharacterized protein			-2.03632	0.00214763	0.00309194	13.304	10.379	7.906	19.498
FFUJ_00286	related to microsomal dipeptidase precursor			-2.34712	3.33431e-09	2.64859e-08	14.166	11.033	8.991	18.837
FFUJ_00287	uncharacterized protein			-2.27171	3.43016e-06	8.91901e-06	17.152	12.949	9.398	17.163
FFUJ_00288	related to DAL5 - Allantoate and ureidosuccinate permease			-3.13914	1.54107e-07	6.14017e-07	16.864	7.993	5.648	19.021
FFUJ_00289	related to C-3 sterol dehydrogenase (C-4 decarboxylase)			-1.01308	4.33458e-06	1.09174e-05	13.013	12.116	8.965	20.542
FFUJ_00290	uncharacterized protein			-2.19683	1.75825e-09	1.62115e-08	14.967	11.179	10.186	33.375
FFUJ_00291	uncharacterized protein			-1.88466	5.2286e-07	1.74974e-06	17.365	14.314	6.531	21.867
FFUJ_00294	related to cutinase transcription factor 1 beta		Zn(2)-C6 fungal-type DNA-binding domain; Transcription factor, fungi	1.20143	8.30638e-07	2.60185e-06	14.461	15.242	5.925	14.572
FFUJ_00296	uncharacterized protein			-1.90734	7.70263e-08	3.40179e-07	16.063	12.064	8.441	34.253
FFUJ_00297	uncharacterized protein			-1.44851	2.01068e-05	4.26694e-05	22.933	42.219	7.39	50.204
FFUJ_00298	related to acetyltransferase			1.74473	2.00436e-05	4.25593e-05	11.768	21.884	6.346	22.896
FFUJ_00299	related to beta transducin-like protein			-2.07487	1.18284e-06	3.52705e-06	10.287	11.089	5.499	23.386
FFUJ_00300	uncharacterized protein			-1.62893	4.36292e-08	2.12891e-07	12.791	16.262	9.177	29.32
FFUJ_00301	conserved uncharacterized protein			-1.02806	8.47738e-08	3.68425e-07	7.579	9.921	6.567	18.201
FFUJ_00302	uncharacterized protein			-2.25036	1.68329e-10	2.83188e-09	17.268	32.944	7.34	21.569
FFUJ_00304	conserved uncharacterized protein			-1.77217	1.06678e-07	4.47964e-07	14.046	23.324	7.321	16.343
FFUJ_00305	uncharacterized protein			-1.16795	1.00224e-05	2.2916e-05	9.533	14.144	6.606	18.433
FFUJ_00306	conserved uncharacterized protein			-1.01066	1.805e-05	3.87368e-05	10.422	8.884	6.62	22.03
FFUJ_00311	probable cycloheximide-inducible protein CIP70 (cytochrome P450 family)			-1.66939	1.44624e-05	3.1777e-05	7.792	11.288	6.62	18.332
FFUJ_00313	related to Rtm1p			-1.55364	2.12008e-06	5.84851e-06	13.055	21.006	8.395	20.983
FFUJ_00314	conserved uncharacterized protein			-1.62236	1.67497e-07	6.59672e-07	11.786	9.095	8.536	17.645
FFUJ_00316	uncharacterized protein			-1.29322	1.04893e-05	2.3889e-05	9.162	10.81	6.409	20.699
FFUJ_00317	related to choline dehydrogenase			-2.34393	6.31436e-09	4.36114e-08	8.008	6.675	5.389	19.176
FFUJ_00318	conserved uncharacterized protein			1.36413	7.91823e-08	3.47759e-07	9.677	9.986	5.602	12.657
FFUJ_00320	conserved uncharacterized protein			-1.09735	1.45411e-05	3.19267e-05	5.568	5.97	5.793	14.238
FFUJ_00324	conserved uncharacterized protein			-1.69977	3.33547e-06	8.69687e-06	11.856	6.29	6.605	18.996
FFUJ_00325	related to heterokaryon incompatibility protein het-6			-1.66557	4.50128e-07	1.53714e-06	10.691	14.195	6.702	11.387
FFUJ_00326	conserved uncharacterized protein			2.66494	1.97949e-08	1.09133e-07	11.868	15.124	5.883	14.675
FFUJ_00328	uncharacterized protein		Zinc finger, C2H2-type; Zinc finger, C2H2-like	-2.99704	1.88708e-08	1.05118e-07	7.877	9.624	4.431	12.352
FFUJ_00331	conserved uncharacterized protein			-1.36366	2.45924e-07	9.14398e-07	8.284	19.68	5.39	11.469
FFUJ_00334	uncharacterized protein		Zinc finger, C2H2-type; Zinc finger, C2H2-like	-3.1065	5.49054e-10	6.6924e-09	13.626	12.344	8.6	22.788
FFUJ_00340	uncharacterized protein			-1.97316	3.0544e-10	4.29416e-09	10.195	10.586	6.475	9.653
FFUJ_00343	uncharacterized protein			-1.2882	5.08676e-06	1.2578e-05	13.944	13.463	7.547	6.931
FFUJ_00344	uncharacterized protein			-1.21636	7.58111e-07	2.40271e-06	17.678	10.656	10.182	6.452
FFUJ_00346	conserved uncharacterized protein			1.02707	0.000621243	0.00097176	17.496	16.082	8.643	8.69
FFUJ_00347	probable polynucleotide adenylyltransferase			1.35746	3.85259e-05	7.64365e-05	25.46	15.611	77.547	7.277
FFUJ_00348	conserved uncharacterized protein			1.1335	4.71122e-06	1.1746e-05	16.982	9.495	8.349	7.778
FFUJ_00350	uncharacterized protein			-2.26314	8.70335e-10	9.41027e-09	19.991	6.483	9.699	9.759
FFUJ_00351	probable galactose oxidase precursor			-2.69108	6.07136e-09	4.23221e-08	10.45	9.206	6.353	7.183
FFUJ_00353	uncharacterized protein			-2.8122	6.58126e-10	7.62604e-09	15.835	11.372	10.674	9.854
FFUJ_00354	conserved uncharacterized protein			-3.42098	1.38883e-11	5.20516e-10	13.749	13.323	10.494	8.095
FFUJ_00355	uncharacterized protein			-1.86035	1.40664e-08	8.23222e-08	11.904	13.713	10.9	10.504
FFUJ_00357	conserved uncharacterized protein			2.08291	7.3908e-08	3.28337e-07	20.425	16.458	47.985	3
FFUJ_00358	uncharacterized protein			2.01862	3.46105e-11	9.50935e-10	32.796	36.341	23.227	3.326
FFUJ_00359	conserved uncharacterized protein			1.83598	2.71816e-06	7.2547e-06	16.148	18.753	71.437	8.656
FFUJ_00360	conserved uncharacterized protein			5.62855	1.79286e-08	1.00616e-07	16.587	12.198	11.573	0.522
FFUJ_00361	conserved uncharacterized protein			2.50215	5.6367e-07	1.86021e-06	17.158	10.857	25.407	3.208
FFUJ_00362	conserved uncharacterized protein			-1.99428	2.52107e-07	9.34152e-07	19.878	15.318	15.465	6.662
FFUJ_00363	related to apopolysialoglycoprotein			1.18369	6.1981e-06	1.49329e-05	12.446	8.166	46.365	7.314
FFUJ_00364	conserved uncharacterized protein			1.56118	1.42931e-09	1.3841e-08	23.292	20.901	128.691	11.133
FFUJ_00366	conserved uncharacterized protein			-1.22695	0.000372825	0.000605423	22.899	16.649	28.583	10.486
FFUJ_00369	related to nicotinate phosphoribosyltransferase			-1.1988	0.000148261	0.000260641	23.472	12.789	18.196	11.246
FFUJ_00370	related to nicotinate phosphoribosyltransferase			1.00983	0.000540559	0.000855075	25.685	22.441	80.055	13.95
FFUJ_00371	related to UTP4 - U3 snoRNP protein			3.0202	2.98741e-11	8.70112e-10	24.124	26.027	43.763	5.959
FFUJ_00372	related to PNG1 - protein with de-N-glycosylation function (N-glycanase)			1.27056	1.47717e-05	3.23668e-05	30.975	32.295	90.876	6.255
FFUJ_00373	conserved uncharacterized protein			1.67772	9.85679e-11	1.9164e-09	34.411	27.93	17.155	8.639
FFUJ_00374	related to oxidoreductase			2.60344	4.14722e-08	2.03888e-07	21.865	19.092	11.85	11.329
FFUJ_00375	uncharacterized protein			-2.40143	2.89646e-09	2.36967e-08	20.628	17.456	11.572	1.701
FFUJ_00377	conserved uncharacterized protein			1.84071	5.01364e-07	1.68681e-06	25.475	23.27	124.799	11.422
FFUJ_00378	related to mannose-P-dolichol utilization defect 1 protein			2.79902	2.44818e-08	1.30517e-07	21.716	26.709	130.347	1.468
FFUJ_00379	conserved uncharacterized protein			1.79612	2.01921e-06	5.60731e-06	19.312	15.839	72.908	5.356
FFUJ_00380	probable biotin synthase			3.14647	6.023e-09	4.2024e-08	14.784	12.71	11.472	3.841
FFUJ_00381	conserved uncharacterized protein			1.91856	3.21596e-10	4.4692e-09	26.574	23.728	73.959	6.324
FFUJ_00383	conserved uncharacterized protein			1.68254	1.81499e-08	1.0163e-07	36.676	31.899	135.253	7.799
FFUJ_00384	conserved uncharacterized protein			1.52766	2.36068e-05	4.92827e-05	42.25	26.367	54.214	7.95
FFUJ_00385	uncharacterized protein			1.75756	7.43397e-06	1.75696e-05	40.056	33.18	26.146	10.517
FFUJ_00386	conserved uncharacterized protein			1.11675	3.28407e-05	6.61081e-05	19.274	16.848	9.433	4.732
FFUJ_00387	uncharacterized protein			1.04294	4.79683e-09	3.52737e-08	12.584	24.474	16.467	4.052
FFUJ_00389	conserved uncharacterized protein			2.53212	5.56798e-08	2.5996e-07	20.943	15.561	42.447	5.42
FFUJ_00391	probable translation initiation factor eIF-4E			1.54872	4.13736e-06	1.0484e-05	27.823	18.869	67.414	4.196
FFUJ_00395	uncharacterized protein			2.33504	1.53741e-10	2.66778e-09	34.091	64.979	40.473	11.307
FFUJ_00398	related to VPS28 protein, involved in vacuolar traffic			1.52197	2.92952e-09	2.39021e-08	19.927	15.506	56.788	6.817
FFUJ_00403	probable ILV1 - anabolic serine and threonine dehydratase precursor			1.81016	6.86295e-07	2.20911e-06	17.72	14.738	73.313	4.492
FFUJ_00405	conserved uncharacterized protein			1.52685	7.64892e-09	5.05299e-08	24.844	13.878	11.354	8.394
FFUJ_00411	related to F-box protein PpaB			2.26234	2.83704e-06	7.5332e-06	28.834	20.027	47.737	10.778
FFUJ_00412	conserved uncharacterized protein			1.4256	5.91305e-06	1.43359e-05	16.07	10.193	76.297	5.448
FFUJ_00413	probable MXR1 - responsible for the reduction of methionine sulfoxide			1.85446	3.07619e-06	8.09384e-06	14.98	18.883	53.508	6.5
FFUJ_00414	conserved uncharacterized protein			2.44086	1.55688e-12	1.53313e-10	27.727	20.175	12.2	11.269
FFUJ_00415	related to pathway-specific regulatory protein nit-4		Zn(2)-C6 fungal-type DNA-binding domain; Transcription factor, fungi	2.06406	5.55977e-09	3.9414e-08	26.517	30.264	9.433	6.437
FFUJ_00416	conserved uncharacterized protein			1.03042	2.7821e-05	5.70815e-05	30.234	58.583	11.007	12.232
FFUJ_00417	related to aquaporin			1.00469	0.00392337	0.00544202	20.016	21.09	8.757	2.887
FFUJ_00418	related to formate dehydrogenase			1.94973	8.58423e-08	3.72008e-07	22.31	14.029	8.613	7.304
FFUJ_00419	probable 3-hydroxyacyl-CoA dehydrogenase			1.43337	2.21509e-09	1.93438e-08	31.041	28.923	10.258	9.254
FFUJ_00420	probable homocitrate synthase, mitochondrial precursor			1.40525	2.10549e-08	1.14733e-07	21.258	11.585	14.949	4.546
FFUJ_00426	related to quinate transport protein			-1.58035	4.38217e-07	1.50193e-06	23.223	10.321	10.299	7.339
FFUJ_00429	conserved uncharacterized protein			1.16913	0.00023042	0.000390063	19.507	13.101	8.208	4.824
FFUJ_00431	conserved uncharacterized protein			-1.10905	4.97501e-07	1.67569e-06	28.272	18.453	14.766	6.893
FFUJ_00433	conserved uncharacterized protein		Zn(2)-C6 fungal-type DNA-binding domain; Transcription factor, fungi	1.79828	1.14177e-05	2.5773e-05	26.911	16.777	39.352	5.283
FFUJ_00441	related to protein kinase			1.17766	0.000625824	0.000978314	24.617	11.838	14.761	5.5
FFUJ_00444	related to novobiocin biosynthesis protein novR			1.85827	1.8823e-07	7.27975e-07	38.755	24.526	12.192	3.704
FFUJ_00445	conserved uncharacterized protein			1.39811	2.57043e-07	9.49396e-07	31.864	28.781	10.556	6.19
FFUJ_00447	conserved uncharacterized protein			3.17244	1.57165e-09	1.47997e-08	29.464	25.194	36.242	3.231
FFUJ_00448	related to allantoate permease			1.6095	1.24884e-05	2.79174e-05	21.471	18.079	78.875	2.036
FFUJ_00450	conserved uncharacterized protein		Zinc finger, C2H2-type	-1.92132	0.000105926	0.000191457	26.85	20.788	22.323	8.8
FFUJ_00455	probable multidrug resistance protein			1.20396	1.12275e-05	2.54123e-05	26.62	15.384	119.304	6.619
FFUJ_00456	probable histone deacetylase RpdA			2.77357	4.49619e-09	3.35018e-08	22.114	9.226	82.23	6.785
FFUJ_00458	related to RPC34 - DNA-directed RNA polymerase III, 34 KD subunit			2.49526	1.14192e-11	4.68281e-10	13.208	6.271	71.609	5.16
FFUJ_00459	probable peptidylprolyl isomerase precursor, mitochondrial (cyclophilin B)			1.09611	0.000584874	0.000919464	20.514	29.526	74.691	6.115
FFUJ_00460	related to cytoskeletal adaptor			1.75451	5.14705e-09	3.72051e-08	15.638	14.449	61.37	3.52
FFUJ_00461	conserved uncharacterized protein			1.13134	6.77662e-08	3.05476e-07	10.452	6.152	9.828	1.307
FFUJ_00462	uncharacterized protein			1.23158	3.02963e-07	1.09079e-06	13.088	8.017	6.871	7.828
FFUJ_00464	uncharacterized protein			-2.41735	1.12867e-08	6.91228e-08	19.556	13.031	9.818	10.534
FFUJ_00466	conserved uncharacterized protein			2.56127	6.45969e-10	7.51996e-09	15.443	8.458	8.643	12.977
FFUJ_00467	conserved uncharacterized protein			-1.58047	1.29516e-08	7.72418e-08	21.183	35.712	35.62	7.084
FFUJ_00469	related to beta-glucosidase			2.34108	1.72331e-07	6.75878e-07	17.119	7.414	14.98	5.989
FFUJ_00471	probable small nuclear ribonucleoprotein			1.61376	3.73148e-07	1.3042e-06	23.857	30.689	155.612	6.965
FFUJ_00472	conserved uncharacterized protein			1.83909	1.85017e-09	1.68123e-08	18.655	9.851	71.155	12.318
FFUJ_00474	related to monooxygenase			1.68208	2.64123e-06	7.07198e-06	27.01	10.39	55.411	7.89
FFUJ_00480	related to arginyl-tRNA synthetase, cytosolic			1.04956	1.43053e-05	3.14733e-05	36.146	19.416	17.235	10.136
FFUJ_00481	conserved uncharacterized protein			1.00945	4.81287e-09	3.53359e-08	30.509	23.406	12.947	8.492
FFUJ_00482	conserved uncharacterized protein		Zn(2)-C6 fungal-type DNA-binding domain	3.29403	2.38386e-11	7.43298e-10	30.89	21.857	14.741	4.084
FFUJ_00483	conserved uncharacterized protein			1.82534	2.16062e-07	8.17523e-07	35.52	23.465	90.759	6.47
FFUJ_00484	conserved uncharacterized protein			2.7591	6.26443e-08	2.86775e-07	31.796	15.243	82.337	5.151
FFUJ_00486	related to septum formation maf			1.97268	1.21191e-06	3.60455e-06	38.094	20.337	18.691	8.112
FFUJ_00489	related to nuclear transport factor			1.29951	4.54388e-05	8.86652e-05	32.625	25.708	30.525	8.119
FFUJ_00493	probable tyrosine--trna ligase precursor, mitochondrial			1.92483	6.84082e-10	7.86014e-09	27.191	24.975	73.899	4.583
FFUJ_00495	related to S-adenosylmethionine:diacylglycerol 3-amino-3-carboxypropyl transferase			1.05326	0.000194871	0.000334328	23.64	19.368	19.368	7.056
FFUJ_00496	related to NGG1 - general transcriptional adaptor or co-activator			2.28983	8.21759e-07	2.57779e-06	28.182	22.375	89.51	6.013
FFUJ_00499	conserved uncharacterized protein			2.70108	1.81719e-09	1.66159e-08	27.787	22.528	10.111	5.904
FFUJ_00500	related to histidine kinase			2.42856	4.19229e-08	2.05767e-07	45.823	25.943	49.389	7.799
FFUJ_00501	conserved uncharacterized protein			2.32861	1.08415e-08	6.68872e-08	30.449	22.69	12.504	4.849
FFUJ_00502	conserved uncharacterized protein			2.13987	2.90426e-06	7.6886e-06	33.489	28.412	12.804	6.322
FFUJ_00503	uncharacterized protein			-3.13607	4.39259e-11	1.11138e-09	29.16	14.789	9.057	4.264
FFUJ_00504	related to A.ambisexualis antheridiol steroid receptor			1.87259	3.4837e-09	2.74261e-08	27.14	14.879	41.353	8.332
FFUJ_00505	conserved uncharacterized protein			1.37236	3.99357e-06	1.01762e-05	24.208	13.698	78.842	2.392
FFUJ_00506	probable glomerulosclerosis protein Mpv17			1.65986	5.19302e-11	1.22714e-09	38.793	13.737	20.126	7.888
FFUJ_00507	related to nucleosomal binding protein			-1.32125	3.12964e-05	6.33302e-05	30.493	13.052	85.085	12.105
FFUJ_00508	related to nonhistone chromosomal protein		High mobility group, HMG1/HMG2; High mobility group, superfamily	1.68258	0.00438945	0.00604555	29.97	16.965	19.368	3.065
FFUJ_00511	conserved uncharacterized protein			1.23708	2.5778e-07	9.51417e-07	31.407	20.186	57.213	1.803
FFUJ_00512	conserved uncharacterized protein		Zn(2)-C6 fungal-type DNA-binding domain; Transcription factor, fungi	-1.43058	8.18114e-08	3.57425e-07	30.709	17.905	16.329	5.11
FFUJ_00515	probable APT1 - adenine phosphoribosyltransferase			2.5976	0.000208684	0.000355833	41.83	40.408	53.35	6.628
FFUJ_00516	probable glycosyl hydrolase			1.3472	0.000254767	0.000426712	25.01	15.554	43.197	5.561
FFUJ_00519	related to zinc finger transcription factor		Zn(2)-C6 fungal-type DNA-binding domain	1.30222	1.95227e-08	1.07989e-07	34.854	24.726	70.82	5.769
FFUJ_00521	related to aldehyde dehydrogenase			1.09407	6.3055e-06	1.51503e-05	28.205	19.18	15.883	7.795
FFUJ_00522	probable mitochondrial import inner membrane translocase subunit TIM10			3.04601	2.5903e-12	2.01109e-10	28.937	29.124	91.234	9.748
FFUJ_00524	conserved uncharacterized protein			2.50742	7.05146e-09	4.76047e-08	34.675	24.264	110.214	8.762
FFUJ_00526	related to STB5 - SIN3 binding protein		Zn(2)-C6 fungal-type DNA-binding domain; Transcription factor, fungi	2.12907	8.46757e-07	2.64187e-06	36.825	28.513	11.69	8.189
FFUJ_00527	related to flavin-containing monooxygenase			1.54787	1.59331e-05	3.46288e-05	40.531	28.972	10.507	6.026
FFUJ_00528	related to DHA14-like major facilitator efflux transporter			2.64884	3.36298e-08	1.70808e-07	31.194	29.575	13.547	6.919
FFUJ_00529	probable RAD50 homolog uvs-6			2.63136	1.00314e-10	1.94531e-09	26.438	25.118	30.738	10.128
FFUJ_00530	probable zinc finger protein white collar 2 (wc-2)		Zinc finger, GATA-type; Zinc finger, NHR/GATA-type	1.27891	1.89544e-05	4.04868e-05	22.834	15.618	27.371	3.286
FFUJ_00535	probable D-lactate dehydrogenase (cytochrome)			3.20296	4.83933e-09	3.54955e-08	27.923	13.293	64.792	5.93
FFUJ_00536	conserved uncharacterized protein			1.03925	9.28747e-06	2.14148e-05	35.599	21.089	16.018	12.869
FFUJ_00537	related to probable enoyl-CoA hydratase			1.49631	0.000484392	0.00077216	33.994	21.617	10.505	6.559
FFUJ_00539	conserved uncharacterized protein			1.14781	0.0366349	0.0446071	53.386	37.809	38.397	10.269
FFUJ_00546	probable kinesin-related protein bimC			-1.29609	2.7076e-05	5.57021e-05	22.119	16.819	44.481	9.293
FFUJ_00550	conserved uncharacterized protein			1.78025	4.97302e-10	6.22229e-09	25.569	21.241	20.387	8.019
FFUJ_00552	probable homocitrate synthase, mitochondrial precursor			2.44449	5.48641e-07	1.8202e-06	38.197	22.793	59.462	12.203
FFUJ_00553	conserved uncharacterized protein			-1.40397	7.3393e-07	2.34138e-06	38.715	25.868	16.918	6.872
FFUJ_00554	related to isoleucine tRNA ligase			3.12141	6.32259e-11	1.39533e-09	31.845	13.41	28.759	6.556
FFUJ_00555	conserved uncharacterized protein			1.14143	0.000391156	0.000633683	24.72	13.733	32.441	6.22
FFUJ_00556	related to SAC1 protein			1.80343	2.41752e-05	5.03295e-05	24.625	15.917	62.312	4.593
FFUJ_00557	probable GTP-binding protein ypt5			1.13599	0.00287107	0.00406035	37.228	37.37	97.241	6.314
FFUJ_00558	related to mysoin heavy chain proteins			1.55365	4.04856e-07	1.40101e-06	29.804	15.304	55.499	5.538
FFUJ_00559	related to folylpolyglutamate synthetase			-1.3321	3.49751e-05	6.99921e-05	38.117	28.731	12.022	6.789
FFUJ_00562	conserved uncharacterized protein			2.53689	1.0342e-10	1.97747e-09	48.296	35.632	11.369	7.549
FFUJ_00566	probable 40s ribosomal protein s11.e, cytosolic			-1.30631	3.59097e-05	7.16905e-05	17.346	7.151	88.847	3.977
FFUJ_00571	probable protein kinase ck2 catalytic subunit ck2 alpha-3			1.14605	0.000108604	0.00019585	31.661	31.556	126.843	3.148
FFUJ_00574	conserved uncharacterized protein			-1.73032	1.03608e-07	4.3727e-07	29.554	20.213	14.012	10.103
FFUJ_00581	uncharacterized protein			-1.76023	3.53715e-08	1.78329e-07	33.72	14.739	37.37	12.168
FFUJ_00582	related to peroxisomal membrane protein pex13			1.67442	3.14517e-07	1.12464e-06	18.653	17.956	66.07	6.308
FFUJ_00586	related to zinc finger protein SFP1		Zinc finger, C2H2-type; Zinc finger, C2H2-type/integrase, DNA-binding; Zinc finger, C2H2-like	1.63793	1.61488e-05	3.5047e-05	33.292	26.489	74.939	11.679
FFUJ_00590	related to transcription factor TFIIA-L			1.68122	3.23429e-06	8.46391e-06	19.226	30.326	27.682	16.978
FFUJ_00593	uncharacterized protein			1.52384	1.19639e-07	4.93564e-07	18.638	5.826	10.841	10.783
FFUJ_00594	related to F1F0-ATP synthase subunit G			1.37581	2.57895e-06	6.92867e-06	17.876	10.655	83.186	12.213
FFUJ_00596	related to NFU-1 protein (iron homeostasis)			1.47239	1.50335e-07	6.01702e-07	24.223	17.754	84.707	11.522
FFUJ_00597	conserved uncharacterized protein			1.8397	8.46816e-10	9.21564e-09	26.488	17.726	67.931	14.744
FFUJ_00599	uncharacterized protein			1.35521	1.3354e-06	3.92602e-06	24.727	12.229	14.281	20.174
FFUJ_00602	conserved uncharacterized protein			1.84287	1.22176e-07	5.02743e-07	37.989	27.308	28.75	27.632
FFUJ_00607	related to DNA-directed RNA polymerase III chain RPC82			2.23478	5.34548e-08	2.5074e-07	25.113	16.938	34.999	35.694
FFUJ_00608	probable ubiquinol-cytochrome c reductase complex core protein 2 precursor			1.01466	3.55034e-06	9.19648e-06	14.823	14.573	77.825	23.355
FFUJ_00614	probable alpha-tubulin B			2.47824	4.05822e-06	1.0314e-05	28.085	15.285	133.863	12.332
FFUJ_00615	related to hydroxymethylglutaryl-CoA lyase			1.57254	1.0584e-06	3.19734e-06	24.018	17.464	99.458	8.138
FFUJ_00618	conserved uncharacterized protein			-1.39076	1.76829e-05	3.8063e-05	30.716	30.868	25.24	15.665
FFUJ_00622	probable ribosomal protein Rps8bp			2.00964	8.44652e-05	0.000155643	13.312	3.678	40.418	9.1
FFUJ_00623	conserved uncharacterized protein			-2.57321	3.22477e-11	9.05648e-10	19.078	8.489	15.113	11.002
FFUJ_00626	related to adenylate cyclases			2.8152	2.39646e-11	7.4568e-10	31.882	16.808	63.864	9.963
FFUJ_00627	related to recQ gene for DNA helicase			1.17343	5.49991e-07	1.82352e-06	31.429	23.48	19.335	8.853
FFUJ_00629	conserved uncharacterized protein		Zn(2)-C6 fungal-type DNA-binding domain; Transcription factor, fungi	2.87942	2.36689e-10	3.54302e-09	28.495	21.584	39.065	4.318
FFUJ_00633	conserved uncharacterized protein			-2.48318	1.28311e-09	1.26951e-08	15.858	19.344	12.274	14.717
FFUJ_00634	probable aldehyde dehydrogenase			-1.85945	0.000135029	0.00023872	16.408	4.08	11.902	7.232
FFUJ_00637	conserved uncharacterized protein			1.01166	5.00496e-06	1.24022e-05	25.601	14.983	78.806	7.183
FFUJ_00640	related to ATP dependent RNA helicase			2.02908	5.97655e-11	1.33482e-09	20.599	14.024	42.748	5.66
FFUJ_00643	conserved uncharacterized protein			-1.02768	3.67486e-07	1.2874e-06	34.053	18.774	10.712	11.658
FFUJ_00645	conserved uncharacterized protein			1.42266	4.0663e-05	8.03583e-05	28.068	22.079	71.164	7.997
FFUJ_00646	probable protein of the 3` processing complex		Zinc finger, CCCH-type	-1.04729	2.8589e-07	1.03867e-06	24.582	11.392	89.118	5.363
FFUJ_00648	uncharacterized protein			1.53954	2.9253e-08	1.52073e-07	24.817	12.979	10.56	6.079
FFUJ_00649	related to chitinase			1.67748	4.79544e-09	3.52737e-08	22.833	14.753	14.319	8.872
FFUJ_00650	conserved uncharacterized protein			1.99571	1.68741e-08	9.59154e-08	20.347	13.231	93.991	2.28
FFUJ_00651	related to putative snare protein syn			2.11898	6.7156e-08	3.03742e-07	23.017	13.572	60.211	4.425
FFUJ_00652	conserved uncharacterized protein			2.70471	1.42188e-09	1.37897e-08	41.179	26.608	12.731	10.598
FFUJ_00659	related to heat shock transcription factor		Heat shock factor (HSF)-type, DNA-binding; Winged helix-turn-helix transcription repressor DNA-binding	2.7541	3.11298e-10	4.35615e-09	24.421	19.842	40.026	5.954
FFUJ_00660	related to peptidylprolyl isomerase (cyclophilin)-like protein			1.7606	2.32644e-11	7.26904e-10	19.425	21.407	56.483	8.199
FFUJ_00661	uncharacterized protein			1.03483	3.54083e-08	1.78455e-07	24.986	11.876	39.612	14.101
FFUJ_00664	conserved uncharacterized protein			3.19817	3.21955e-07	1.1473e-06	23.525	23.587	103.386	7.341
FFUJ_00665	related to transcription factor jumonji		Transcription factor jumonji/aspartyl beta-hydroxylase; Transcription factor jumonji	2.39667	9.3769e-10	9.95522e-09	32.074	20.095	20.863	7.849
FFUJ_00668	probable UGA2 - succinate semialdehyde dehydrogenase			2.72868	3.73034e-07	1.3041e-06	26.613	15.665	16.697	3.928
FFUJ_00672	conserved uncharacterized protein			1.00183	1.44505e-05	3.17556e-05	28.851	18.529	92.397	4.023
FFUJ_00675	conserved uncharacterized protein			1.49342	9.88942e-07	3.02028e-06	33.884	65.853	23.196	4.023
FFUJ_00676	probable IMP dehydrogenase			4.83747	8.04801e-15	8.84114e-12	34.848	23.041	50.315	9.766
FFUJ_00677	related to seed imbibition protein Sip1			2.30803	1.39106e-09	1.36121e-08	37.61	28.427	24.509	7.577
FFUJ_00678	probable mitochondrial processing peptidase beta chain precursor			1.92004	1.10378e-05	2.50207e-05	17.961	10.998	103.745	4.14
FFUJ_00679	related to TFIID and SAGA subunit			1.13148	3.07973e-05	6.24717e-05	12.797	3.212	103.616	4.273
FFUJ_00680	probable histidine biosynthesis trifunctional protein (his-3)			2.32154	1.9485e-07	7.50296e-07	22.959	14.643	54.614	6.726
FFUJ_00681	related to SMP2 protein			2.8123	1.06419e-07	4.4713e-07	23.932	18.114	71.431	5.455
FFUJ_00683	related to subunit of VP52-54 complex			1.67942	2.01691e-10	3.17073e-09	28.216	21.965	49.886	8.081
FFUJ_00684	probable thioredoxin-disulfide reductase CYS-9			3.33683	6.64677e-08	3.0142e-07	21.109	22.261	71.158	6.547
FFUJ_00685	probable UDP-N-acetylglucosamine pyrophosphorylase			1.97745	2.38898e-08	1.27909e-07	29.1	16.305	100.914	2.608
FFUJ_00686	related to G/T mismatch-specific thymine DNA glycosylase			1.69026	0.00265849	0.0037782	30.707	15.876	28.377	10.742
FFUJ_00688	related to lysyl-tRNA synthetase (lysine--tRNA ligase)			3.56582	4.72144e-12	2.73907e-10	29.355	14.275	42.848	4.969
FFUJ_00690	related to ATP-dependent RNA helicase ROK1			1.70681	4.46234e-10	5.72711e-09	24.095	11.672	34.55	6.558
FFUJ_00691	conserved uncharacterized protein			1.87613	0.00849404	0.0112344	18.118	10.102	11.457	6.925
FFUJ_00693	uncharacterized protein			1.87255	3.98984e-08	1.97248e-07	32.299	17.96	11.173	5.417
FFUJ_00694	conserved uncharacterized protein			1.07722	0.0010975	0.00165456	31.924	14.402	11.872	4.654
FFUJ_00699	conserved uncharacterized protein			2.42982	0.000119714	0.000214009	25.177	21.352	65.886	8.645
FFUJ_00700	probable U-snRNP-associated cyclophilin			2.73923	5.12032e-07	1.71779e-06	30.573	22.162	13.414	3.937
FFUJ_00701	conserved uncharacterized protein			-1.90304	8.9726e-08	3.85835e-07	17.76	7.832	8.566	6.516
FFUJ_00703	related to MRD1			3.27536	2.38469e-13	5.07804e-11	23.322	18.172	23.898	5.647
FFUJ_00704	conserved uncharacterized protein			2.62327	1.52965e-10	2.66077e-09	25.989	13.978	97.947	4.811
FFUJ_00705	conserved uncharacterized protein			2.10496	1.40367e-08	8.22125e-08	38.386	38.506	81.933	6.338
FFUJ_00708	conserved uncharacterized protein			-1.02566	0.00100737	0.00152603	27.546	17.729	11.095	8.685
FFUJ_00709	conserved uncharacterized protein			1.52687	4.49614e-05	8.78707e-05	32.834	16.209	70.353	7.677
FFUJ_00710	uncharacterized protein			-1.10611	1.20514e-05	2.70383e-05	35.767	32.658	9.748	4.146
FFUJ_00711	probable DNA-directed RNA polymerase II chain RPB10			2.85307	1.05248e-09	1.08863e-08	21.668	11.365	105.826	4.761
FFUJ_00712	related to small nucleolar ribonucleoprotein			2.68697	6.97631e-12	3.36263e-10	24.365	12.119	49.433	7.494
FFUJ_00713	related to flavonol synthase-like protein			1.76704	3.10187e-10	4.34862e-09	36.74	28.969	36.901	8.397
FFUJ_00714	conserved uncharacterized protein			1.12839	0.000639584	0.000998266	39.663	35.213	116.462	15.952
FFUJ_00717	conserved uncharacterized protein			1.45843	6.98819e-09	4.73721e-08	39.827	39.854	19.632	10.832
FFUJ_00719	related to polycomb group protein MEDEA			2.55671	3.88355e-07	1.352e-06	25.915	17.119	14.91	8.724
FFUJ_00722	related to RAD13			1.71407	2.21171e-05	4.64372e-05	25.829	15.698	31.648	6.345
FFUJ_00723	related to morphogenesis-related protein MSB1			-2.05927	1.91269e-06	5.35691e-06	19.989	11.594	41.93	9.377
FFUJ_00724	probable uracil-DNA glycosylase			1.40321	2.01225e-08	1.10736e-07	19.23	13.035	70.809	4.807
FFUJ_00725	related to HRD3 - involved in degradation of Hmg2p			2.29843	3.0864e-09	2.49183e-08	26.384	10.349	48.28	5.429
FFUJ_00729	conserved uncharacterized protein			1.22866	9.00528e-08	3.87019e-07	24.014	11.13	85.19	7.945
FFUJ_00730	related to cysteine synthase			1.79141	1.0899e-09	1.11505e-08	18.187	14.222	14.96	12.916
FFUJ_00733	conserved uncharacterized protein			1.1442	8.63048e-10	9.34491e-09	15.891	14.498	114.854	7.73
FFUJ_00734	conserved uncharacterized protein			1.24719	2.87337e-09	2.35463e-08	29.091	14.03	54.174	9.41
FFUJ_00735	related to COMPASS component SWD1			1.15011	1.44216e-08	8.40412e-08	29.55	22.596	82.41	7.478
FFUJ_00737	conserved uncharacterized protein			-2.59926	2.84636e-08	1.48638e-07	23.209	26.875	10.434	6.208
FFUJ_00740	uncharacterized protein			-2.36129	2.61673e-07	9.6342e-07	6.437	11.947	5.042	7.804
FFUJ_00741	uncharacterized protein			-1.48154	3.01289e-06	7.94957e-06	17.539	17.451	11.256	11.456
FFUJ_00746	conserved uncharacterized protein			-1.29319	1.8848e-06	5.29075e-06	25.334	16.277	8.542	28.637
FFUJ_00747	conserved uncharacterized protein			1.41914	3.81918e-05	7.58435e-05	16.532	18.505	8.161	7.463
FFUJ_00749	related to glutamate carboxypeptidase II			2.31101	7.12568e-07	2.28341e-06	18.585	9.753	11.962	6.849
FFUJ_00750	conserved uncharacterized protein			3.02085	1.44685e-09	1.39739e-08	31.9	25.602	15.69	9.906
FFUJ_00752	related to Nap1p-binding protein			1.40016	8.33242e-10	9.10087e-09	21.897	7.664	80.482	5.584
FFUJ_00753	related to suppressor of cs mutant of sua7			2.24855	4.22347e-10	5.46723e-09	15.136	6.745	53.197	8.45
FFUJ_00755	related to GRIP1 associated protein 1			1.37758	0.000338139	0.0005528	21.567	16.426	52.924	6.997
FFUJ_00758	conserved uncharacterized protein			1.91957	5.15358e-10	6.39052e-09	16.066	13.431	99.291	5.184
FFUJ_00765	related to suppressor protein PSP1			1.87126	5.28878e-06	1.30048e-05	15.445	10.236	8.511	5.103
FFUJ_00769	probable DNA-directed RNA polymerase III second-largest chain			2.05271	2.26481e-09	1.97092e-08	24.956	18.595	49.79	8.702
FFUJ_00770	uncharacterized protein			-2.42473	1.22917e-09	1.22258e-08	25.907	33.431	11.209	12.481
FFUJ_00771	conserved uncharacterized protein			1.39526	1.99592e-05	4.24161e-05	30.098	22.341	80.448	4.896
FFUJ_00773	probable carnitine acetyl transferase FacC			1.39585	2.88164e-05	5.89146e-05	20.695	15.75	12.625	7.07
FFUJ_00775	conserved uncharacterized protein			2.05812	5.31842e-11	1.24795e-09	36.284	22.967	11.329	5.254
FFUJ_00777	conserved uncharacterized protein			1.30088	0.000147283	0.000259072	31.789	25.677	113.384	9.63
FFUJ_00781	related to E.histolytica surface lectin			2.73419	6.89921e-09	4.68965e-08	21.533	13.3	70.451	6.125
FFUJ_00784	uncharacterized protein			-1.86861	2.15506e-06	5.93411e-06	32.855	45.977	8.95	9.547
FFUJ_00785	related to sorbitol transporter			-1.21771	1.39704e-07	5.63653e-07	33.613	19.12	41.242	8.839
FFUJ_00787	related to 7alpha-cephem-methoxylase P8 chain			4.27348	2.40467e-05	5.00967e-05	32.548	16.193	32.464	12.575
FFUJ_00788	related to nif-specific regulatory protein			1.01854	4.30873e-05	8.45709e-05	19.913	12.506	70.388	8.728
FFUJ_00790	conserved uncharacterized protein			1.61236	3.53609e-09	2.7708e-08	36.416	33.969	17.083	6.326
FFUJ_00791	related to alpha-adaptin C			1.95797	4.90134e-10	6.1849e-09	27.227	13.805	52.771	5.541
FFUJ_00792	conserved uncharacterized protein			1.725	1.01191e-08	6.33928e-08	27.955	18.649	39.028	10.377
FFUJ_00795	related to tpa inducible protein			1.76732	0.00157715	0.00231542	13.968	8.161	52.872	3.017
FFUJ_00798	conserved uncharacterized protein			3.95276	1.8541e-11	6.24782e-10	18.433	16.316	69.359	3.245
FFUJ_00799	related to p33ING1b (ING1) protein			1.35358	1.65062e-06	4.71171e-06	20.64	14.062	78.834	4.168
FFUJ_00800	probable cis-prenyltransferase			2.4834	1.12357e-07	4.6763e-07	24.445	27.512	99.167	3.639
FFUJ_00801	conserved uncharacterized protein			-1.13889	4.13046e-07	1.4264e-06	32.314	19.541	78.279	6.697
FFUJ_00803	probable MOB1 protein			1.68009	5.8019e-09	4.08799e-08	28.725	12.124	61.611	7.987
FFUJ_00805	related to Elongin C transcription elongation factor			1.49405	1.13985e-06	3.41252e-06	29.325	30.567	18.978	7.152
FFUJ_00806	probable RHO1 protein			1.4753	1.08236e-06	3.26185e-06	21.651	13.615	60.325	8.966
FFUJ_00807	probable heat shock protein MGE1 precursor			2.03628	1.67138e-09	1.55633e-08	21.071	14.603	73.083	2.027
FFUJ_00808	probable 26s proteasome p44.5 protein		Winged helix-turn-helix transcription repressor DNA-binding	3.01416	7.59455e-14	2.29928e-11	19.586	13.735	90.587	7.798
FFUJ_00811	conserved uncharacterized protein			1.54611	8.83744e-09	5.6857e-08	31.445	18.186	15.152	8.661
FFUJ_00812	related to atp synthase epsilon chain (mitochondrial)			3.60895	5.78578e-08	2.6871e-07	14.233	17.191	39.413	2.729
FFUJ_00814	conserved uncharacterized protein			-1.75825	8.38527e-05	0.000154742	23.06	10.18	11.958	8.275
FFUJ_00815	related to UPC2 - regulatory protein involved in control of sterol uptake		Zn(2)-C6 fungal-type DNA-binding domain	-1.8512	1.49326e-07	5.98076e-07	27.105	15.317	14.152	5.764
FFUJ_00816	conserved uncharacterized protein			2.90169	1.67615e-07	6.59963e-07	13.768	5.407	28.655	5.836
FFUJ_00818	conserved uncharacterized protein			3.83777	3.35064e-10	4.57789e-09	27.749	36.911	60.3	5.164
FFUJ_00819	probable Alp11 homologue of tubulin-folding cofactor B			1.13527	0.00707648	0.00945943	19.383	12.705	7.102	2.79
FFUJ_00821	related to DRPLA protein		SANT domain, DNA binding; Myb, DNA-binding; Transcription regulator HTH, Myb-type, DNA-binding	-1.50121	9.84624e-10	1.03336e-08	26.401	17.382	26.862	4.499
FFUJ_00822	conserved uncharacterized protein			1.23574	5.71897e-06	1.39349e-05	16.421	9.616	6.687	6.116
FFUJ_00826	probable deoxyhypusine synthase			1.48646	2.41691e-07	9.00885e-07	27.857	15.649	15.338	8.472
FFUJ_00829	conserved uncharacterized protein			1.81779	1.5857e-06	4.55668e-06	21.955	19.424	10.037	8.89
FFUJ_00830	related to replication factor C protein			2.42715	4.86909e-11	1.17433e-09	19.197	18.311	44.069	10.378
FFUJ_00831	related to ribosomal protein L16 precursor, mitochondrial			1.42266	1.25039e-05	2.79478e-05	29.651	20.042	93.974	9.149
FFUJ_00833	probable acetyl-CoA synthetase			4.33937	3.98791e-13	7.13504e-11	19.122	13.627	13.971	10.928
FFUJ_00834	related to putative venom metalloproteinase jararhagin precursor			3.4056	8.37631e-11	1.69431e-09	29.2	20.834	42.075	9.099
FFUJ_00836	related to nuclear receptor co-repressor/HDAC3 complex subunit TBLR1			2.87464	6.80323e-08	3.064e-07	24.457	21.126	19.16	6.302
FFUJ_00837	related to human PL6 protein			1.25035	7.67275e-06	1.80669e-05	27.037	10.792	102.319	8.142
FFUJ_00838	related to ferric reductase			-1.22623	1.58694e-06	4.55852e-06	31.436	23.174	16.623	9.174
FFUJ_00839	related to RNA-binding protein			1.45675	2.95619e-07	1.06876e-06	17.371	12.843	23.133	7.644
FFUJ_00840	conserved uncharacterized protein			1.36622	1.58002e-07	6.2721e-07	30.273	32.831	14.685	61.445
FFUJ_00842	probable aureobasidin-resistance protein			1.31666	4.00094e-07	1.38581e-06	28.28	20.652	82.605	7.89
FFUJ_00843	related to SRP40 - suppressor of mutant AC40 of RNA polymerase I and III			2.49297	2.9135e-11	8.61947e-10	16.953	18.091	32.344	9.093
FFUJ_00844	conserved uncharacterized protein			-1.09242	3.44914e-06	8.9606e-06	30.893	22.112	13.292	13.161
FFUJ_00846	uncharacterized protein			1.37693	2.63256e-05	5.43396e-05	26.014	10.201	85.894	3.822
FFUJ_00850	uncharacterized protein			1.93639	8.19523e-10	8.98367e-09	24.761	16.541	13.612	9.165
FFUJ_00853	probable saccharopine reductase			3.10915	4.10939e-12	2.50577e-10	19.812	19.224	37.284	13.842
FFUJ_00854	conserved uncharacterized protein			-2.32511	7.81912e-08	3.44311e-07	11.376	6.505	8.549	2.803
FFUJ_00856	related to RNA14 - component of pre-mRNA 3`-end processing factor CF I			1.52116	6.31849e-08	2.88809e-07	19.226	22.936	38.831	6.597
FFUJ_00857	probable ASF1 - anti-silencing protein			1.84128	0.000161309	0.000281635	23.492	25.683	114.116	6.173
FFUJ_00861	related to peroxiredoxin 5, mitochondrial precursor			1.96664	1.08393e-08	6.68872e-08	34.166	22.331	9.065	6.035
FFUJ_00864	conserved uncharacterized protein			1.21065	0.000166635	0.000289923	34.219	18.657	14.267	6.938
FFUJ_00868	related to cullulin 3		Winged helix-turn-helix transcription repressor DNA-binding	1.99982	8.26939e-06	1.93162e-05	25.22	17.252	69.218	11.861
FFUJ_00870	related to PSO2 - DNA repair protein			1.81025	1.16279e-08	7.06369e-08	18.188	17.07	41.491	9.578
FFUJ_00871	conserved uncharacterized protein			-1.59422	1.49081e-05	3.26086e-05	34.159	31.215	16.53	7.83
FFUJ_00873	conserved uncharacterized protein			2.62115	2.68938e-08	1.41621e-07	23.28	25.536	14.286	6.769
FFUJ_00874	probable ubiquitin-activating enzyme			2.30466	3.54841e-12	2.37482e-10	20.257	21.823	17.697	6.408
FFUJ_00875	probable DNA-directed RNA polymerase			2.39105	3.19524e-09	2.56113e-08	18.012	13.451	78.065	4.394
FFUJ_00876	conserved uncharacterized protein			3.50309	4.28864e-12	2.5577e-10	27.783	100.791	20.109	7.319
FFUJ_00883	conserved uncharacterized protein		CCAAT-binding factor	1.98956	1.53755e-09	1.4579e-08	28.431	28.181	27.126	8.152
FFUJ_00884	probable H+-transporting two-sector ATPase chain b precursor			1.71075	0.000118759	0.000212555	20.659	16.607	82.331	2.034
FFUJ_00885	related to SRC1 - regulation of cohesion (Splice variant I)			3.02313	7.75384e-11	1.61851e-09	23.612	19.055	71.695	7.717
FFUJ_00887	probable NADH dehydrogenase (ubiquinone) 49K chain			2.52772	1.06033e-09	1.09373e-08	21.884	11.98	110.675	5.398
FFUJ_00889	conserved uncharacterized protein			2.85989	2.91907e-09	2.38298e-08	39.244	27.085	76.156	6.26
FFUJ_00891	conserved uncharacterized protein			1.56837	6.62701e-08	3.00717e-07	22.984	20.291	12.228	5.774
FFUJ_00897	probable NHP6B - nonhistone chromosomal protein		High mobility group, HMG1/HMG2; High mobility group, superfamily	1.15415	0.0342706	0.0419082	22.694	20.579	43.932	4.655
FFUJ_00898	conserved uncharacterized protein			1.00667	0.0134509	0.017327	39.407	40.211	20.37	8.103
FFUJ_00904	conserved uncharacterized protein			-1.49844	5.48031e-08	2.56265e-07	22.846	11.784	12.202	2.95
FFUJ_00907	conserved uncharacterized protein			1.23351	1.57041e-05	3.41946e-05	26.786	15.418	98.62	9.2
FFUJ_00910	uncharacterized protein			1.09944	1.8281e-06	5.14891e-06	31.192	23.711	43.245	9.517
FFUJ_00911	conserved uncharacterized protein			1.3207	6.74925e-07	2.17809e-06	37.532	24.861	103.158	8.085
FFUJ_00914	related to UGA4 - GABA permease - also involved in delta-aminolevulinate transport			-2.26671	1.30641e-06	3.85133e-06	27.22	11.668	14.625	5.467
FFUJ_00916	related to nuM1, hnRNP protein			2.85384	7.32139e-13	1.01458e-10	22.446	10.76	45.533	5.558
FFUJ_00917	related to DEP1 protein, regulator of phospholipid metabolism			1.97217	1.8902e-05	4.03978e-05	28.801	17.316	94.965	5.232
FFUJ_00918	uncharacterized protein			3.63225	1.26355e-13	3.44185e-11	40.538	45.742	37.136	5.704
FFUJ_00920	conserved uncharacterized protein			1.60397	1.36121e-05	3.01468e-05	33.64	30.042	69.807	8.445
FFUJ_00922	conserved uncharacterized protein		Zn(2)-C6 fungal-type DNA-binding domain; Transcription factor, fungi	1.72508	0.000295243	0.000487927	31.89	33.952	17.347	6.937
FFUJ_00923	related to transporter protein HOL1			1.59318	8.57252e-08	3.71822e-07	35.259	43.362	52.134	6.186
FFUJ_00924	conserved uncharacterized protein			-1.18147	3.94772e-05	7.81999e-05	31.172	20.866	20.392	6.677
FFUJ_00927	related to cytidine deaminase			1.10483	7.68241e-08	3.39485e-07	31.08	14.079	9.91	7.538
FFUJ_00928	conserved uncharacterized protein			1.62764	5.45283e-06	1.33753e-05	27.635	22.042	62.663	4.406
FFUJ_00934	probable nitrate transport protein crnA (CRNA)			-2.64988	1.91481e-05	4.08831e-05	37.226	10.553	47.712	7.282
FFUJ_00935	probable methylenetetrahydrofolate dehydrogenase (NAD+)			3.10602	7.3724e-14	2.29928e-11	31.649	11.96	16.088	7.78
FFUJ_00936	conserved uncharacterized protein			1.49453	9.62927e-06	2.20978e-05	29.681	13.343	71.928	5.797
FFUJ_00939	probable methionine adenosyltransferase ETH-1			2.14264	2.35808e-05	4.92422e-05	26.296	24.085	104.494	4.685
FFUJ_00942	conserved uncharacterized protein			1.44259	8.97713e-06	2.07629e-05	15.653	10.89	46.434	3.567
FFUJ_00944	conserved uncharacterized protein		Zinc finger, CCCH-type	-1.87832	1.14903e-06	3.43588e-06	29.323	21.933	10.847	5.439
FFUJ_00946	related to dynein intermediate chain 1, cytosolic			2.20178	3.14125e-09	2.52846e-08	26.648	15.624	54.872	6.465
FFUJ_00947	related to F1F0-ATP synthase subunit E			1.75112	9.56479e-08	4.08727e-07	21.639	14.51	76.903	11.368
FFUJ_00950	related to protein kinase RAD53			1.90829	6.98225e-05	0.000130653	30.043	24.704	38.91	4.772
FFUJ_00952	conserved uncharacterized protein			3.01686	8.52383e-10	9.26281e-09	25.808	24.269	89.019	4.73
FFUJ_00953	conserved uncharacterized protein			1.24628	2.54894e-08	1.34888e-07	21.483	19.803	119.706	9.191
FFUJ_00957	related to citrate lyase beta subunit			2.58489	4.21627e-12	2.54456e-10	24.641	14.737	14.962	8.375
FFUJ_00960	related to E.coli cation transport protein			2.04864	1.23521e-08	7.4316e-08	34.326	26.445	20.394	7.93
FFUJ_00962	uncharacterized protein			-1.53178	2.17541e-08	1.18371e-07	25.691	20.139	8.019	2.527
FFUJ_00965	conserved uncharacterized protein			-1.44986	1.12849e-06	3.38727e-06	47.428	47.504	54.683	8.162
FFUJ_00971	conserved uncharacterized protein			-1.44906	3.05047e-08	1.57329e-07	25.595	9.463	15.435	6.224
FFUJ_00972	related to cystathionine gamma-synthases			4.14203	8.98381e-15	8.84114e-12	28.37	24.129	12.85	4.12
FFUJ_00975	conserved uncharacterized protein			-1.58451	3.14017e-10	4.3901e-09	27.528	12.2	15.735	4.536
FFUJ_00977	conserved uncharacterized protein			2.88965	1.77834e-11	6.08865e-10	29.655	20.689	71.914	8.272
FFUJ_00979	related to mitochondrial rhomboid protease			1.97537	1.5831e-11	5.6514e-10	22.784	9.392	71.407	7.919
FFUJ_00980	conserved uncharacterized protein			-1.17525	6.05971e-07	1.98414e-06	23.9	31.49	132.768	5.194
FFUJ_00981	conserved uncharacterized protein			1.22736	5.52523e-07	1.82985e-06	29.146	18.353	85.266	6.319
FFUJ_00982	conserved uncharacterized protein			2.40937	2.12371e-07	8.05704e-07	18.605	10.291	55.366	4.363
FFUJ_00985	related to C-type cyclin			3.20036	3.3333e-08	1.69473e-07	27.196	23.539	117.619	4.419
FFUJ_00986	related to U4/U6 small nuclear ribonucleoprotein			2.19113	3.11766e-07	1.1172e-06	28.519	18.15	72.407	6.744
FFUJ_00987	probable protein kinase			2.76892	1.46056e-07	5.8645e-07	29.348	16.989	63.062	2.574
FFUJ_00989	related to F1F0-ATPase complex, subunit h			1.16827	5.70341e-05	0.00010885	28.902	43.541	78.117	5.956
FFUJ_00990	probable protein kinase sck1, cAMP-dependent			1.90241	0.000276178	0.000459526	42.164	47.02	18.376	6.345
FFUJ_00993	related to nuclear prelamin A recognition factor			1.11504	5.57862e-06	1.3626e-05	25.123	21.395	77.88	3.551
FFUJ_00995	conserved uncharacterized protein		Zinc finger, C2H2-type; Zinc finger, C2H2-type/integrase, DNA-binding; Zinc finger, C2H2-like	1.31181	0.000218831	0.000371996	22.667	14.982	90.984	4.5
FFUJ_00996	probable 2-dehydro-3-deoxyphosphoheptonate aldolase			3.42375	1.48483e-12	1.51973e-10	36.885	26.014	107.256	6.186
FFUJ_00998	conserved uncharacterized protein			3.10967	2.83152e-12	2.06577e-10	52.783	36.623	33.107	3.142
FFUJ_01002	probable RPE1 - D-ribulose-5-phosphate 3-epimerase			1.5912	2.51681e-06	6.78357e-06	40.282	66.831	72.558	4.17
FFUJ_01003	conserved uncharacterized protein			1.19909	4.94164e-08	2.35996e-07	48.338	61.024	24.578	12.827
FFUJ_01004	conserved uncharacterized protein			1.36506	3.93022e-07	1.36455e-06	27.974	20.138	33.063	6.061
FFUJ_01007	related to a retinal short-chain dehydrogenase/reductase			-1.01647	5.28256e-05	0.000101576	48.254	28.673	11.122	10.325
FFUJ_01009	probable methylmalonate-semialdehyde dehydrogenase (acylating)			2.47549	7.57014e-09	5.00976e-08	29.918	22.411	47.573	8.646
FFUJ_01013	conserved uncharacterized protein			1.77766	8.40217e-09	5.45469e-08	33.144	30.623	103.589	7.183
FFUJ_01014	probable ribosomal protein YmL44, mitochondrial			1.16223	2.9491e-05	6.01058e-05	35.183	58.291	160.648	3.647
FFUJ_01015	probable inorganic pyrophosphatase			1.66715	5.25414e-08	2.47383e-07	26.972	24.86	105.11	6.702
FFUJ_01017	probable oligosaccharyltransferase alpha subunit			1.54889	1.80231e-07	7.02463e-07	30.617	36.47	114.471	7.768
FFUJ_01018	uncharacterized protein			1.19685	6.10652e-07	1.99598e-06	27.347	13.236	77.706	9.638
FFUJ_01020	related to protein-arginine N-methyltransferase			2.37882	5.34475e-13	8.47493e-11	31.669	29.995	23.937	6.5
FFUJ_01021	related to polyphosphate synthetase			2.80308	1.8886e-08	1.05164e-07	26.905	16.667	68.125	2.704
FFUJ_01022	related to O-succinylhomoserine (thiol)-lyase			-1.213	8.77595e-07	2.7215e-06	37.755	34.209	20.563	5.997
FFUJ_01023	probable replication licensing factor MCM4			1.63998	1.17145e-08	7.10769e-08	20.704	12.575	54.46	5.735
FFUJ_01027	probable calcium P-type ATPase			1.67197	9.01765e-06	2.08406e-05	29.588	19.995	56.209	6.331
FFUJ_01029	related to beta-tubulin binding protein			2.17296	1.47227e-10	2.59095e-09	38.478	30.789	110.352	2.901
FFUJ_01031	conserved uncharacterized protein		Zinc finger, CCCH-type	1.63607	3.81938e-08	1.90197e-07	24.186	14.41	75.463	4.796
FFUJ_01034	conserved uncharacterized protein			-1.48505	3.10352e-10	4.34862e-09	41.985	32.852	15.331	14.237
FFUJ_01035	related to MOB2 protein, required for maintenance in ploidy			2.31747	6.78787e-09	4.63493e-08	31.421	13.408	13.455	6.736
FFUJ_01036	conserved uncharacterized protein			1.81801	7.48945e-09	4.9651e-08	29.348	12.873	93.552	5.844
FFUJ_01038	conserved uncharacterized protein			1.87622	8.40134e-06	1.95697e-05	18.314	16.672	10.781	6.945
FFUJ_01039	related to extracellular matrix protein precursor			-1.17758	0.000138192	0.000244024	18.722	16.545	40.672	1.969
FFUJ_01041	conserved uncharacterized protein			1.05897	1.53501e-05	3.3478e-05	46.624	32.694	14.759	7.785
FFUJ_01042	related to dihydroneopterin aldolase			1.14584	1.24626e-08	7.48902e-08	35.297	20.459	12.044	6.777
FFUJ_01043	conserved uncharacterized protein			3.91806	1.77948e-14	1.17719e-11	36.398	14.157	24.547	9.562
FFUJ_01044	related to endo-beta-1,4-glucanase			3.41135	3.40196e-09	2.68953e-08	25.656	14.709	20.175	6.055
FFUJ_01045	conserved uncharacterized protein		Ribonucleotide reductase, transcriptional regulator CRT10	1.8535	5.8928e-07	1.9358e-06	31.581	15.285	54.845	8.569
FFUJ_01047	related to phytase			2.93372	4.95539e-10	6.21658e-09	29.126	18.432	19.122	4.623
FFUJ_01049	conserved uncharacterized protein			2.86912	4.21769e-07	1.45151e-06	37.934	25.344	12.175	12.907
FFUJ_01050	conserved uncharacterized protein			1.18764	1.27528e-05	2.8445e-05	32.023	19.806	19.962	7.323
FFUJ_01052	conserved uncharacterized protein			1.84015	7.83396e-06	1.84136e-05	37.223	44.498	80.134	12.879
FFUJ_01053	related to 5-methylcytosine G/T mismatch-specific DNA glycosylase			1.09245	6.54183e-09	4.49019e-08	31.812	30.608	12.339	5.135
FFUJ_01054	related to surfeit locus protein 4			1.47715	2.17757e-06	5.98514e-06	32.833	27.952	134.639	6.685
FFUJ_01057	related to multidrug resistance protein			-2.54083	4.82571e-09	3.54129e-08	17.272	8.892	8.841	5.532
FFUJ_01058	conserved uncharacterized protein			-1.00237	0.00010796	0.000194829	21.015	11.582	11.593	4.214
FFUJ_01059	related to CDC14 - dual specificity phosphatase			-1.67245	4.19703e-07	1.44474e-06	15.355	10.48	58.107	4.538
FFUJ_01062	conserved uncharacterized protein			1.36812	5.83098e-06	1.41756e-05	24.741	20.023	49.259	5.929
FFUJ_01065	conserved uncharacterized protein			2.26862	7.47679e-06	1.76569e-05	24.463	20.83	86.593	5.378
FFUJ_01067	related to QDE3 protein (involved in gene silencing)			1.01738	4.96502e-08	2.36865e-07	17.519	12.364	30.721	8.373
FFUJ_01068	conserved uncharacterized protein			1.50758	0.00026114	0.000436414	21.408	13.287	64.952	7.903
FFUJ_01069	conserved uncharacterized protein			2.81431	3.50969e-09	2.7573e-08	21.439	14.883	44.16	2.401
FFUJ_01070	conserved uncharacterized protein			3.62003	3.21559e-10	4.4692e-09	21.273	27.414	10.792	2.759
FFUJ_01071	conserved uncharacterized protein			3.00088	1.3374e-09	1.31716e-08	34.073	38.906	16.247	7.381
FFUJ_01072	related to COX17 protein			2.85761	1.89725e-11	6.3364e-10	17.898	71.253	14.081	1.203
FFUJ_01073	uncharacterized protein			-1.24734	6.43906e-06	1.54313e-05	25.63	34.677	24.865	3.598
FFUJ_01074	probable chaperonin CCT4, cytosolic			2.34314	6.82934e-09	4.66114e-08	22.889	19.219	98.676	9.711
FFUJ_01075	probable 26S proteasome regulatory subunit YTA3			1.07228	4.29722e-05	8.4367e-05	26.682	16.82	123.411	7.427
FFUJ_01076	conserved uncharacterized protein			2.60991	6.72395e-11	1.46244e-09	19.721	25.04	128.116	3.95
FFUJ_01079	conserved uncharacterized protein			1.02855	2.01146e-06	5.59094e-06	23.977	12.274	18.707	5.039
FFUJ_01081	probable DNA polymerase V			2.57915	4.76184e-09	3.51156e-08	21.875	21.132	20.846	9.348
FFUJ_01083	related to calcium-related spray protein			1.42412	1.67036e-05	3.61466e-05	28.526	18.799	27.194	8.374
FFUJ_01085	related to VPS9			1.74071	5.823e-05	0.000110889	25.632	18.392	42.837	12.296
FFUJ_01087	related to beta transducin-like protein			-1.06542	2.26559e-06	6.19308e-06	32.571	16.131	12.488	18.386
FFUJ_01089	conserved uncharacterized protein			1.96531	8.50426e-07	2.65222e-06	29.184	22.885	125.206	21.451
FFUJ_01090	related to cytosolic Cu/Zn superoxide dismutase			2.27184	5.36551e-08	2.51366e-07	25.674	17.622	14.323	10.417
FFUJ_01094	related to GAL4-like transcriptional activator		Zn(2)-C6 fungal-type DNA-binding domain; Transcription factor, fungi	1.93618	7.08827e-09	4.77497e-08	21.79	16.571	12.658	10.271
FFUJ_01095	related to HXT3 - Low-affinity hexose facilitator			-2.31758	8.10095e-08	3.54128e-07	17.215	10.509	9.525	8.158
FFUJ_01096	probable cellulose 1,4-beta-cellobiosidase			1.18099	7.407e-06	1.75141e-05	12.205	5.733	9.139	6.051
FFUJ_01097	related to SFH1 subunit of the RSC complex			1.79702	6.54657e-09	4.49057e-08	14.959	7.761	51.793	6.818
FFUJ_01102	related to carboxyphosphonoenolpyruvate phosphonomutase			1.10182	6.53772e-08	2.97563e-07	15.565	8.216	10.187	7.008
FFUJ_01103	related to papaya ringspot virus polyprotein			2.12655	1.16823e-11	4.68281e-10	18.957	11.819	14.791	7.823
FFUJ_01110	related to ribosomal protein YmS2, mitochondrial			1.41077	1.30262e-05	2.89739e-05	34.065	18.751	21.294	5.756
FFUJ_01111	conserved uncharacterized protein			3.30596	4.45872e-13	7.78072e-11	24.936	23.625	57.758	3.267
FFUJ_01112	conserved uncharacterized protein			2.62406	9.72459e-08	4.13323e-07	26.709	22.877	75.229	7.13
FFUJ_01114	conserved uncharacterized protein			2.4699	1.52194e-05	3.32315e-05	16.508	9.555	79.035	4.501
FFUJ_01117	related to ATPases			3.80486	3.93708e-08	1.94863e-07	26.477	18.971	40.776	10.764
FFUJ_01119	probable transcription initiation factor IIB		Transcription factor TFIIB; Zinc finger, TFIIB-type; Transcription factor TFIIB, cyclin-related	2.20992	1.85182e-07	7.1822e-07	19.599	10.993	61.515	6.295
FFUJ_01120	related to anthranilate phosphoribosyltransferase			1.95997	7.08511e-11	1.519e-09	20.862	10.285	9.407	12.344
FFUJ_01121	conserved uncharacterized protein			1.12275	0.000108418	0.000195608	35.91	34.461	13.096	14.222
FFUJ_01122	related to alpha-methylacyl-coa racemase			2.87956	9.97912e-09	6.26371e-08	26.075	30.298	8.933	8.244
FFUJ_01123	conserved uncharacterized protein			1.87114	1.40855e-08	8.24022e-08	36.461	27.473	15.233	12.539
FFUJ_01125	conserved uncharacterized protein			2.02674	1.76508e-07	6.89921e-07	33.943	21.364	8.975	14.48
FFUJ_01129	uncharacterized protein			-1.25844	2.70251e-08	1.42213e-07	26.395	18.02	14.853	29.097
FFUJ_01132	probable BRT1 protein, down-regulated by mating factor B			2.77449	7.27761e-10	8.23609e-09	44.157	28.353	26.54	7.232
FFUJ_01136	related to alpha-mannosidase MNS1			2.1147	3.55771e-09	2.78483e-08	31.492	13.843	49.263	11.275
FFUJ_01140	conserved uncharacterized protein			2.74564	1.97652e-12	1.72704e-10	32.904	19.063	45.77	9.674
FFUJ_01141	conserved uncharacterized protein			1.78713	8.09286e-09	5.28816e-08	30.374	14.83	12.562	11.128
FFUJ_01142	conserved uncharacterized protein			1.77463	7.26644e-08	3.24057e-07	28.857	16.458	48.13	5.468
FFUJ_01143	uncharacterized protein			-1.20621	1.47549e-06	4.28173e-06	72.593	17.409	14.373	7.798
FFUJ_01144	probable ammonium transporter MEPa (MEPA)			-2.27756	2.29711e-06	6.27012e-06	29.713	13.014	34.489	5.911
FFUJ_01145	related to DNA-directed DNA polymerase lambda			-1.52783	6.26139e-08	2.86723e-07	50.937	16.356	17.164	8.162
FFUJ_01146	related to peroxisomal membrane protein 4			1.68036	2.08684e-08	1.14006e-07	24.779	10.057	105.153	6.122
FFUJ_01149	probable 5-aminoimidazole-4-carboxamide ribonucleotide transformylase/IMP cyclohydrolase			2.47962	1.88095e-06	5.28289e-06	20.968	12.571	66.253	4.874
FFUJ_01151	conserved uncharacterized protein			1.51726	2.85057e-06	7.56512e-06	41.569	20.008	18.53	10.219
FFUJ_01152	conserved uncharacterized protein			2.43805	2.34655e-08	1.25906e-07	39.694	31.263	12.393	10.03
FFUJ_01154	conserved uncharacterized protein			1.50647	4.76612e-09	3.513e-08	29.439	20.281	15.715	7.371
FFUJ_01155	conserved uncharacterized protein			2.16813	1.89641e-06	5.31836e-06	25.399	25.616	50.613	7.289
FFUJ_01163	conserved uncharacterized protein			2.43305	9.55819e-10	1.00807e-08	16.908	14.96	7.817	6.301
FFUJ_01164	probable annexin XIV			1.12504	0.000294803	0.00048736	24.04	21.227	22.829	7.554
FFUJ_01166	conserved uncharacterized protein			-1.18384	7.90004e-06	1.85486e-05	22.073	20.588	11.198	15.64
FFUJ_01171	conserved uncharacterized protein			-1.77687	1.43182e-08	8.35683e-08	25.77	12.906	12.86	8.903
FFUJ_01174	related to proline-rich protein verprolin			1.48823	2.55335e-05	5.28717e-05	11.593	7.896	62.65	4.553
FFUJ_01175	related to mitochondrial ribosomal protein L37p			2.26733	3.22903e-10	4.47686e-09	29.679	18.008	104.483	6.642
FFUJ_01176	probable NADH-ubiquinone oxidoreductase 12 kDa subunit, mitochondrial precursor			2.75857	4.5699e-08	2.20982e-07	19.784	23.727	111.33	2.545
FFUJ_01177	probable cutinase negative acting protein			2.67215	8.07112e-10	8.89932e-09	13.162	8.031	61.163	5.651
FFUJ_01178	conserved uncharacterized protein			1.74022	0.000157828	0.000276006	25.99	22.937	71.359	3.513
FFUJ_01182	related to transcription initiation factor TFIID subunit			2.13978	3.17626e-09	2.54864e-08	21.563	13.362	43.52	6.226
FFUJ_01184	related to kinesin motor protein			1.28357	3.5948e-07	1.26407e-06	24.51	14.782	34.196	8.54
FFUJ_01186	related to sulfate transporter			1.99213	6.34094e-08	2.89571e-07	29.549	18.947	43.811	7.986
FFUJ_01188	probable EFB1 - translation elongation factor eEF1beta			2.89984	1.58666e-08	9.08763e-08	22.645	16.919	84.1	5.581
FFUJ_01189	related to oocyte membrane protein			1.40719	5.02847e-05	9.71374e-05	22.47	8.833	93.75	4.977
FFUJ_01192	conserved uncharacterized protein			-1.49726	1.62027e-06	4.63918e-06	18.704	12.769	42.68	7.954
FFUJ_01195	probable chaperonin ClpB			4.08551	1.92433e-07	7.42127e-07	27.59	21.885	26.485	7.92
FFUJ_01196	probable ribosomal protein L6.e.B, cytosolic			1.10354	0.0244423	0.0304521	25.45	13.739	94.039	6.449
FFUJ_01197	probable dipeptidylpeptidase III			1.64254	8.45685e-08	3.67654e-07	31.473	19.146	17.402	16.206
FFUJ_01198	related to thermoresistant gluconokinase			2.55115	2.07563e-09	1.84225e-08	22.922	25.523	13.25	5.373
FFUJ_01199	probable branched-chain alpha-keto acid dehydrogenase complex			2.16521	4.15621e-07	1.43387e-06	25.899	16.685	20.731	6.62
FFUJ_01201	related to SNARE protein of Golgi compartment			1.23815	6.42141e-06	1.53944e-05	26.06	11.677	165.079	15.186
FFUJ_01203	related to metalloregulatory protein		Zinc finger, C2H2-type; Zinc finger, C2H2-type/integrase, DNA-binding; Zinc finger, C2H2-like	1.99483	1.30361e-06	3.84459e-06	27.903	30.632	76.986	7.141
FFUJ_01204	conserved uncharacterized protein			1.80945	2.14931e-06	5.92155e-06	13.108	13.984	7.422	7.162
FFUJ_01205	related to RNA helicase			1.00517	5.30372e-05	0.000101944	21.973	13.736	36.855	6.068
FFUJ_01206	conserved uncharacterized protein			1.92292	5.25892e-12	2.88454e-10	41.034	25.252	35.237	15.696
FFUJ_01207	conserved uncharacterized protein			1.02697	1.33317e-07	5.41812e-07	28.356	18.12	20.064	8.317
FFUJ_01209	related molecular chaperone			3.16018	4.92438e-11	1.17848e-09	19.523	35.701	13.689	3.575
FFUJ_01212	related to benzodiazepine receptor, peripheral-type			1.36089	5.72839e-05	0.000109268	32.384	30.062	25.638	5.257
FFUJ_01213	probable mitochondrial amino acid transporter ARG-13			2.97466	2.82454e-08	1.47755e-07	24.054	18.977	37.683	6.498
FFUJ_01214	probable CDC21 - thymidylate synthase			1.92852	1.14906e-10	2.15327e-09	28.883	17.12	78.434	6.329
FFUJ_01220	related to TPC1 - mitochondrial transport protein			1.39817	6.53403e-10	7.57715e-09	18.93	8.561	76.203	6.207
FFUJ_01226	related to sucrose transporter SUT1D			1.61102	1.75473e-08	9.89562e-08	27.325	15.86	37.783	7.103
FFUJ_01229	related to component of the anaphase promoting complex		Winged helix-turn-helix transcription repressor DNA-binding	1.40693	2.66767e-08	1.40626e-07	27.078	18.491	11.987	7.947
FFUJ_01232	conserved uncharacterized protein			1.25125	0.00534559	0.00726654	18.625	12.226	19.6	6.354
FFUJ_01233	conserved uncharacterized protein			1.31929	1.14323e-07	4.73974e-07	25.193	19.793	59.399	9.679
FFUJ_01234	conserved uncharacterized protein			1.27979	1.45602e-05	3.19547e-05	25.766	17.587	53.742	6.918
FFUJ_01235	probable proliferating cell nuclear antigen			1.97542	5.93152e-09	4.16175e-08	23.658	16.787	89.076	8.913
FFUJ_01237	probable dUTP pyrophosphatase			1.66008	6.25268e-10	7.36785e-09	17.865	13.975	64.917	9.032
FFUJ_01242	conserved uncharacterized protein			1.5379	4.26969e-10	5.51282e-09	26.702	21.163	13.116	5.842
FFUJ_01243	uncharacterized protein			1.21188	6.76357e-08	3.05178e-07	29.843	31.346	27.432	7.828
FFUJ_01244	uncharacterized protein			2.97699	2.43387e-10	3.62678e-09	48.277	68.116	20.832	8.1
FFUJ_01245	uncharacterized protein			2.21829	5.44815e-07	1.80951e-06	27.472	18.42	13.765	8.188
FFUJ_01246	uncharacterized protein			1.07167	0.00146592	0.00216716	34.819	33.723	13.702	12.398
FFUJ_01248	probable FPR3 - prolyl cis-trans isomerase			3.45221	2.5667e-12	2.00911e-10	20.227	8.762	46.507	5.804
FFUJ_01249	related to cell wall biosynthesis kinase			-2.22158	1.11983e-07	4.66589e-07	27.289	18.166	13.18	8.9
FFUJ_01251	conserved uncharacterized protein			1.59531	4.88631e-05	9.47077e-05	29.21	19.474	8.558	7.886
FFUJ_01253	conserved uncharacterized protein			1.08652	1.32923e-07	5.40359e-07	25.312	22.38	8.401	5.514
FFUJ_01254	conserved uncharacterized protein			1.04571	1.83421e-05	3.93075e-05	35.764	30.234	65.431	5.952
FFUJ_01255	related to cercosporin resistance protein		Zn(2)-C6 fungal-type DNA-binding domain; Transcription factor, fungi	2.82848	7.88003e-06	1.85074e-05	25.001	16.602	28.319	7.705
FFUJ_01256	conserved uncharacterized protein			3.30663	2.32333e-11	7.26904e-10	33.093	45.003	14.559	4.694
FFUJ_01257	conserved uncharacterized protein			2.42987	4.64247e-06	1.15919e-05	27.291	16.027	62.663	5.894
FFUJ_01260	probable sulfate permease SutB			1.79567	2.59044e-07	9.55382e-07	30.262	23.153	11.829	7.726
FFUJ_01261	related to cell cycle arrest protein BUB2			2.26429	1.78622e-08	1.0028e-07	23.435	16.872	67.013	5.539
FFUJ_01266	conserved uncharacterized protein			1.26074	2.95063e-08	1.53125e-07	24.467	26.018	11.155	5.936
FFUJ_01267	conserved uncharacterized protein			3.61915	4.61214e-09	3.41626e-08	25.259	26.528	53.303	5.812
FFUJ_01268	conserved uncharacterized protein			1.8718	1.81364e-11	6.16677e-10	26.276	26.839	76.781	10.523
FFUJ_01269	conserved uncharacterized protein			-2.34706	3.01325e-08	1.5589e-07	21.357	13.804	11.305	6.162
FFUJ_01272	related to small nuclear ribonucleoprotein B			1.97373	6.25549e-10	7.36785e-09	16.207	9.026	80.025	7.295
FFUJ_01278	related to phosphotyrosyl phosphatase activator PTPA			2.47113	2.76475e-12	2.05339e-10	30.671	15.079	64.485	5.284
FFUJ_01279	related to RRP46 protein, involved in rRNA processing			1.75502	3.43756e-11	9.47947e-10	27.9	7.8	18.165	4.397
FFUJ_01280	probable UTR1 protein, associated with ferric reductase activity			1.94687	5.33443e-08	2.50368e-07	35.95	17.71	27.92	3.692
FFUJ_01282	probable GSP1 - GTP-binding protein of the ras superfamily			1.55057	0.000531007	0.00084085	37.044	15.733	145.59	6.278
FFUJ_01283	related to NAS2 - ubiquitin-dependent protein catabolism			2.23291	7.78798e-09	5.13132e-08	40.78	22.503	29.443	5.572
FFUJ_01284	conserved uncharacterized protein			1.97231	7.50558e-08	3.32551e-07	15.715	10.677	96.892	4.896
FFUJ_01285	conserved uncharacterized protein			2.3924	3.71272e-11	9.96887e-10	20.423	17.31	142.614	4.03
FFUJ_01286	related to secreted dipeptidyl-peptidase V precursor			1.17175	3.30758e-08	1.68393e-07	31.577	20.541	24.772	7.247
FFUJ_01288	conserved uncharacterized protein			3.02401	4.89923e-11	1.17433e-09	20.781	16.4	55.697	6.492
FFUJ_01289	related to RNA 3`-terminal phosphate cyclase-like protein			1.11809	1.27576e-06	3.77059e-06	18.756	10.804	61.672	7.332
FFUJ_01292	conserved uncharacterized protein			1.17142	1.11504e-06	3.3489e-06	26.563	28.386	19.624	9.073
FFUJ_01293	related to component of the ribosomal RNA processing machinery			1.63808	3.12027e-08	1.60316e-07	24.021	20.534	45.269	4.968
FFUJ_01294	related to arsenite-resistance protein 2		Zinc finger, C2H2-type	2.73434	5.19048e-09	3.73851e-08	17.407	10.161	59.705	6.574
FFUJ_01295	probable molybdenum cofactor sulfurase HxB protein			-1.09387	0.000166941	0.000290422	29.133	15.658	18.172	6.48
FFUJ_01296	related to glycosyl hydrolase, family 15			2.50666	1.67025e-07	6.57987e-07	33.161	21.797	19.227	5.219
FFUJ_01297	related to vanadate resistance protein Gog5p			1.66938	4.92346e-08	2.35352e-07	28.921	21.243	57.333	7.495
FFUJ_01298	related to RNA-binding protein			2.11164	4.89437e-08	2.34334e-07	13.292	15.499	75.307	7.466
FFUJ_01302	conserved uncharacterized protein			1.75372	3.90017e-11	1.02475e-09	25.647	18.708	12.938	6.674
FFUJ_01305	related to transcription initiation factor TFIIF subunit		Transcription Factor IIF, Rap30/Rap74, interaction; Winged helix-turn-helix transcription repressor DNA-binding	1.83004	4.36326e-09	3.26897e-08	23.291	23.623	78.024	7.122
FFUJ_01307	probable ubiquitin-like protein ubl1			1.52968	8.36896e-06	1.951e-05	33.328	22.493	170.671	3.333
FFUJ_01308	probable prohibitin PHB2			2.64697	1.20694e-06	3.5919e-06	24.022	18.613	70.447	4.653
FFUJ_01310	related to density-regulated protein, translation initiation factor			1.38611	4.94313e-10	6.20637e-09	26.312	17.811	119.46	9.529
FFUJ_01312	probable multiubiquitin chain binding protein (MBP1)			2.28958	1.56675e-08	8.9976e-08	28.278	18.715	132.309	6.276
FFUJ_01313	related to TRAPP subunit involved in targeting and fusion of ER to golgi transport vesicles			1.68472	1.01894e-08	6.3674e-08	47.039	25.699	53.42	8.039
FFUJ_01314	related to DNA-directed RNA polymerase II chain			1.83319	9.60762e-08	4.10187e-07	28.897	15.843	60.307	9.931
FFUJ_01316	conserved uncharacterized protein			-1.01793	4.52633e-05	8.83572e-05	19.91	8.22	9.704	3.545
FFUJ_01317	conserved uncharacterized protein			1.33941	9.24288e-09	5.89606e-08	16.803	9.121	44.604	4.632
FFUJ_01318	related to dual specificity protein phosphatase			1.83971	4.51977e-10	5.786e-09	21.939	34.181	42.519	4.345
FFUJ_01319	conserved uncharacterized protein			1.68092	4.07765e-09	3.09666e-08	23.954	28.754	89.329	5.48
FFUJ_01320	conserved uncharacterized protein			2.32694	5.30373e-09	3.7939e-08	20.916	15.781	24.045	5.369
FFUJ_01321	probable riboflavin synthase, alpha chain			1.17754	6.7154e-06	1.60276e-05	21.759	16.104	13.601	8.101
FFUJ_01323	probable phosphoacetylglucosamine mutase			1.92814	7.21938e-07	2.309e-06	28.514	26.561	41.159	8.903
FFUJ_01324	probable hnRNP arginine N-methyltransferase			1.91325	8.17045e-10	8.96959e-09	34.515	24.385	131.343	8.156
FFUJ_01325	probable NSA2 - involved in biogenesis of ribosomal large subunit			1.8778	6.84716e-09	4.66552e-08	#N/A	#N/A	#N/A	#N/A
FFUJ_01329	conserved uncharacterized protein		Helix-loop-helix DNA-binding domain; Helix-loop-helix DNA-binding	1.72018	9.10801e-09	5.82486e-08	21.168	22.629	17.895	3.584
FFUJ_01330	probable delta-1-pyrroline-5-carboxylate dehydrogenase			2.67864	4.16457e-08	2.04607e-07	16.492	12.864	54.197	3.84
FFUJ_01331	conserved uncharacterized protein			-2.50351	3.85741e-09	2.96e-08	18.754	14.634	28.831	6.73
FFUJ_01332	conserved uncharacterized protein			1.47599	8.62472e-08	3.73225e-07	21.709	21.986	51.016	6.566
FFUJ_01333	conserved uncharacterized protein			-1.20877	4.44458e-05	8.70099e-05	18.203	19.357	15.71	5.756
FFUJ_01334	conserved uncharacterized protein			-2.14589	2.4211e-07	9.02224e-07	18.592	14.083	11.39	6.768
FFUJ_01336	related to negative acting factor		Zn(2)-C6 fungal-type DNA-binding domain	1.53774	1.48526e-06	4.30344e-06	25.395	14.496	13.962	5.053
FFUJ_01337	conserved uncharacterized protein			1.29157	3.80812e-05	7.5664e-05	23.864	13.301	7.391	4.775
FFUJ_01338	related to PPN1 - vacuolar endopolyphosphatase			3.73435	1.58921e-10	2.73902e-09	23.259	23.436	32.384	9.287
FFUJ_01339	related to aminomethyltransferase precursor (glycine cleavage system protein T)			2.48223	1.37261e-07	5.55588e-07	22.99	20.478	10.174	4.502
FFUJ_01340	related to vacuolar ATP synthase subunit H			1.83841	1.26114e-05	2.81588e-05	28.265	24.182	103.974	8.093
FFUJ_01341	conserved uncharacterized protein			2.45974	9.99994e-08	4.24186e-07	19.421	9.328	17.481	3.248
FFUJ_01343	probable PEP8 - vacuolar protein sorting/targeting protein			1.9224	1.0782e-11	4.57749e-10	20.625	16.313	90.116	11.459
FFUJ_01344	conserved uncharacterized protein			2.09882	6.54959e-08	2.97949e-07	19.287	14.455	51.05	5.436
FFUJ_01345	probable Rad51 homolog MEI-3			3.10961	3.72636e-09	2.88976e-08	18.02	19.339	28.025	6.567
FFUJ_01346	probable heat shock protein 30			4.08043	7.05407e-09	4.76047e-08	12.645	20.631	9.493	2.945
FFUJ_01347	conserved uncharacterized protein			2.20938	1.53809e-07	6.13481e-07	17.43	9.433	15.261	6.811
FFUJ_01348	probable proteasome endopeptidase complex subunit PRE7			2.44281	1.68239e-06	4.79057e-06	22.919	10.326	111.234	4.161
FFUJ_01349	related to phosphatidylinositol-4-kinase			1.05313	0.000362907	0.000590657	26.946	17.926	32.247	7.48
FFUJ_01350	conserved uncharacterized protein			1.28682	2.39956e-06	6.5072e-06	39.888	24.977	68.09	5.952
FFUJ_01351	conserved uncharacterized protein			0.999671	2.54174e-07	9.40421e-07	26.726	15.45	91.36	3.214
FFUJ_01352	probable RIB4 - 6,7-dimethyl-8-ribityllumazine synthase			2.22653	1.86762e-06	5.24939e-06	19.965	20.598	87.433	4.987
FFUJ_01353	related to DNA mismatch repair protein PMS2			3.25715	1.35636e-11	5.13267e-10	44.707	46.551	15.338	6.409
FFUJ_01355	related to ribonuclease H			2.33625	3.65017e-09	2.84535e-08	25.731	27.008	46.276	7.915
FFUJ_01356	related to transposase		Helix-turn-helix, Psq	1.12581	6.15438e-06	1.48418e-05	35.593	27.38	17.159	11.293
FFUJ_01357	conserved uncharacterized protein			1.49744	3.78083e-06	9.71694e-06	33.492	19.355	13.466	12.576
FFUJ_01358	related to SLS1 protein precursor			1.61815	5.31598e-07	1.77305e-06	26.902	13.614	10.204	6.483
FFUJ_01359	conserved uncharacterized protein			-3.59398	5.67968e-10	6.85072e-09	30.514	14.786	19.659	5.009
FFUJ_01360	related to glutaredoxin			3.4139	2.26497e-12	1.88068e-10	26.895	18.593	61.811	2.742
FFUJ_01362	conserved uncharacterized protein			1.38337	0.000573311	0.000902418	29.621	30.432	64.395	2.856
FFUJ_01363	related to Zn-dependent oxidoreductases			5.65025	2.56894e-11	7.9116e-10	32.452	17.987	15.425	6.658
FFUJ_01364	conserved uncharacterized protein		Zn(2)-C6 fungal-type DNA-binding domain	3.99352	4.5791e-08	2.21284e-07	22.72	11.322	11.598	7.513
FFUJ_01367	probable RNA binding protein Rpf2 involved in ribosome biogenesis			1.37949	1.42198e-07	5.72947e-07	22.179	14.532	65.824	8.106
FFUJ_01368	conserved uncharacterized protein		Zn(2)-C6 fungal-type DNA-binding domain	1.95683	2.6555e-05	5.47831e-05	24.574	15.476	84.818	5.859
FFUJ_01369	probable cystathionine gamma-lyase			3.66326	3.83676e-08	1.90861e-07	24.139	12.843	86.996	4.999
FFUJ_01370	conserved uncharacterized protein			2.06211	7.41337e-11	1.57145e-09	30.291	17.823	88.308	6.138
FFUJ_01371	conserved uncharacterized protein			1.04223	0.0087616	0.0115659	34.666	31.902	83.661	3.657
FFUJ_01372	conserved uncharacterized protein			-1.2847	0.000292754	0.000484506	24.006	15.604	17.87	5.943
FFUJ_01374	conserved uncharacterized protein		Transcription factor CBF/NF-Y/archaeal histone	1.49708	1.83367e-10	2.98897e-09	33.697	16.008	18.837	5.21
FFUJ_01376	probable mitotic control protein dis3+			1.68946	8.65461e-08	3.7398e-07	22.338	10.8	15.802	6.53
FFUJ_01377	related to nuclear GTPase			3.01037	4.93135e-12	2.82354e-10	13.433	10.455	34.894	5.418
FFUJ_01379	related to splicing factor 3A subunit 2		Zinc finger, C2H2-type matrin; Zinc finger, U1-type	2.97128	7.94252e-12	3.6504e-10	14.054	7.715	44.548	2.659
FFUJ_01380	probable serine/threonine protein kinase COT-1			2.30889	1.70283e-09	1.57876e-08	33.64	16.898	75.991	4.18
FFUJ_01381	probable TIM54 (component of the mitochondrial TIM22 translocase)			2.85015	1.4902e-12	1.51973e-10	18.421	15.766	57.638	3.686
FFUJ_01382	conserved uncharacterized protein			-2.1359	5.06239e-08	2.40107e-07	33.498	43.625	27.811	10.17
FFUJ_01385	related to nuclear localization protein NPL6			2.20988	2.18667e-06	6.00598e-06	24.503	25.374	90.55	4.479
FFUJ_01389	conserved uncharacterized protein			2.18904	2.86694e-11	8.53148e-10	17.031	12.571	57.174	2.812
FFUJ_01392	probable PRE4 - 20S proteasome subunit (beta7)			1.30711	0.00631608	0.0084974	27.98	15.246	96.278	4.045
FFUJ_01393	conserved uncharacterized protein			1.47389	3.45718e-06	8.97839e-06	25.554	10.888	24.174	3.768
FFUJ_01400	probable replication factor protein			1.05701	2.28683e-07	8.58156e-07	30.852	15.86	74.417	8.287
FFUJ_01402	related to ATP dependent RNA helicase			2.61457	2.15903e-07	8.17127e-07	25.169	12.682	28.869	7.272
FFUJ_01403	conserved uncharacterized protein			3.14282	1.50157e-11	5.43787e-10	29.92	19.282	59.874	5.292
FFUJ_01404	related to origin recognition complex subunit 3			1.26807	1.09431e-07	4.57353e-07	43.757	31.477	16.861	5.52
FFUJ_01405	conserved uncharacterized protein			2.25301	4.88096e-09	3.56616e-08	38.665	27.984	23.775	5.797
FFUJ_01407	probable nuclear protein localization factor and ER translocation component NPL4			1.48477	6.17671e-05	0.000116976	23.393	10.212	89.392	9.456
FFUJ_01408	probable carbamoyl-phosphate synthase (glutamine-hydrolyzing) arginine-specific large chain			3.18323	1.04586e-10	1.99468e-09	15.347	13.161	25.919	5.569
FFUJ_01411	conserved uncharacterized protein			3.08883	1.18465e-06	3.53116e-06	47.708	37.245	14.938	11.229
FFUJ_01412	uncharacterized protein			-2.31724	3.28768e-07	1.1681e-06	35.127	62.562	27.416	7.753
FFUJ_01413	probable DNA-directed RNA polymerase II chain Rpb7			2.03274	7.44889e-10	8.35444e-09	32.422	12.914	79.837	14.113
FFUJ_01414	related to 2,4-dihydroxyhept-2-ene-1,7-dioic acid aldolase			-1.29346	9.31355e-06	2.14683e-05	32.38	21.815	22.433	7.476
FFUJ_01417	conserved uncharacterized protein			-1.56663	0.000212945	0.000362565	24.749	28.918	88.671	2.24
FFUJ_01418	related to AUT4 - breakdown of autophagic vesicles inside the vacuole			2.4119	1.31061e-06	3.86295e-06	29.599	27.44	51.524	4.434
FFUJ_01419	conserved uncharacterized protein			3.13852	1.06568e-06	3.2161e-06	28.851	15.996	130.65	9.903
FFUJ_01421	conserved uncharacterized protein			1.20206	1.8672e-07	7.22899e-07	44.961	35.911	97.588	4.966
FFUJ_01423	conserved uncharacterized protein			2.53578	5.52333e-12	2.91264e-10	29.757	16.297	90.883	4.077
FFUJ_01425	related to carbon catabolite repression protein CREB			1.61375	2.00844e-05	4.26339e-05	46.836	30.337	80.75	9.849
FFUJ_01426	related to YOS1, subunit of the Yip1p-Yif1p Complex, required for Transport between the ER and the Gol			2.44563	4.1758e-11	1.07647e-09	40.903	24.905	60.251	8.331
FFUJ_01430	probable 20S proteasome subunit beta3			2.45841	3.17036e-09	2.54526e-08	37.39	18.671	92.259	4.081
FFUJ_01432	probable 60S ribosomal protein L36			1.48347	5.50004e-07	1.82352e-06	20.922	11.095	72.176	6.275
FFUJ_01436	conserved uncharacterized protein			1.43061	4.8748e-07	1.64674e-06	21.577	19.926	66.561	4.36
FFUJ_01439	probable cytochrome-c peroxidase precursor			1.45164	0.0090831	0.0119683	21.052	15.438	86.235	6.155
FFUJ_01440	related to flavin oxidoreductase			2.25354	4.37756e-10	5.62792e-09	31.173	17.192	14.763	8.392
FFUJ_01441	probable protein disulfide-isomerase precursor			3.34554	9.69958e-08	4.12609e-07	27.534	13.662	93.665	4.966
FFUJ_01442	conserved uncharacterized protein			1.87066	1.77399e-06	5.01438e-06	24.854	26.07	117.638	9.258
FFUJ_01444	probable THS1 - threonyl tRNA synthetase, cytosolic			1.37344	2.95958e-05	6.02704e-05	43.779	23.653	45.556	13.648
FFUJ_01452	conserved uncharacterized protein			2.0223	2.64501e-08	1.39627e-07	38.584	22.045	83.537	13.465
FFUJ_01453	related to exocyst complex 100 kDa component			1.70467	9.86011e-08	4.18609e-07	25.862	15.659	41.934	10.476
FFUJ_01454	related to A.brasilense nifR3 protein			-1.99817	8.12203e-08	3.54946e-07	28.516	25.805	15.987	13.604
FFUJ_01455	conserved uncharacterized protein			-1.27308	2.85653e-07	1.03831e-06	29.958	20.103	13.924	15.467
FFUJ_01457	conserved uncharacterized protein			-2.55729	1.09965e-09	1.1235e-08	34.268	28.937	16.984	26.055
FFUJ_01458	conserved uncharacterized protein			1.65934	5.73773e-10	6.89307e-09	34.062	20.913	96.454	12.164
FFUJ_01459	conserved uncharacterized protein			1.14636	2.38532e-08	1.27758e-07	31.367	25.973	89.825	7.658
FFUJ_01463	conserved uncharacterized protein			1.33085	0.000653496	0.00101808	32.697	20.1	15.234	4.594
FFUJ_01464	conserved uncharacterized protein			1.27036	1.12502e-05	2.5456e-05	31.738	10.654	30.886	12.736
FFUJ_01469	related to protoplast regeneration and killer toxin resistance protein			2.35251	5.60779e-06	1.36906e-05	25.185	15.233	50.178	6.154
FFUJ_01470	conserved uncharacterized protein			3.02826	1.05997e-09	1.09373e-08	11.858	7.038	38.885	2.708
FFUJ_01471	related to helicases of the Snf2/Rad54 family			2.512	7.12558e-09	4.79366e-08	26.789	27.412	52.048	5.394
FFUJ_01472	conserved uncharacterized protein			1.0972	0.000153499	0.00026903	55.718	114.984	78.4	16.588
FFUJ_01474	probable RPL33B - ribosomal protein L35a.e.c15			1.37716	0.000215124	0.000365943	27.115	19.563	89.949	6.434
FFUJ_01477	related to HEM14 - protoporphyrinogen oxidase, mitochondrial			2.82921	4.35985e-11	1.10496e-09	24.242	15.177	47.614	5.689
FFUJ_01479	related to beta-hexosaminidase precursor			1.73505	1.51377e-07	6.05386e-07	19.938	11.089	11.476	8.032
FFUJ_01481	related to ARO8 - aromatic amino acid aminotransferase I			2.37121	6.28672e-10	7.38726e-09	28.012	12.047	14.059	5.167
FFUJ_01482	conserved uncharacterized protein			-1.82037	3.05208e-07	1.09657e-06	26.802	11.925	19.464	5.175
FFUJ_01484	Ckb-2 casein kinase II subunit beta-2			1.15442	5.16922e-05	9.95236e-05	36.947	23.46	102.938	9.013
FFUJ_01485	related to diacylglycerol pyrophosphate phosphatase			2.47542	2.04663e-09	1.82113e-08	27.993	18.793	115.687	5.815
FFUJ_01486	probable mitochondrial ribosomal protein L2 of the large subunit			1.17698	1.0913e-07	4.56475e-07	17.557	8.447	80.059	8.107
FFUJ_01487	probable G2/mitotic-specific cyclin B			1.35279	1.29605e-05	2.88396e-05	26.53	18.62	105.366	5.932
FFUJ_01491	related to high-affinity phosphate permease, phosphate-repressible			2.88139	1.05426e-06	3.18675e-06	32.673	33.106	17.625	3.775
FFUJ_01492	conserved uncharacterized protein			1.71093	4.08343e-07	1.4121e-06	35.791	37.076	74.131	3.452
FFUJ_01495	related to U4/U6 snRNP-associated 61 kDa protein			1.32453	5.46672e-05	0.000104835	28.2	19.662	87.201	4.587
FFUJ_01497	conserved uncharacterized protein			2.384	0.000844891	0.00129623	25.677	35.253	43.894	5.734
FFUJ_01499	conserved uncharacterized protein		Winged helix-turn-helix transcription repressor DNA-binding	1.6468	3.21703e-07	1.14706e-06	26.27	18.626	56.938	6.827
FFUJ_01500	related to SFT2 - suppressor of sed5 ts mutants			2.88071	3.52999e-09	2.76746e-08	31.472	20.697	68.1	14.087
FFUJ_01502	conserved uncharacterized protein			2.57688	1.1456e-09	1.16176e-08	33.801	28.183	16.922	7.653
FFUJ_01503	related to ethanolamine kinase			2.76413	7.43655e-07	2.36587e-06	40.777	14.006	12.282	9.542
FFUJ_01505	related to inorganic phosphate permease			5.93843	9.67519e-13	1.18218e-10	34.718	29.055	10.774	5.22
FFUJ_01507	related to AP-1-like transcription factor			2.85085	7.68318e-13	1.03099e-10	27.505	17.28	27.858	8.033
FFUJ_01508	probable eukaryotic translation initiation factor 3 subunit 7 homolog			3.26242	2.19596e-12	1.85154e-10	28.396	18.661	69.968	4.466
FFUJ_01509	conserved uncharacterized protein			3.92163	4.47175e-08	2.16863e-07	15.721	11.498	73.067	5.639
FFUJ_01510	related to ABP1 - actin-binding protein			1.86741	0.000261048	0.000436309	21.57	15.507	80.124	6.331
FFUJ_01511	probable glutaredoxin			1.53468	1.59161e-09	1.49783e-08	35.289	31.033	93.7	4.663
FFUJ_01512	conserved uncharacterized protein		Transcription factor, fungi	1.46467	8.62646e-07	2.68365e-06	34.262	31.053	16.594	11.197
FFUJ_01513	conserved uncharacterized protein			1.17883	2.48857e-05	5.16942e-05	24.104	17.769	16.514	13.33
FFUJ_01514	probable dynamin-related GTPase DNM1			1.24891	2.23122e-06	6.11025e-06	26.063	14.748	95.789	9.59
FFUJ_01515	related to COX19 - required for expression of mitochondrial cytochrome oxidase			2.28052	1.19487e-10	2.21426e-09	41.723	51.036	49.131	20.645
FFUJ_01516	related to hydrogen peroxide-inducible protein hic-5			1.42309	0.00182267	0.00264871	23.084	8.676	85.796	10.45
FFUJ_01517	related to ubiquitin-like protein modifier			1.44616	3.41131e-05	6.84187e-05	35.534	32.236	103.893	15.336
FFUJ_01518	conserved uncharacterized protein			1.00167	3.01291e-08	1.5589e-07	35.171	45.772	52.553	15.597
FFUJ_01519	related to nuclear pore protein			2.17544	1.37363e-08	8.08627e-08	26.276	17.91	66.819	11.832
FFUJ_01524	related to VMA5 - H+-ATPase V1 domain			1.15706	0.000263326	0.000439872	32.815	25.564	85.811	21.562
FFUJ_01525	probable MET14 - ATP adenosine-5`-phosphosulfate 3`-phosphotransferase			3.68611	6.40295e-12	3.14615e-10	32.539	25.634	76.725	8.295
FFUJ_01526	conserved uncharacterized protein			3.28188	2.26676e-11	7.15355e-10	13.656	20.852	54.875	25.204
FFUJ_01527	conserved uncharacterized protein			2.56861	3.85312e-10	5.0708e-09	21.506	13.816	12.535	48.065
FFUJ_01528	related to MAK21 - protein required for 60S ribosomal subunit biogenesis		CCAAT-binding factor	1.56121	1.52348e-05	3.32603e-05	19.787	12.947	21.044	38.358
FFUJ_01531	conserved uncharacterized protein			-1.66667	5.9486e-09	4.1679e-08	27.708	13.366	23.82	15.347
FFUJ_01533	probable pleiotropic regulator 1 (PLRG1)			1.26451	1.68399e-05	3.64206e-05	21.877	18.482	47.085	13.263
FFUJ_01534	related to 26s proteasome subunit p28			2.84176	2.91924e-11	8.6195e-10	39.506	29.873	24.647	19.349
FFUJ_01536	conserved uncharacterized protein			1.10138	0.0224208	0.0280545	14.243	8.489	13.078	6.877
FFUJ_01537	conserved uncharacterized protein			2.85597	1.68215e-09	1.56437e-08	35.424	26.385	35.548	6.644
FFUJ_01539	probable alternative oxidase precursor, mitochondrial			1.14514	1.45087e-06	4.2217e-06	34.479	51.127	88.834	8.818
FFUJ_01540	conserved uncharacterized protein			1.53909	4.56515e-05	8.90341e-05	29.071	31.997	76.141	7.467
FFUJ_01541	conserved uncharacterized protein			2.26807	3.88744e-09	2.97779e-08	35.364	30.798	60.009	10.191
FFUJ_01542	conserved uncharacterized protein			2.90468	3.09101e-12	2.18841e-10	36.327	46.328	95.976	11.146
FFUJ_01545	probable AP endonuclease			1.23405	1.06115e-07	4.46472e-07	23.871	11.697	52.34	15.533
FFUJ_01552	conserved uncharacterized protein			2.8209	2.11486e-11	6.82743e-10	25.407	21.97	78.608	10.355
FFUJ_01556	related to SNARE transport protein			2.62554	2.47672e-07	9.20211e-07	25.796	22.103	49.246	6.515
FFUJ_01557	related to GTP-binding protein			1.91684	1.49045e-09	1.42675e-08	32.016	20.259	27.069	12.404
FFUJ_01559	probable uroporphyrinogen decarboxylase			1.85953	3.94845e-06	1.00869e-05	21.841	14.689	53.924	9.602
FFUJ_01560	conserved uncharacterized protein			2.47438	1.49378e-05	3.2664e-05	27.533	21.586	17.477	20.584
FFUJ_01563	conserved uncharacterized protein			1.95289	7.05872e-08	3.16107e-07	46.4	57.926	31.283	18.213
FFUJ_01566	related to mating type 1-2 protein		High mobility group, HMG1/HMG2; High mobility group, superfamily	-1.8838	7.89312e-10	8.73532e-09	26.998	10.88	13.961	8.406
FFUJ_01567	conserved uncharacterized protein			2.31833	1.57455e-11	5.64279e-10	23.874	7.972	63.665	9.371
FFUJ_01568	related to MSH5 - meiosis-specific protein			-1.14658	1.66835e-06	4.75435e-06	33.036	19.405	16.963	13.174
FFUJ_01570	conserved uncharacterized protein			2.10651	5.23322e-10	6.46793e-09	32.759	20.751	21.018	16.699
FFUJ_01571	RGB-1 protein phosphatase 2A regulatory B subunit			1.93856	0.000149805	0.000263201	39.923	28.339	139.744	17.358
FFUJ_01572	related to UDP N-acetylglucosamine transporter (MNN2)			1.35203	0.000313853	0.000516185	38.091	19.63	17.206	8.65
FFUJ_01578	related to mitochondrial substrate carrier			1.19233	2.10822e-06	5.82115e-06	18.632	20.303	26.169	16.983
FFUJ_01580	related to prefoldin subunit 1			1.91181	1.98826e-06	5.53361e-06	24.127	34.789	8.469	86.905
FFUJ_01581	related to transcription factor nirA		Zn(2)-C6 fungal-type DNA-binding domain; Transcription factor, fungi	1.6902	5.17868e-08	2.44596e-07	22.216	19.192	8.5	63.033
FFUJ_01583	conserved uncharacterized protein			-2.20768	1.03426e-07	4.36764e-07	17.915	2.812	9.612	23.444
FFUJ_01584	related to snRNP protein SMX3			3.40109	3.07912e-11	8.8324e-10	27.282	17.176	19.719	22.672
FFUJ_01585	probable AVT3 - involved in amino acid efflux from the vacuole			2.1765	9.75375e-10	1.02522e-08	19.603	10.141	65.8	14.914
FFUJ_01587	conserved uncharacterized protein			1.04981	3.73189e-08	1.8652e-07	27.173	14.418	66.141	13.767
FFUJ_01589	uncharacterized protein			-2.4605	2.28252e-08	1.23042e-07	25.387	22.107	14.257	31.982
FFUJ_01591	related to GTP-binding protein			2.13454	1.00532e-08	6.30066e-08	24.514	23.016	63.258	11.281
FFUJ_01592	conserved uncharacterized protein			2.47743	8.24033e-12	3.74151e-10	22.174	9.245	91.919	11.319
FFUJ_01594	related to acid proteinase PEPI precursor			1.90713	3.12905e-07	1.12048e-06	44.651	40.73	24.102	10.205
FFUJ_01596	related to 3-isopropylmalate dehydrogenase			2.97735	4.3116e-14	1.75133e-11	24.59	14.019	63.532	7.34
FFUJ_01597	conserved uncharacterized protein			2.38948	1.94653e-10	3.10226e-09	16.691	10.042	84.869	7.322
FFUJ_01598	related to MRPS8 - mitochondrial ribosomal protein, small subunit			1.12285	8.18667e-07	2.57024e-06	22.46	16.522	124.767	4.612
FFUJ_01599	related to BNA4 - kynurenine 3-mono oxygenase			3.48491	1.66035e-10	2.80771e-09	28.279	16.596	21.758	12.71
FFUJ_01600	probable MAP1 - methionine aminopeptidase, isoform 1			1.70449	4.84255e-07	1.63732e-06	23.57	16.049	109.307	11.056
FFUJ_01603	uncharacterized protein			-2.89086	1.56078e-12	1.53313e-10	32.507	19.125	20.812	6.646
FFUJ_01605	conserved uncharacterized protein			-2.05925	4.8773e-06	1.21139e-05	31.018	15.56	19.265	10.437
FFUJ_01608	conserved uncharacterized protein			1.46678	4.61356e-07	1.57111e-06	32.821	18.376	59.895	8.071
FFUJ_01610	related to DNA repair protein MUS-42		Zinc finger, Rad18-type putative	1.03164	5.77656e-06	1.40593e-05	25.786	13.386	39.433	6.69
FFUJ_01613	conserved uncharacterized protein			3.18824	1.45953e-13	3.72059e-11	29.275	31.158	14.492	14.134
FFUJ_01614	conserved uncharacterized protein			2.3036	5.31144e-07	1.77193e-06	14.056	12.839	10.563	6.988
FFUJ_01615	probable myosin I heavy chain			1.07338	0.00138826	0.00206148	24.677	16.55	60.715	5.253
FFUJ_01616	conserved uncharacterized protein		Zinc finger, DHHC-type, palmitoyltransferase	2.0512	1.17674e-07	4.86391e-07	40.381	30.764	71.553	4.207
FFUJ_01619	related to USO1 - intracellular protein transport protein			3.11607	5.99516e-11	1.33538e-09	21.864	20.864	73.535	7.155
FFUJ_01621	related to rna-binding protein fus/tls			2.29248	0.000355551	0.000579753	16.732	17.132	76.625	2.573
FFUJ_01627	conserved uncharacterized protein			2.37001	3.38943e-08	1.7192e-07	30.391	18.057	55.878	8.719
FFUJ_01628	probable mitochondrial substrate carrier			1.55718	0.000134474	0.000237878	29.233	24.368	65.153	1.862
FFUJ_01630	related to RNA binding protein NRD1 protein			2.94087	6.08852e-08	2.79744e-07	23.557	15.009	41.166	5.688
FFUJ_01633	uncharacterized protein			-1.84178	1.75212e-07	6.85803e-07	27	20.301	9.492	6.739
FFUJ_01634	uncharacterized protein		Zinc finger, C2H2-type; Zinc finger, C2H2-type/integrase, DNA-binding; Zinc finger, C2H2-like	1.17885	9.33109e-08	3.99422e-07	36.133	41.646	13.027	7.312
FFUJ_01636	related to nucleoporin-interacting protein NIC96			2.25793	2.12373e-07	8.05704e-07	24.939	16.32	44.563	7.519
FFUJ_01637	related to D-ribulokinase			2.15397	9.29044e-07	2.86272e-06	29.804	14.673	45.93	6.81
FFUJ_01638	conserved uncharacterized protein			1.63439	7.76732e-06	1.82655e-05	37.392	21.911	70.343	5.028
FFUJ_01639	related to VTC2 - putative polyphosphate synthetase			2.46522	2.44828e-11	7.60231e-10	28.999	21.143	58.973	9.595
FFUJ_01642	related to ER-Golgi SNARE complex subunit BET1 protein			1.67264	3.32197e-09	2.64298e-08	23.347	18.823	87.784	3.318
FFUJ_01643	conserved uncharacterized protein			1.54763	1.84561e-05	3.95462e-05	28.583	30.463	90.627	2.976
FFUJ_01644	conserved uncharacterized protein			1.54001	1.39749e-08	8.19467e-08	26.049	23.055	69.597	3.119
FFUJ_01645	probable negative regulatory factor PREG			2.55967	1.75597e-08	9.89891e-08	37.505	25.886	112.672	6.766
FFUJ_01647	related to putative plasma membrane protein YRO2			1.31145	4.1353e-06	1.04805e-05	53.715	29.899	19.016	8.982
FFUJ_01648	uncharacterized protein			-1.67606	8.2685e-08	3.60822e-07	38.005	31.575	12.304	11.094
FFUJ_01652	related to serine protease			1.4825	9.88217e-06	2.26229e-05	34.855	16.436	12.781	3.944
FFUJ_01653	related to ribonuclease H1			2.30131	8.16188e-11	1.67136e-09	31.188	17.798	59.249	5.338
FFUJ_01655	related to 6-phosphofructo-2-kinase			2.42021	6.17572e-06	1.48885e-05	31.783	39.573	38.039	7.397
FFUJ_01656	probable SOF1 protein			1.37624	2.45885e-09	2.09533e-08	20.4	17.167	77.193	4.873
FFUJ_01657	probable DNA-directed RNA polymerase II chain RPB3			2.80916	1.42219e-09	1.37897e-08	21.081	15.936	78.706	4.403
FFUJ_01658	probable dicarboxylate carrier protein			2.00747	4.32301e-06	1.08906e-05	31.485	21.583	57.281	6.858
FFUJ_01662	conserved uncharacterized protein			1.60089	5.86509e-09	4.12092e-08	29.121	18.854	92.227	9.873
FFUJ_01664	conserved uncharacterized protein			-1.13237	5.24554e-08	2.47055e-07	47.862	26.573	84.801	7.839
FFUJ_01669	#N/A			1.83437	6.56837e-06	1.57091e-05	22.569	18.393	54.233	3.685
FFUJ_01670	conserved uncharacterized protein			1.47151	0.00697511	0.0093314	24.087	27.695	29.128	6.531
FFUJ_01677	related to levodione reductase			0.997071	5.37993e-06	1.32137e-05	17.958	10.015	10.546	5.38
FFUJ_01679	probable zinc finger protein ZPR1			2.99682	8.70459e-07	2.70248e-06	14.706	14.858	50.201	3.092
FFUJ_01681	conserved uncharacterized protein			3.11765	3.52241e-12	2.37482e-10	43.562	40.59	43.09	8.761
FFUJ_01682	conserved uncharacterized protein			2.10314	6.41388e-07	2.0842e-06	27.076	25.116	68.22	4.331
FFUJ_01683	related to glycerophosphocholine (GroPCho) phosphodiesterase			2.2889	7.32761e-08	3.26205e-07	26.686	18.028	52.405	8.425
FFUJ_01685	conserved uncharacterized protein		Zinc finger, C2H2-type; Zinc finger, C2H2-type/integrase, DNA-binding; Zinc finger, C2H2-like	-1.47187	2.45382e-07	9.13284e-07	35.176	18.669	125.722	5.569
FFUJ_01686	probable AAA protease IAP-1 (mitochondrial intermembrane space)			1.00806	0.00014586	0.00025672	25.775	18.004	70.364	6.609
FFUJ_01688	conserved uncharacterized protein			-2.68354	1.73993e-08	9.82691e-08	21.741	12.661	13.466	4.292
FFUJ_01690	related to tRNA-splicing endonuclease			1.10559	2.9051e-09	2.37416e-08	27.744	21.524	52.126	5.358
FFUJ_01691	conserved uncharacterized protein			1.11702	2.8176e-06	7.48819e-06	28.963	27.169	105.684	6.759
FFUJ_01694	probable 40S ribosomal protein S5			-1.19514	0.00160724	0.00235661	19.387	7.398	63.028	2.463
FFUJ_01696	anaphase promoting complex subunit 11			-1.04844	2.03472e-05	4.3143e-05	36.655	42.675	17.921	10.456
FFUJ_01697	conserved uncharacterized protein			1.24897	4.24176e-09	3.20671e-08	27.399	14.223	12.723	4.999
FFUJ_01699	related to protein kinase chk1			1.88096	6.74524e-12	3.28072e-10	21.54	13.031	18.089	5.871
FFUJ_01700	probable argininosuccinate lyase			1.76615	2.57033e-07	9.49396e-07	21.039	16.727	54.198	4.576
FFUJ_01701	probable ubiquitin-conjugating enzyme E2-C			2.32602	4.26846e-11	1.091e-09	22.8	10.356	83.959	5.018
FFUJ_01704	related to ACOB protein			2.57473	1.13675e-06	3.40525e-06	21.15	11.959	108.65	3.643
FFUJ_01705	related to P-type ATPase			1.39695	1.70791e-06	4.85495e-06	29.383	21.342	50.902	7.214
FFUJ_01712	conserved uncharacterized protein			1.39776	2.77002e-09	2.28489e-08	34.104	25.999	19.903	3.151
FFUJ_01715	conserved uncharacterized protein			2.32569	7.44523e-10	8.35444e-09	35.364	24.264	130.058	5.544
FFUJ_01718	related to DAHP synthase class II			1.8633	2.37325e-10	3.54548e-09	24.401	17.149	25.628	5.366
FFUJ_01721	related to telomere length regulator protein rif1			1.35114	3.35121e-07	1.18898e-06	19.87	13.914	26.836	5.79
FFUJ_01722	conserved uncharacterized protein			1.52036	1.36833e-10	2.44236e-09	23.831	13.092	13.331	6.775
FFUJ_01724	conserved uncharacterized protein			2.16186	8.55811e-07	2.66552e-06	26.093	19.443	14.035	5.59
FFUJ_01727	probable 60S large subunit ribosomal protein			-1.64221	1.09997e-05	2.49456e-05	18.144	8.338	66.706	5.459
FFUJ_01728	related to CSN12 - signalosome component			1.63974	2.09914e-10	3.26583e-09	27.939	18.358	17.46	6.752
FFUJ_01731	probable regulatory subunit of protein phosphatase-1			2.54757	3.91428e-10	5.1333e-09	36.181	18.6	75.566	5.024
FFUJ_01732	probable D-xylose reductase			1.02784	4.51009e-05	8.8086e-05	20.979	17.96	18.61	2.688
FFUJ_01734	conserved uncharacterized protein			-1.33788	1.78047e-06	5.02807e-06	25.704	14.057	9.553	5.053
FFUJ_01736	related to plasma membrane phosphatase required for sodium stress response			1.24013	7.37758e-06	1.74473e-05	28.157	14.886	78.109	5.654
FFUJ_01742	conserved uncharacterized protein			2.77566	4.56094e-11	1.13676e-09	20.312	21.568	12.401	5.163
FFUJ_01747	conserved uncharacterized protein			1.89534	3.83266e-08	1.90795e-07	39.466	28.52	77.51	11.313
FFUJ_01751	related to ribosomal protein L3 precursor, mitochondrial			1.18858	2.70188e-08	1.42213e-07	15.393	8.529	98.652	4.075
FFUJ_01752	conserved uncharacterized protein			2.29421	2.6423e-10	3.84798e-09	26.13	12.942	155.63	7.161
FFUJ_01753	conserved uncharacterized protein			1.62527	1.35967e-08	8.01665e-08	31.5	37.234	33.586	7.048
FFUJ_01754	probable Nuc-2 protein			1.54542	5.3534e-07	1.78356e-06	24.884	34.698	18.689	9.583
FFUJ_01757	conserved uncharacterized protein			3.31954	6.502e-10	7.54583e-09	22.697	15.292	43.37	6.639
FFUJ_01763	probable VPS29 - involved in vacuolar protein sorting			2.10272	4.00801e-08	1.98016e-07	28.366	23.929	96.017	10.597
FFUJ_01764	conserved uncharacterized protein			1.85459	1.33892e-07	5.43857e-07	20.943	15.98	30.783	4.873
FFUJ_01772	probable xanthine dehydrogenase			-3.06098	1.36418e-06	3.99888e-06	38.287	30.891	13.993	6.664
FFUJ_01776	probable ubiquitin fusion degradation protein 2			1.17728	0.00307419	0.00432562	35.236	18.979	39.59	6.303
FFUJ_01777	related to traf5 protein			2.37485	1.25114e-08	7.51234e-08	25.276	23.194	58.1	6.017
FFUJ_01778	related to calpain			1.48427	1.92577e-08	1.06838e-07	32.095	26.253	12.036	8.422
FFUJ_01782	probable acetylornithine aminotransferase precursor			2.62479	4.47041e-12	2.64511e-10	19.267	12.319	54.215	6.314
FFUJ_01783	conserved uncharacterized protein			-1.60252	1.03194e-08	6.42459e-08	23.793	19.144	10.86	4.931
FFUJ_01784	related to Y.lipolytica GPR1 protein and Fun34p			-2.46542	3.42574e-07	1.21256e-06	28.187	11.223	7.811	7.739
FFUJ_01789	conserved uncharacterized protein			2.08898	0.000629015	0.000982996	20.633	10.106	66.622	6.932
FFUJ_01791	conserved uncharacterized protein			2.14642	9.33094e-09	5.93963e-08	31.911	18.5	90.174	5.815
FFUJ_01798	uncharacterized protein		Zn(2)-C6 fungal-type DNA-binding domain	1.80367	1.27126e-05	2.83678e-05	27.119	40.475	10.044	4.991
FFUJ_01803	uncharacterized protein			-2.42996	6.00536e-10	7.11226e-09	31.311	25.527	12.875	7.359
FFUJ_01806	related to SDA1 protein, required for normal organization of the actin cytoskeleton			1.60279	1.03186e-10	1.97553e-09	14.569	11.237	48.688	8.039
FFUJ_01808	uncharacterized protein			-1.55015	1.35691e-06	3.98145e-06	19.58	18.732	11.195	10.045
FFUJ_01809	related to glucose/galactose transporter			-1.90261	3.86082e-08	1.91689e-07	24.022	13.356	8.904	5.996
FFUJ_01810	related to PHO89 - Na+/phosphate co-transporter			-4.07295	5.97382e-09	4.18167e-08	13.366	9.09	7.483	7.567
FFUJ_01811	conserved uncharacterized protein			-2.23221	2.33988e-07	8.76068e-07	15.362	12.243	9.118	9.753
FFUJ_01817	probable Arp2/3 complex subunit ARC18			1.70107	5.22733e-05	0.000100591	20.436	15.945	80.874	40.348
FFUJ_01819	probable triacylglycerol lipase V precursor			-1.69374	4.86927e-09	3.56109e-08	18.245	16.81	9.99	10.978
FFUJ_01820	related to (AAP1) - alanine/arginine aminopeptidase			1.20446	2.98462e-05	6.07146e-05	19.837	15.571	54.266	8.066
FFUJ_01826	conserved uncharacterized protein			-2.39368	1.81865e-09	1.66159e-08	16.155	9.982	9.139	14.256
FFUJ_01827	conserved uncharacterized protein			-2.07292	1.76886e-08	9.95289e-08	15.405	14.982	11.07	9.636
FFUJ_01832	uncharacterized protein			-1.84264	7.07363e-09	4.77152e-08	#N/A	#N/A	#N/A	#N/A
FFUJ_01840	conserved uncharacterized protein			-3.67733	1.5333e-10	2.66405e-09	17.377	6.23	8.521	5.484
FFUJ_01841	conserved uncharacterized protein			1.24824	6.60667e-06	1.57957e-05	16.654	14.279	9.902	7.296
FFUJ_01843	related to chaperone HLJ1			2.46608	1.64532e-10	2.80157e-09	28.972	17.729	100.215	5.005
FFUJ_01846	related to transcription initiation factor TFIID			2.47486	3.68704e-10	4.90811e-09	20.278	12.643	132.655	9.312
FFUJ_01849	probable histone H2A F/Z family member HTZ1			2.39948	9.5403e-09	6.03482e-08	17.988	17.493	49.373	6.916
FFUJ_01851	conserved uncharacterized protein			3.34524	4.76836e-10	6.05779e-09	19.832	10.927	113.229	5.567
FFUJ_01853	conserved uncharacterized protein			2.06979	0.00320591	0.00449708	37.193	22.881	18.592	11.22
FFUJ_01854	conserved uncharacterized protein			1.41862	0.000649581	0.00101282	19.133	9.357	45.676	4.207
FFUJ_01855	conserved uncharacterized protein			1.31834	9.96688e-05	0.000181303	38.043	24.24	74.451	4.367
FFUJ_01859	conserved uncharacterized protein			1.12956	2.51986e-05	5.22215e-05	24.503	10.132	11.97	3.471
FFUJ_01861	conserved uncharacterized protein		Zn(2)-C6 fungal-type DNA-binding domain	1.41176	0.000151935	0.000266663	33.442	27.258	37.774	4.557
FFUJ_01862	related to pathway-specific nitrogen regulator		Zn(2)-C6 fungal-type DNA-binding domain; Transcription factor, fungi	1.97582	1.04981e-08	6.50354e-08	19.643	10.758	48.622	4.583
FFUJ_01863	related to enoyl-CoA hydratase/isomerase			-2.21768	3.70364e-09	2.8751e-08	19.368	13.583	16.114	2.475
FFUJ_01865	probable protein kinase PAK1			-1.32407	8.97164e-08	3.85835e-07	27.371	21.868	79.767	5.044
FFUJ_01867	related to lipoyltransferase			-1.10797	1.38743e-05	3.06463e-05	38.654	22.292	19.014	7.994
FFUJ_01868	probable chorismate synthase/flavin reductase, NADPH-dependent			1.42163	2.33448e-06	6.3571e-06	17.942	16.626	37.171	2.352
FFUJ_01870	conserved uncharacterized protein			1.0099	7.64665e-09	5.05299e-08	17.4	11.89	31.293	5.436
FFUJ_01873	conserved uncharacterized protein			2.37665	1.59987e-08	9.15978e-08	17.001	10.811	10.076	6.096
FFUJ_01877	conserved uncharacterized protein			2.25934	9.09552e-09	5.81935e-08	19.495	19.168	91.952	5.352
FFUJ_01879	probable ATP dependent RNA helicase			2.84861	5.07619e-12	2.86805e-10	21.746	13.438	34.808	8.117
FFUJ_01880	conserved uncharacterized protein			-1.73573	1.52202e-07	6.08201e-07	19.066	12.999	34.937	7.063
FFUJ_01882	related to E.coli dioxygenase			-2.94815	1.60607e-10	2.7523e-09	23.351	13.601	14.228	7.753
FFUJ_01885	uncharacterized protein			2.52877	3.48544e-11	9.5095e-10	18.663	11.452	26.875	6.937
FFUJ_01887	conserved uncharacterized protein			2.48038	0.000440979	0.000708063	31.336	22.681	11.147	6.341
FFUJ_01888	conserved uncharacterized protein			2.31352	5.26368e-07	1.75834e-06	41.645	26.823	11.255	6.524
FFUJ_01889	probable thiamine repressed nmt1 protein			1.23791	2.1811e-06	5.99265e-06	27.16	28.06	14.705	3.43
FFUJ_01890	conserved uncharacterized protein			1.86773	4.07263e-06	1.03426e-05	41.505	27.043	93.854	10.149
FFUJ_01894	probable PHO88 (involved in phosphate transport)			2.55659	1.29127e-10	2.34662e-09	22.728	16.42	98.153	6.493
FFUJ_01895	related to DNA repair protein RAD14			1.58938	1.52848e-08	8.82165e-08	27.648	22.389	62.641	2.856
FFUJ_01896	probable signal transduction scaffold protein, essential for virulence and fertility			1.49676	2.81273e-07	1.02504e-06	20.321	12.858	48.617	6.256
FFUJ_01897	probable acetylglutamate kinase/N-acetyl-gamma-glutamyl-phosphate reductase precursor (ARG-6)			2.70345	1.16603e-11	4.68281e-10	17.512	12.056	13.575	10.768
FFUJ_01902	probable DIP5 - glutamate and aspartate permease			-2.67567	1.38085e-05	3.05278e-05	26.257	11.653	26.25	5.274
FFUJ_01903	conserved uncharacterized protein			1.12519	1.0351e-06	3.14209e-06	20.936	22.451	13.099	10.124
FFUJ_01905	related to nitrilases, putative pseudogene			1.15361	3.38557e-08	1.71781e-07	17.936	15.268	84.933	6.413
FFUJ_01906	conserved uncharacterized protein			2.57924	2.0009e-05	4.25099e-05	22.821	35.198	104.854	4.924
FFUJ_01907	conserved uncharacterized protein			4.25799	1.53757e-07	6.13434e-07	14.4	19.122	8.407	7.362
FFUJ_01908	conserved uncharacterized protein			1.36374	4.78165e-06	1.18979e-05	23.175	15.067	8.37	2.452
FFUJ_01909	conserved uncharacterized protein			4.41318	1.23693e-06	3.66808e-06	8.052	22.705	3.9	4.649
FFUJ_01910	conserved uncharacterized protein			2.0755	1.65544e-05	3.58651e-05	22.158	15.468	10.61	7.763
FFUJ_01911	conserved uncharacterized protein			2.07415	8.6521e-06	2.01164e-05	9.699	6.293	13.629	3.977
FFUJ_01913	related to kinesin-like protein			2.55411	7.25583e-09	4.86293e-08	20.009	15.068	49.444	5.083
FFUJ_01915	related to alcohol dehydrogenase, class C			4.10317	8.35471e-08	3.63845e-07	17.161	17.552	6.404	6.194
FFUJ_01916	conserved uncharacterized protein			1.52507	1.986e-07	7.61806e-07	29.084	32.946	20.273	7.47
FFUJ_01924	uncharacterized protein			-1.61233	1.654e-07	6.52438e-07	11.67	34.452	7.204	0.993
FFUJ_01926	conserved uncharacterized protein			3.22834	2.23513e-10	3.4138e-09	9.287	14.792	6.674	3.06
FFUJ_01927	conserved uncharacterized protein			1.34884	0.0012193	0.00182591	12.875	16.24	26.017	1.774
FFUJ_01928	probable pH-response regulator palA protein			2.56023	3.27493e-08	1.66844e-07	11.504	12.713	34.863	5.298
FFUJ_01930	conserved uncharacterized protein			-3.11674	2.94155e-08	1.52759e-07	14.694	10.479	7.285	7.606
FFUJ_01933	uncharacterized protein			-2.6728	6.31032e-10	7.4092e-09	7.931	3.402	4.53	4.709
FFUJ_01934	uncharacterized protein			-1.00503	1.5921e-07	6.31339e-07	6.384	12.317	6.514	1.846
FFUJ_01937	related to inositol phosphatase			-1.72928	4.45886e-09	3.32898e-08	10.872	9.108	6.992	8.737
FFUJ_01938	conserved uncharacterized protein			-2.23489	1.0015e-09	1.04816e-08	8.549	8.893	5.639	10.478
FFUJ_01941	uncharacterized protein			-3.1651	1.54526e-09	1.4643e-08	6.128	9.107	10.7	62.026
FFUJ_01942	conserved uncharacterized protein			2.0984	9.98593e-09	6.26371e-08	9.424	4.549	38.431	3.198
FFUJ_01943	related to cholinesterase			-2.26163	1.13678e-08	6.94217e-08	18.241	15.892	7.843	14.08
FFUJ_01944	related to allantoate permease			-2.7271	2.30552e-06	6.28965e-06	15.106	5.715	6.327	5.301
FFUJ_01945	related to amidohydrolase family protein			1.18302	6.37208e-05	0.000120188	9.054	7.33	4.642	4.876
FFUJ_01946	conserved uncharacterized protein			-4.18128	6.059e-12	3.03536e-10	10.139	12.162	6.79	11.494
FFUJ_01948	conserved uncharacterized protein			1.09123	1.57399e-05	3.42535e-05	17.021	54.467	6.512	11.924
FFUJ_01951	related to flavonol synthase-like protein			-3.03834	9.54566e-09	6.03541e-08	11.177	10.211	5.984	10.196
FFUJ_01954	conserved uncharacterized protein			-2.05524	9.01219e-09	5.77587e-08	8.196	4.107	6.805	8.321
FFUJ_01955	uncharacterized protein			-1.08573	0.000265968	0.00044394	5.53	4.131	4.283	4.611
FFUJ_01956	uncharacterized protein			-1.18792	1.36799e-05	3.02836e-05	5.471	6.626	6.499	14.725
FFUJ_01962	conserved uncharacterized protein			1.57126	7.77472e-08	3.42859e-07	22.968	36.977	10.022	20.728
FFUJ_01963	uncharacterized protein			-1.9232	8.98415e-07	2.77825e-06	14.044	16.069	8.836	24.295
FFUJ_01964	probable D-amino-acid oxidase			-2.8448	4.27492e-09	3.22235e-08	13.051	15.672	9.066	20
FFUJ_01965	conserved uncharacterized protein			-3.88689	8.80752e-10	9.46163e-09	10.692	7.351	5.88	13.919
FFUJ_01966	conserved uncharacterized protein			-1.49371	5.14437e-05	9.90833e-05	8.377	12.052	2.963	10.609
FFUJ_01969	uncharacterized protein			-3.11594	5.04254e-10	6.27787e-09	10.47	9.329	7.573	18.631
FFUJ_01970	related to transcription factor, SIN3 binding		Zn(2)-C6 fungal-type DNA-binding domain; Transcription factor, fungi	1.09545	5.0532e-07	1.69974e-06	12.437	12.325	7.541	16.927
FFUJ_01971	related to 3-oxoadipate enol-lactonase II			1.79184	3.19022e-08	1.63414e-07	17.326	19.095	8.802	20.278
FFUJ_01972	conserved uncharacterized protein		Transcription factor, fungi	1.66252	8.71682e-06	2.02481e-05	9.407	6.823	8.925	6.355
FFUJ_01974	related to D-amino acid hydantoin hydrolase (hydantoinase)			2.50992	2.91135e-09	2.37798e-08	12.362	7.334	7.282	6.548
FFUJ_01975	related to quinate transport protein			-1.954	1.77468e-09	1.6323e-08	11.86	9.336	8.064	16.99
FFUJ_01977	related to allantoate permease			-2.4706	3.5248e-09	2.76746e-08	13.709	14.318	6.63	16.016
FFUJ_01982	related to 6-hydroxy-D-nicotine oxidase			-1.17545	1.36715e-08	8.05445e-08	13.03	10.323	6.638	24.628
FFUJ_01984	conserved uncharacterized protein			-2.74636	3.04005e-05	6.17335e-05	9.864	11.708	5.851	24.791
FFUJ_01985	putative trichothecene biosynthesis gene			1.10053	1.48704e-06	4.30695e-06	10.615	12.197	6.718	15.425
FFUJ_01986	conserved uncharacterized protein			2.04601	2.48348e-07	9.2227e-07	9.469	7.921	4.245	13.495
FFUJ_01995	related to cytochrome P450 monooxygenase			-1.32868	1.86884e-06	5.25183e-06	10.74	9.966	5.104	25.253
FFUJ_01996	related to C4-dicarboxylate transport protein mae1			-3.08113	3.88046e-10	5.0934e-09	7.544	8.733	5.458	9.258
FFUJ_01997	conserved uncharacterized protein			1.57234	5.07467e-07	1.7062e-06	19.995	25.241	22.085	20.876
FFUJ_01998	related to hsp70 protein			1.89714	1.77839e-06	5.02394e-06	26.869	23.369	34.719	21.162
FFUJ_02000	conserved uncharacterized protein			-1.29144	3.70791e-05	7.3797e-05	10.392	10.781	7.037	19.798
FFUJ_02001	uncharacterized protein			-4.10276	6.01067e-09	4.19769e-08	8.095	8.572	6.713	19.296
FFUJ_02003	uncharacterized protein			-2.82898	1.62465e-11	5.74516e-10	9.625	7.353	6.185	15.937
FFUJ_02004	uncharacterized protein			-1.82219	1.79272e-06	5.06063e-06	9.418	9.986	5.67	20.127
FFUJ_02005	uncharacterized protein			-1.74922	1.41648e-06	4.13203e-06	7.978	7.462	6.624	14.988
FFUJ_02007	related to tol protein			-2.46641	8.54069e-09	5.53267e-08	8.635	10.556	7.53	21.219
FFUJ_02008	related to pentafunctional arom polypeptide			-1.37547	7.1275e-07	2.28351e-06	6.701	16.73	6.711	21.604
FFUJ_02012	related to ARO1 - arom pentafunctional enzyme			-1.06795	1.30411e-08	7.76524e-08	10.188	15.545	7.798	18.203
FFUJ_02015	conserved uncharacterized protein			-1.0399	0.000190085	0.000326864	10.506	6.153	6.043	18.42
FFUJ_02017	probable alpha-glucoside transport protein			-2.21834	2.92981e-06	7.74804e-06	5.966	5.389	6.199	14.253
FFUJ_02020	related to 2,4-dienoyl-CoA reductase precursor			1.36452	0.00435953	0.00600765	7.348	13.39	5.407	10.855
FFUJ_02022	non-ribosomal peptide synthetase	NRPS21/SidE-related		-2.38229	1.74505e-09	1.61393e-08	8.699	11.355	6.984	16.723
FFUJ_02023	uncharacterized protein			2.66749	1.80079e-08	1.01023e-07	18.823	46.515	7.563	17.447
FFUJ_02024	uncharacterized protein			3.46637	3.57116e-12	2.37482e-10	22.182	49.129	10.171	16.983
FFUJ_02025	related to xylan 1,4-beta-xylosidase			-1.30737	2.50565e-05	5.19842e-05	8.711	9.1	5.981	24.682
FFUJ_02028	related to nicotinamide mononucleotide permease			-2.53774	8.92202e-11	1.77366e-09	8.786	10.757	4.59	19.797
FFUJ_02030	conserved uncharacterized protein			-1.29954	1.2148e-05	2.72235e-05	12.916	12.566	7.105	20.12
FFUJ_02034	conserved uncharacterized protein			2.16227	5.23559e-07	1.75104e-06	9.82	14.124	4.556	35.319
FFUJ_02035	conserved uncharacterized protein			-1.4074	6.15249e-06	1.48418e-05	12.553	9.971	6.115	37.57
FFUJ_02039	conserved uncharacterized protein			-2.82809	2.54729e-08	1.34847e-07	9.171	15.771	6.051	35.128
FFUJ_02040	uncharacterized protein			1.7504	5.03777e-06	1.24691e-05	17.955	22.594	6.609	25.925
FFUJ_02043	related to D-alanine aminotransferase			-1.64141	1.08201e-08	6.68872e-08	13.804	17.845	5.181	21.07
FFUJ_02046	probable monoamine oxidase N			-1.18289	1.52394e-06	4.40193e-06	14.241	20.088	6.671	23.654
FFUJ_02048	related to E.coli galactoside O-acetyltransferase			2.16268	8.09698e-09	5.28855e-08	15.058	14.469	7.572	14.826
FFUJ_02052	uncharacterized protein			-1.18341	1.13356e-05	2.56299e-05	19.593	15.501	10.396	25.442
FFUJ_02053	probable acetyl-CoA synthetase			1.54903	6.76981e-05	0.000127052	10.386	11.912	6.295	14.313
FFUJ_02054	conserved uncharacterized protein			-2.77063	1.17486e-07	4.85749e-07	27.428	22.295	8.616	24.781
FFUJ_02060	uncharacterized protein			1.94709	1.03749e-08	6.45338e-08	19.956	13.055	10.036	20.53
FFUJ_02068	uncharacterized protein			-3.76582	3.85624e-11	1.01855e-09	4.216	1.759	7.071	21.847
FFUJ_02070	conserved uncharacterized protein			-1.39887	6.12575e-05	0.000116081	12.275	14.019	6.617	27.522
FFUJ_02072	related to C6 zink-finger protein PRO1A		Zn(2)-C6 fungal-type DNA-binding domain	-1.02817	1.00556e-06	3.06543e-06	7.642	3.556	7.437	23.297
FFUJ_02075	conserved uncharacterized protein			3.57075	2.4251e-08	1.29658e-07	17.157	76.171	4.181	25.638
FFUJ_02076	conserved uncharacterized protein			4.03396	6.44272e-09	4.42945e-08	12.39	49.481	6.114	24.734
FFUJ_02077	FMS1 - Protein involved in the biosynthesis of pantothenic acid			-2.71904	0.00026926	0.000448985	22.114	21.206	7.115	14.459
FFUJ_02078	probable HOL1 - Putative substrate-H+ antiporter - unknown biological function			-1.44852	0.0111013	0.0144783	18.514	9.143	6.979	18.47
FFUJ_02082	related to sorbitol utilization protein sou1			-1.66209	8.64598e-08	3.73822e-07	14.597	3.388	9.366	38.169
FFUJ_02083	conserved uncharacterized protein			-1.10404	2.41252e-06	6.53764e-06	9.081	4.553	6.282	24.205
FFUJ_02086	conserved uncharacterized protein			-2.38271	1.60482e-06	4.60108e-06	17.428	12.66	5.259	22.252
FFUJ_02087	related to multidrug resistance protein			-2.81688	0.000466787	0.000746472	12.293	9.233	6.116	25.622
FFUJ_02088	uncharacterized protein			-2.84376	2.99413e-07	1.07937e-06	10.114	7.167	7.797	44.717
FFUJ_02091	related to transposase		Helix-turn-helix, Psq	-1.7244	7.65751e-08	3.38485e-07	6.379	9.303	7.019	25.927
FFUJ_02092	related to mitochondrial cytosolically directed NADH dehydrogenase			1.97557	1.5787e-10	2.7303e-09	5.049	5.962	5.791	19.623
FFUJ_02095	conserved uncharacterized protein			-2.01239	3.80219e-09	2.93138e-08	8.509	8.792	6.006	33.814
FFUJ_02097	conserved uncharacterized protein		Transcription factor Jun; Basic-leucine zipper (bZIP) transcription factor; bZIP transcription factor, bZIP-1	-1.29807	0.000153129	0.000268508	8.976	1.98	7.034	40.489
FFUJ_02102	related to small s protein			-2.80769	8.00545e-09	5.23787e-08	6.22	6.538	6.278	36.865
FFUJ_02103	related to triacylglycerol lipase V precursor			-1.45096	1.32868e-05	2.94872e-05	7.059	8.042	6.196	37.416
FFUJ_02104	uncharacterized protein			1.74718	4.71839e-07	1.60218e-06	9.178	8.825	7.496	42.905
FFUJ_02105	polyketide synthase	PKS6 (Fusaric Acid)		6.58386	1.26173e-16	1.51338e-12	5.828	5.283	4.906	19.333
FFUJ_02106	uncharacterized protein	PKS6 (Fusaric Acid)		4.22391	3.48971e-11	9.5095e-10	10.1	11.996	3.851	20.503
FFUJ_02107	probable aspartate kinase	PKS6 (Fusaric Acid)		4.00464	1.27423e-09	1.26238e-08	9.474	11.56	8.333	29.138
FFUJ_02108	conserved uncharacterized protein	PKS6 (Fusaric Acid)		6.2635	1.43294e-14	1.05059e-11	10.797	8.093	8.941	20.787
FFUJ_02109	probable homoserine O-acetyltransferase	PKS6 (Fusaric Acid)		3.43963	2.21678e-09	1.93473e-08	5.486	9.393	5.917	12.006
FFUJ_02112	related to zinc-binding dehydrogenase			3.96718	2.04413e-09	1.81998e-08	7.61	13.079	5.15	14.803
FFUJ_02113	probable reductase RED1			5.2728	1.69831e-12	1.62264e-10	8.819	16.596	6.617	13.771
FFUJ_02114	probable O-acetylhomoserine (thiol)-lyase			5.28421	3.06066e-13	5.97385e-11	10.309	13.433	6.459	21.411
FFUJ_02115	related to nonribosomal peptide synthetase MxcG (component of the myxochelin iron transport regulon)			5.48772	2.49457e-14	1.48005e-11	8.847	10.894	7.718	21.703
FFUJ_02116	probable L-lactate dehydrogenase (cytochrome)			5.89251	3.56828e-14	1.62617e-11	11.604	17.466	7.326	13.513
FFUJ_02117	conserved uncharacterized protein		Zn(2)-C6 fungal-type DNA-binding domain	3.83097	1.50801e-12	1.51973e-10	12.656	16.994	6.815	18.946
FFUJ_02118	probable mfs-multidrug-resistance transporter			3.88191	5.57587e-10	6.75805e-09	9.566	10.658	8.674	14.179
FFUJ_02119	related to cutinase transcription factor 1 beta		Zn(2)-C6 fungal-type DNA-binding domain; Transcription factor, fungi	5.40408	5.06449e-15	8.84114e-12	17.63	18.522	8.635	16.291
FFUJ_02120	conserved uncharacterized protein		Zn(2)-C6 fungal-type DNA-binding domain	2.52099	9.4893e-09	6.00736e-08	6.93	6.276	5.636	17.876
FFUJ_02121	conserved uncharacterized protein			-1.86164	2.82299e-05	5.78335e-05	6.483	16.719	6.727	19.047
FFUJ_02127	uncharacterized protein			-1.85	9.35161e-07	2.87767e-06	7.749	6.103	6.856	19.428
FFUJ_02128	conserved uncharacterized protein			1.10217	2.24999e-05	4.71685e-05	7.874	5.781	7.632	25.424
FFUJ_02129	uncharacterized protein			-1.02931	4.59436e-06	1.14871e-05	22.19	14.201	16.321	14.311
FFUJ_02130	retrotransposon HobS hobase (N-terminal fragment)			-1.31468	3.02312e-09	2.45194e-08	37.686	24.512	17.638	27
FFUJ_02131	uncharacterized protein			-1.40693	2.23686e-07	8.42763e-07	38.777	33.669	45.415	39.208
FFUJ_02132	uncharacterized protein			-3.19043	1.83028e-09	1.67015e-08	6.887	4.846	6.374	18.265
FFUJ_02133	related to RTM1 protein			-1.30651	0.000613572	0.00096056	8.833	6.661	6.964	21.44
FFUJ_02138	related to glucose/galactose transporter			-1.09067	2.65628e-06	7.10976e-06	7.668	7.122	5.472	16.605
FFUJ_02145	related to linoleate diol synthase			-2.75846	2.36562e-07	8.84622e-07	6.781	13.452	7.493	24.421
FFUJ_02148	related to glu/asp-tRNA amidotransferase subunit A			1.62939	1.95346e-07	7.52011e-07	5.733	8.504	4.177	14.51
FFUJ_02149	related to C6 zink-finger protein PRO1A			-1.14733	3.13796e-07	1.12299e-06	8.545	12.05	6.882	12.115
FFUJ_02150	uncharacterized protein			2.15492	2.12407e-10	3.2876e-09	5.359	17.1	6.57	12.253
FFUJ_02151	uncharacterized protein			-2.49331	9.64503e-07	2.95766e-06	7.495	8.921	9.286	28.788
FFUJ_02155	related to transaminase type I			-2.97265	2.09871e-09	1.85757e-08	8.703	7.006	6.491	19.814
FFUJ_02156	related to C6 zink-finger protein PRO1A		Zn(2)-C6 fungal-type DNA-binding domain	1.49669	5.22458e-07	1.74905e-06	9.757	8.342	5.686	14.035
FFUJ_02157	conserved uncharacterized protein			-2.13094	4.82279e-07	1.6321e-06	10.999	11.47	6.482	14.135
FFUJ_02161	uncharacterized protein			-1.57955	2.33598e-06	6.36004e-06	6.623	11.817	3.498	14.326
FFUJ_02164	probable acyl-CoA dehydrogenase			-1.09469	5.86131e-05	0.00011152	9.117	9.647	6.088	24.723
FFUJ_02170	related to isotrichodermin C-15 hydroxylase (cytochrome P-450 monooxygenase CYP65A1)			-4.25364	1.67801e-11	5.90302e-10	6.778	8.042	5.908	13.553
FFUJ_02173	conserved uncharacterized protein		Transcription factor, fungi	-2.68001	1.24734e-08	7.49253e-08	9.037	10.506	5.596	20.778
FFUJ_02177	uncharacterized protein			-4.33469	1.19027e-09	1.19576e-08	7.813	20.361	7.552	17.801
FFUJ_02181	conserved uncharacterized protein			-1.04514	1.18977e-05	2.67719e-05	10.721	13.031	7.053	15.372
FFUJ_02182	uncharacterized protein			-2.13576	2.08924e-06	5.77935e-06	10.595	10.009	6.135	16.116
FFUJ_02186	conserved uncharacterized protein			-1.91614	3.90932e-08	1.93777e-07	7.489	8.438	7.155	7.471
FFUJ_02189	uncharacterized protein			-1.02105	0.000218041	0.000370695	11.28	12.672	9.131	19.126
FFUJ_02190	conserved uncharacterized protein			-1.38432	2.89067e-05	5.90563e-05	16.678	9.167	7.289	13.238
FFUJ_02192	probable bifunctional P-450:NADPH-P450 reductase			-1.5763	0.000153273	0.000268696	11.988	9.357	42.871	11.754
FFUJ_02193	related to DAL5 - Allantoate and ureidosuccinate permease			-1.89132	2.99676e-05	6.09141e-05	13.577	11.497	10.829	13.847
FFUJ_02196	conserved uncharacterized protein			-1.39024	0.000140189	0.000247347	6.924	10.795	5.377	11.261
FFUJ_02198	conserved uncharacterized protein			3.42315	2.32461e-10	3.50066e-09	12.246	25.709	7.722	5.865
FFUJ_02204	related to 1-aminocyclopropane-1-carboxylate synthase			-1.45344	1.20818e-07	4.98292e-07	12	10.975	9.563	18.133
FFUJ_02209	uncharacterized protein			-1.29616	0.00100501	0.00152288	7.335	10.922	7.768	17.42
FFUJ_02210	related to ankyrin			-2.15199	6.89154e-10	7.90031e-09	7.677	14.772	6.853	14.424
FFUJ_02216	probable catalase isozyme P			-1.01963	5.01826e-05	9.69901e-05	9.052	11.745	6.379	14.986
FFUJ_02217	related to tol protein			-1.93937	1.93107e-11	6.39253e-10	12.776	25.638	7.757	19.936
FFUJ_02222	uncharacterized protein	PKS1	Zn(2)-C6 fungal-type DNA-binding domain	-2.84208	1.52831e-10	2.66077e-09	3.971	3.922	4.607	13.57
FFUJ_02223	conserved uncharacterized protein	PKS1	Transcription factor, fungi	-1.17951	9.79012e-05	0.000178346	4.937	6.643	4.848	10.676
FFUJ_02224	related to multidrug resistant protein			-1.41223	9.31802e-07	2.86968e-06	6.236	5.114	5.691	16.221
FFUJ_02226	uncharacterized protein			-2.55773	9.37068e-09	5.95484e-08	10.807	14.975	8.547	24.191
FFUJ_02227	uncharacterized protein			-1.9942	2.65796e-06	7.11297e-06	8.442	12.571	7.112	14.979
FFUJ_02228	related to multidrug resistance protein fnx1			-2.70537	4.27746e-09	3.22235e-08	6.874	2.999	5.624	18.731
FFUJ_02229	related to gibberellin 20-oxidase			-2.39823	6.36474e-09	4.38386e-08	5.976	12.985	6.686	17.026
FFUJ_02230	probable ACC deaminase			-2.42497	1.31142e-05	2.91429e-05	2.521	3.356	3.311	6.048
FFUJ_02232	conserved uncharacterized protein			-1.90677	6.84274e-09	4.66552e-08	8.153	4.05	6.934	25.491
FFUJ_02235	uncharacterized protein			-1.01723	0.00133133	0.00198144	5.532	5.197	5.075	17.306
FFUJ_02237	related to monocarboxylate transporter 2			-2.43808	3.88589e-07	1.3525e-06	11.234	10.555	5.835	14.851
FFUJ_02238	related to lambda-crystallin			-2.11065	5.24434e-09	3.76393e-08	9.521	12.228	5.631	22.624
FFUJ_02241	related to general amidase			-2.36197	4.83622e-07	1.63589e-06	15.982	14.472	7.224	17.646
FFUJ_02242	related to malonyl CoA synthetase			1.51673	1.5586e-06	4.48653e-06	11.644	15.459	5.794	13.368
FFUJ_02244	conserved uncharacterized protein		Zn(2)-C6 fungal-type DNA-binding domain; Transcription factor, fungi	1.91141	1.12752e-09	1.14435e-08	15.734	10.621	6.257	13.19
FFUJ_02246	conserved uncharacterized protein			-2.49654	2.73052e-09	2.26598e-08	13.382	7.275	7.683	22.121
FFUJ_02247	related to aldo/keto reductase			-2.81842	1.33032e-08	7.89005e-08	11.595	7.517	5.847	14.806
FFUJ_02248	related to lipase (lipP)			-2.11307	2.7542e-08	1.44599e-07	14.731	8.046	5.629	11.955
FFUJ_02249	related to neutral amino acid permease			-3.25235	2.15801e-10	3.32302e-09	7.85	11.111	5.368	19.655
FFUJ_02250	related to phthalate 4,5-dioxygenase oxygenase reductase subunit			1.26827	5.35647e-07	1.78419e-06	11.296	10.582	7.427	15.612
FFUJ_02254	related to chitinase			-2.54799	2.16296e-07	8.18202e-07	7.594	6.541	5.011	9.188
FFUJ_02255	related to agglutinin isolectin 1 precursor			-1.15183	0.000215472	0.000366493	6.71	7.227	13.013	16.31
FFUJ_02256	conserved uncharacterized protein			-0.996424	2.1568e-06	5.93673e-06	7.951	7.636	7.975	16.034
FFUJ_02259	conserved uncharacterized protein			-1.66623	0.000641524	0.00100098	12.459	9.641	8.155	27.548
FFUJ_02262	conserved uncharacterized protein			-1.30929	5.61085e-08	2.61555e-07	10.884	8.115	5.743	24.143
FFUJ_02263	conserved uncharacterized protein			-2.76529	1.08907e-08	6.71631e-08	10.191	3.928	4.814	21.132
FFUJ_02265	conserved uncharacterized protein			-2.70443	2.61098e-09	2.19221e-08	15.177	5.835	8.145	21.959
FFUJ_02266	conserved uncharacterized protein			-2.70288	2.06505e-09	1.83534e-08	10.326	8.096	7.453	19.488
FFUJ_02267	related to general amidase			-1.5	1.49038e-05	3.2604e-05	13.848	12.487	7.764	15.238
FFUJ_02268	conserved uncharacterized protein			-4.09176	9.15195e-11	1.80505e-09	12.543	5.429	6.909	18.593
FFUJ_02269	related to HOL1 - Putative substrate-H+ antiporter - unknown biological function			-3.15574	6.69335e-08	3.03167e-07	14.678	8.21	8.133	20.807
FFUJ_02270	conserved uncharacterized protein		Zn(2)-C6 fungal-type DNA-binding domain	1.11789	2.61301e-08	1.38035e-07	12.339	10.928	14.092	11.187
FFUJ_02271	related to acid phosphatase precursor			-1.14444	1.15419e-07	4.78123e-07	17.703	10.27	9.258	14.654
FFUJ_02276	conserved uncharacterized protein		Zn(2)-C6 fungal-type DNA-binding domain; Transcription factor, fungi	-1.7214	2.82753e-07	1.02993e-06	13.353	13.702	9.054	18.607
FFUJ_02279	conserved uncharacterized protein			-1.42819	0.00327172	0.00458383	8.689	6.208	13.916	7.638
FFUJ_02282	related to ROT2 - glucosidase II, catalytic subunit			-2.4035	1.6131e-07	6.3882e-07	13.508	10.438	7.652	20.215
FFUJ_02283	related to beta transducin-like protein			-3.07293	3.45069e-13	6.56461e-11	11.896	14.493	6.571	14.855
FFUJ_02284	related to tol protein			-1.67695	2.84348e-07	1.03449e-06	16.388	10.813	8.549	21.921
FFUJ_02286	related to heterokaryon incompatibility protein het-6			-3.00874	1.66409e-06	4.74387e-06	18.044	19.85	6.331	17.758
FFUJ_02287	probable xanthine dehydrogenase			-4.10398	2.32808e-05	4.86698e-05	15.612	9.724	8.413	15.234
FFUJ_02289	uncharacterized protein			-3.09195	1.2626e-07	5.17471e-07	17.132	10.647	7.587	18.784
FFUJ_02290	uncharacterized protein			-1.71467	2.41181e-07	8.99209e-07	16.678	14.965	8.921	24.296
FFUJ_02293	conserved uncharacterized protein		Zn(2)-C6 fungal-type DNA-binding domain; Transcription factor, fungi	1.56441	4.85498e-07	1.64115e-06	17.1	14.894	7.617	17.816
FFUJ_02295	conserved uncharacterized protein		Negative transcriptional regulator	-1.49345	0.000655761	0.00102129	18.737	7.323	9.57	18.984
FFUJ_02301	conserved uncharacterized protein			-1.01879	6.46071e-07	2.0967e-06	11.332	13.422	7.018	14.951
FFUJ_02303	related to tetracycline resistance protein from transposon Tn4351/Tn4400			-1.28213	1.4169e-06	4.13245e-06	9.542	9.707	7.014	13.153
FFUJ_02305	conserved uncharacterized protein			-1.23234	4.4956e-05	8.78707e-05	9.229	9.968	7.171	15.772
FFUJ_02308	conserved uncharacterized protein		Zn(2)-C6 fungal-type DNA-binding domain	-1.51493	4.18292e-05	8.24028e-05	9.915	9.111	6.977	20.223
FFUJ_02316	uncharacterized protein			-1.34915	0.000430875	0.000693098	16.405	10.003	7.437	12.985
FFUJ_02320	uncharacterized protein		Transcription factor, fungi	-3.74831	5.36767e-11	1.24795e-09	8.048	11.437	7.639	17.096
FFUJ_02321	conserved uncharacterized protein			-2.58259	1.88821e-12	1.69928e-10	9.184	10.439	5.829	19.572
FFUJ_02322	conserved uncharacterized protein			-1.79148	1.51167e-07	6.04708e-07	10.581	14.691	6.673	15.54
FFUJ_02325	conserved uncharacterized protein			1.86493	1.32706e-06	3.90607e-06	11.741	10.873	6.453	9.682
FFUJ_02327	related to Staphylococcus multidrug resistance protein			1.89562	8.02878e-06	1.88179e-05	9.481	19.755	5.053	11.611
FFUJ_02331	uncharacterized protein			-2.41896	6.21008e-08	2.84633e-07	8.176	5.398	2.831	4.859
FFUJ_02332	uncharacterized protein			-1.37534	1.33173e-05	2.95375e-05	12.077	9.986	6.619	9.477
FFUJ_02334	related to lactose regulatory protein		Zn(2)-C6 fungal-type DNA-binding domain; Transcription factor, fungi	1.44591	1.01089e-06	3.07979e-06	8.45	9.227	5.506	9.315
FFUJ_02335	conserved uncharacterized protein			-2.12734	4.37681e-08	2.13499e-07	9.279	11.732	5.344	12.874
FFUJ_02337	related to putative transporter SEO1			-2.22445	4.65743e-10	5.93694e-09	9.711	12.978	8.083	13.523
FFUJ_02340	related to hydroxylase			-3.76495	4.98184e-11	1.19016e-09	8.654	12.863	6.145	12.106
FFUJ_02341	conserved uncharacterized protein			2.67574	2.20882e-10	3.37705e-09	10.338	28.289	7.949	17.541
FFUJ_02342	related to isovaleryl-CoA dehydrogenase			2.92072	7.3293e-12	3.45304e-10	9.921	10.826	5.2	9.208
FFUJ_02343	conserved uncharacterized protein			1.19811	1.43769e-08	8.38129e-08	8.059	8.259	5.396	14.424
FFUJ_02346	related to multidrug resistant protein			-1.72837	0.000112305	0.000201941	6.979	10.645	6.263	12.144
FFUJ_02347	conserved uncharacterized protein			-2.25983	1.48096e-07	5.93686e-07	10.103	8.816	6.741	6.957
FFUJ_02348	related to ABC transporter			-1.23158	2.26927e-07	8.52836e-07	10.319	19.559	7.309	12.756
FFUJ_02352	related to YRO2 protein			1.50552	9.34732e-08	3.9999e-07	13.609	18.407	8.733	6.646
FFUJ_02354	conserved uncharacterized protein		Zn(2)-C6 fungal-type DNA-binding domain; Transcription factor, fungi	1.1678	1.01801e-06	3.10023e-06	9.739	6.832	7.284	12.444
FFUJ_02355	conserved uncharacterized protein			1.02395	2.88435e-06	7.64262e-06	10.132	11.678	6.963	11.806
FFUJ_02356	conserved uncharacterized protein			1.32197	1.8347e-06	5.16457e-06	8.527	13.036	7.959	16.365
FFUJ_02359	conserved uncharacterized protein			-1.6635	6.03966e-07	1.97842e-06	18.551	17.369	11.536	24.481
FFUJ_02360	related to multidrug resistance protein			-2.63001	2.17147e-06	5.97164e-06	15.796	8.691	9.645	17.416
FFUJ_02363	related to transaldolase			-1.74082	6.26313e-07	2.04317e-06	9.411	9.414	8.27	7.787
FFUJ_02364	related to transaldolase			1.30691	2.68552e-06	7.17652e-06	17.488	20.993	11.382	5.384
FFUJ_02365	related to protoheme IX farnesyltransferase, mitochondrial precursor			1.48882	1.3896e-06	4.06468e-06	15.583	7.014	45.002	7.774
FFUJ_02366	conserved uncharacterized protein			-2.24519	3.17899e-07	1.13485e-06	7.598	2.626	8.687	7.837
FFUJ_02370	related to alpha-L-arabinofuranosidase 1			-2.03066	1.46218e-08	8.49771e-08	14.259	7.626	9.438	8.71
FFUJ_02372	related to sugar transport protein STP1			-1.07536	1.82005e-05	3.90319e-05	17.246	9.719	18.906	17.012
FFUJ_02375	related to FAT1 - very long-chain fatty acyl-CoA synthetase			2.36401	2.70374e-12	2.05339e-10	17.706	20.367	61.541	7.89
FFUJ_02377	conserved uncharacterized protein			1.00685	3.55694e-07	1.25222e-06	18.037	21.356	9.825	9.058
FFUJ_02382	uncharacterized protein			-2.53672	7.40312e-09	4.93399e-08	10.48	8.575	9.152	11.59
FFUJ_02383	conserved uncharacterized protein			-1.01901	1.83774e-07	7.14601e-07	8.058	6.653	6.706	13.124
FFUJ_02384	conserved uncharacterized protein			-2.09622	2.68178e-09	2.23417e-08	15.212	8.227	9.2	13.692
FFUJ_02387	conserved uncharacterized protein			-1.13163	6.2196e-07	2.02985e-06	13.261	10.457	8.132	18.654
FFUJ_02388	probable alcohol oxidase			-1.91449	1.37695e-08	8.09948e-08	11.851	11.808	7.705	19.98
FFUJ_02389	related to high affinity methionine permease			-1.91818	1.34232e-06	3.94405e-06	25.541	14.919	39.102	10.932
FFUJ_02390	conserved uncharacterized protein			-3.87754	3.42186e-05	6.8597e-05	14.697	8.527	10.663	8.536
FFUJ_02392	related to SPT5 - transcription elongation protein			1.09641	0.000225665	0.000382789	15.307	11.366	44.522	12.727
FFUJ_02393	related to human HAN11 protein and petunia an11 protein			1.16948	0.000664003	0.00103359	20.302	14.377	87.908	9.014
FFUJ_02394	related to cellular myosin heavy chain, type a			-1.37601	1.44327e-08	8.40731e-08	20.29	17.872	68.713	11.325
FFUJ_02395	conserved uncharacterized protein			3.77944	1.1331e-07	4.70554e-07	17.033	35.174	94.307	8.806
FFUJ_02397	related to multidrug resistant protein			-2.58183	3.26348e-08	1.66374e-07	17.54	15.247	16.272	20.25
FFUJ_02398	conserved uncharacterized protein		Zn(2)-C6 fungal-type DNA-binding domain	-1.16348	7.25503e-07	2.31893e-06	37.154	27.041	16.705	49.858
FFUJ_02399	related to human P1/eIF-2a protein kinase			1.82813	1.53975e-06	4.43909e-06	19.951	18.352	55.678	18.814
FFUJ_02404	uncharacterized protein			-1.27505	5.33855e-06	1.31186e-05	17.099	15.64	7.103	14.613
FFUJ_02405	uncharacterized protein			-1.7815	8.05002e-09	5.26245e-08	18.884	2.988	4.711	10.729
FFUJ_02408	conserved uncharacterized protein			1.53391	5.00664e-05	9.67778e-05	22.885	18.34	45.569	9.514
FFUJ_02414	conserved uncharacterized protein			-2.15701	1.82126e-09	1.66293e-08	17.425	11.532	8.778	8.003
FFUJ_02415	uncharacterized protein			-2.50146	1.42296e-10	2.51893e-09	17.404	11.404	12.77	8.05
FFUJ_02416	related to nitrate reductase [NADPH]			1.07199	4.02144e-06	1.0242e-05	17.75	10.025	58.07	9.358
FFUJ_02421	probable uric acid-xanthine permease			-2.71873	3.28867e-06	8.58528e-06	36.133	17.407	28.305	9.973
FFUJ_02422	related to maleylacetate reductase			0.998003	0.00028699	0.000475805	20.963	20.488	68.536	6.09
FFUJ_02423	conserved uncharacterized protein			1.42578	1.3905e-10	2.47311e-09	25.18	15.723	94.623	5.705
FFUJ_02427	conserved uncharacterized protein			-1.14351	0.00189022	0.00274156	31.354	14.286	12.802	14.081
FFUJ_02428	related to integral membrane protein PTH11			1.3794	8.76388e-06	2.03448e-05	12.558	2.399	92.203	19.125
FFUJ_02430	conserved uncharacterized protein			-1.08302	0.0269595	0.0333999	37.338	14.96	79.745	13.494
FFUJ_02431	conserved uncharacterized protein			1.84577	6.1995e-06	1.49338e-05	26.604	30.425	28.61	6.423
FFUJ_02432	related to diphthamide synthesis protein DPH2			1.03909	1.01566e-05	2.31873e-05	25.174	12.985	66.535	12.157
FFUJ_02433	conserved uncharacterized protein			1.02243	5.43927e-05	0.000104349	35.98	22.586	10.076	20.233
FFUJ_02434	conserved uncharacterized protein			-1.03325	6.93785e-07	2.22987e-06	30.933	20.484	10.554	21.152
FFUJ_02435	conserved uncharacterized protein			2.1533	5.66488e-09	4.01024e-08	22.463	14.891	8.958	58.151
FFUJ_02437	conserved uncharacterized protein		Zinc finger, C2H2-like	-1.05297	1.41981e-06	4.13934e-06	25.495	14.995	11.932	43.12
FFUJ_02439	uncharacterized protein			-1.12436	1.32447e-07	5.38858e-07	18.536	13.885	11.608	18.849
FFUJ_02443	conserved uncharacterized protein			2.10595	3.14307e-07	1.12416e-06	47.581	54.782	11.753	10.212
FFUJ_02444	conserved uncharacterized protein			-1.37436	1.75884e-05	3.78706e-05	49.921	18.129	87.958	10.61
FFUJ_02446	probable uracil phosphoribosyltransferase FUR1			2.07551	6.20214e-05	0.000117336	34.495	17.497	146.3	9.621
FFUJ_02447	conserved uncharacterized protein			3.017	5.76116e-10	6.91569e-09	23.935	18.233	53.213	8.986
FFUJ_02449	conserved uncharacterized protein			1.41889	2.45935e-09	2.09533e-08	31.963	18.751	14.078	11.229
FFUJ_02450	probable inosine triphosphate pyrophosphatase			1.97185	4.12227e-10	5.36204e-09	25.88	16.618	13.023	9.569
FFUJ_02452	probable myosin MYO2			2.66768	1.01371e-09	1.05603e-08	28.246	18.535	59.621	9.993
FFUJ_02453	probable SER33 - 3-phosphoglycerate dehydrogenase			4.69496	7.38382e-16	3.69905e-12	28.682	15.455	39.312	8.942
FFUJ_02454	probable nucleosome assembly protein I			1.90889	5.35619e-09	3.82778e-08	29.919	22.027	76.386	4.733
FFUJ_02456	conserved uncharacterized protein			2.41271	7.94036e-06	1.86316e-05	27.079	18.539	167.637	8.424
FFUJ_02459	conserved uncharacterized protein		Transcription factor jumonji/aspartyl beta-hydroxylase	1.13268	2.89634e-09	2.36967e-08	23.947	13.37	15.472	8.243
FFUJ_02460	probable SPB1 - required for ribosome synthesis, putative methylase			1.80498	5.51646e-07	1.82735e-06	18.587	16.14	34.639	8.629
FFUJ_02461	related to dynamin-like protein			2.55219	7.12584e-06	1.69132e-05	19.906	17.028	60.233	10.342
FFUJ_02463	conserved uncharacterized protein			1.04087	9.4731e-05	0.000172991	17.615	14.38	87.446	8.747
FFUJ_02464	related to samB			2.20143	4.24207e-05	8.34368e-05	23.818	14.958	87.806	9.239
FFUJ_02465	related to rRNA processing protein EBP2			2.07644	6.9801e-13	1.00534e-10	14.552	8.393	52.315	4.05
FFUJ_02467	probable cyanate lyase		Lambda repressor-like, DNA-binding	2.96307	2.36371e-08	1.26646e-07	30.394	21.771	15.118	11.662
FFUJ_02468	uncharacterized protein			-2.8971	1.55359e-08	8.93224e-08	25.937	15.438	12.703	7.866
FFUJ_02478	conserved uncharacterized protein			1.4139	2.77103e-10	3.99699e-09	25.95	25.473	173.815	9.447
FFUJ_02481	probable cyclophilin			2.26503	1.27191e-08	7.63093e-08	18.634	11.874	107.554	7.484
FFUJ_02482	related to ribosomal protein S13			1.60759	2.3835e-07	8.89978e-07	21.505	14.646	113.36	6.852
FFUJ_02483	related to microsomal dipeptidase precursor			2.60531	2.08571e-12	1.78845e-10	26.421	16.289	48.009	7.415
FFUJ_02488	related to APL5 - AP-3 complex subunit, gamma-adaptin, 107 KD			1.77766	1.13833e-08	6.94878e-08	21.908	15.858	51.591	9.579
FFUJ_02490	related to kinetoplast-associated protein KAP			1.20861	0.0264588	0.032812	24.008	21.65	26.784	6.41
FFUJ_02491	probable ABP140 - actin filament-binding protein			2.04958	1.75295e-10	2.90144e-09	22.147	21.524	41.609	6.838
FFUJ_02496	probable cyclin-dependent ser/thr protein kinase KIN28			1.35031	2.03921e-08	1.11974e-07	15.413	15.662	77.727	8.699
FFUJ_02497	related to Sls2 protein			2.32629	6.09297e-09	4.23745e-08	17.078	19.232	39.799	14.1
FFUJ_02499	related to cephalosporin C regulator 1 (cpcR1 gene)		DNA-binding RFX; Winged helix-turn-helix transcription repressor DNA-binding	1.42438	7.92533e-05	0.000146868	12.813	6.32	79.188	16.567
FFUJ_02501	related to Ca2+ channel			1.24736	8.43944e-06	1.96493e-05	20.825	19.816	72.379	14.522
FFUJ_02503	related to wound-responsive protein KED			1.72087	6.22621e-09	4.31842e-08	13.834	14.231	95.166	5.253
FFUJ_02505	conserved uncharacterized protein			1.64458	2.94286e-07	1.06481e-06	17.375	13.642	67.117	7.081
FFUJ_02506	related to S.pombe rad8 protein and Rdh54p			1.41451	2.59283e-06	6.961e-06	22.107	19.627	25.208	13.733
FFUJ_02508	conserved uncharacterized protein			2.84038	2.78435e-11	8.41972e-10	30.642	14.725	17.284	10.57
FFUJ_02509	related to Lysophospholipase			-1.00784	4.96199e-06	1.23018e-05	21.969	15.008	12.463	15.1
FFUJ_02514	related to YMR164c and Gal11p			2.35094	1.96663e-07	7.5592e-07	24.165	17.129	92.281	6.662
FFUJ_02515	probable CNB1 - calcineurin B, regulatory subunit			1.73977	1.8956e-08	1.05476e-07	24.391	30.197	120.088	6.968
FFUJ_02516	conserved uncharacterized protein			1.1761	2.57456e-07	9.50463e-07	19.577	14.496	11.976	4.776
FFUJ_02517	probable MRPS9 - mitochondrial ribosomal protein, small subunit			2.78757	8.72823e-10	9.42583e-09	18.767	16.434	77.168	5.648
FFUJ_02518	probable CAM1 - translation elongation factor eEF1 gamma homologue			2.74183	4.15787e-06	1.05271e-05	16.156	11.974	105.478	3.682
FFUJ_02519	conserved uncharacterized protein			1.13747	2.52716e-07	9.36177e-07	15.432	18.619	52.326	6.813
FFUJ_02521	related to GNT1 alphaN-acetylglucosamine transferase K. lactis			2.11069	2.07727e-10	3.24211e-09	29.153	21.8	21.449	7.753
FFUJ_02522	conserved uncharacterized protein			1.03234	0.000851592	0.00130544	21.54	14.193	50.264	5.837
FFUJ_02529	conserved uncharacterized protein			1.49612	0.000315691	0.000519065	22.55	16.021	34.347	8.697
FFUJ_02531	conserved uncharacterized protein			2.02664	0.000512853	0.000813817	26.967	18.416	10.54	4.25
FFUJ_02532	conserved uncharacterized protein			3.59998	2.35509e-10	3.53594e-09	15.989	28.491	17.86	12.738
FFUJ_02533	conserved uncharacterized protein			2.11173	1.26361e-11	4.86944e-10	22.018	21.79	83.721	5.603
FFUJ_02535	related to SPT4 - transcription elongation protein			2.15234	5.79172e-11	1.31036e-09	22.346	16.951	80.209	2.247
FFUJ_02536	conserved uncharacterized protein			-2.05999	9.92224e-07	3.02907e-06	25.337	34.685	27.217	11.354
FFUJ_02538	conserved uncharacterized protein			1.497	1.64255e-08	9.37335e-08	16.463	10.965	18.332	7.02
FFUJ_02539	probable abc1 protein precursor			2.19765	1.7937e-10	2.93656e-09	14.399	9.542	30.849	6.218
FFUJ_02540	related to B.subtilis spore outgrowth factor B			1.97042	1.51703e-09	1.44391e-08	26.761	20.74	12.479	8.512
FFUJ_02543	uncharacterized protein			-1.59968	2.32749e-05	4.86641e-05	27.343	11.028	9.797	5.853
FFUJ_02546	uncharacterized protein			-2.14896	1.75825e-09	1.62115e-08	21.288	18.327	8.579	8.533
FFUJ_02548	uncharacterized protein			1.3731	7.76333e-08	3.42658e-07	11.552	10.747	5.257	8.361
FFUJ_02549	uncharacterized protein			-1.9306	7.59651e-08	3.36183e-07	18.049	11.981	12.006	11.932
FFUJ_02552	uncharacterized protein			1.48281	7.45019e-06	1.75996e-05	27.322	17.83	15.538	5.634
FFUJ_02553	conserved uncharacterized protein			3.1161	2.18631e-09	1.91704e-08	34.4	50.392	10.891	5.386
FFUJ_02556	probable alpha-1,2-mannosyltransferase			1.03809	8.47948e-08	3.68425e-07	36.305	26.031	76.317	6.839
FFUJ_02558	conserved uncharacterized protein			-1.71165	3.04565e-08	1.57134e-07	26.694	19.923	11.196	5.149
FFUJ_02559	conserved uncharacterized protein			-1.86435	2.14295e-10	3.30322e-09	16.868	23.081	8.825	10.893
FFUJ_02561	uncharacterized protein			-1.34402	6.18454e-05	0.000117077	36.761	9.413	14.58	6.637
FFUJ_02564	conserved uncharacterized protein			-1.18863	6.50681e-05	0.000122499	18.092	12.859	9.466	7.158
FFUJ_02567	probable periodic tryptophan protein PWP2			1.77687	1.22733e-07	5.04528e-07	17.72	10.305	37.244	6.057
FFUJ_02574	probable ATP-binding multidrug cassette transport protein			-1.70728	0.000578124	0.000909422	23.079	12.728	11.156	7.21
FFUJ_02575	uncharacterized protein			-1.20632	1.43346e-06	4.17427e-06	38.777	33.669	45.415	39.208
FFUJ_02576	retrotransposon HobS hobase (N-terminal fragment)			-1.09505	6.84689e-08	3.07997e-07	28.449	20.83	15.842	19.885
FFUJ_02577	uncharacterized protein			-1.28101	7.95664e-09	5.21274e-08	18.522	5.013	10.397	13.278
FFUJ_02578	conserved uncharacterized protein			-1.08488	7.97371e-06	1.87011e-05	37.832	16.249	18.767	13.323
FFUJ_02579	conserved uncharacterized protein			1.02358	0.000111143	0.000200044	22.428	16.121	56.564	7.379
FFUJ_02581	uncharacterized protein			-1.95815	2.12348e-07	8.05704e-07	45.103	31.828	18.726	10.746
FFUJ_02583	conserved uncharacterized protein			1.24667	0.00145145	0.00214745	33.609	31.181	58.73	8.892
FFUJ_02587	conserved uncharacterized protein			2.5999	2.24993e-08	1.21503e-07	18.504	10.499	29.629	6.735
FFUJ_02588	uncharacterized protein			5.08211	1.12604e-09	1.14424e-08	24.43	17.035	15.009	10.404
FFUJ_02589	uncharacterized protein			2.4132	7.81502e-07	2.46592e-06	28.493	25.358	20.64	10.398
FFUJ_02590	conserved uncharacterized protein			1.37602	0.000472363	0.000754346	23.687	15.997	85.748	6.093
FFUJ_02591	conserved uncharacterized protein			-2.4363	6.94281e-11	1.49704e-09	26.684	9.911	11.567	2.329
FFUJ_02592	conserved uncharacterized protein			1.76693	1.42871e-07	5.75352e-07	25.674	13.428	96.704	4.129
FFUJ_02595	probable cytochrome-c oxidase chain VI precursor			1.18611	1.28562e-07	5.2533e-07	19.346	21.788	95.976	5.371
FFUJ_02596	conserved uncharacterized protein			2.08864	9.92997e-09	6.23818e-08	27.315	17.998	16.367	6.8
FFUJ_02599	probable SH3-domain protein Cyk3			-1.71043	1.42781e-05	3.14365e-05	21.448	10.799	37.588	7.957
FFUJ_02600	related to CYC8 - general repressor of transcription			1.94241	2.57661e-06	6.92488e-06	22.444	13.706	42.065	5.614
FFUJ_02601	probable spliceosome-associated protein SAP-49			1.03588	1.09694e-05	2.48844e-05	14.398	5.998	66.274	4.09
FFUJ_02602	conserved uncharacterized protein			3.48963	4.17842e-14	1.74437e-11	34.1	31.559	143.144	2.631
FFUJ_02603	probable FAD carrier protein FLX1			1.16638	3.30998e-06	8.6334e-06	31.462	27.402	21.886	6.33
FFUJ_02604	uncharacterized protein			-1.48863	1.45781e-06	4.23697e-06	58.463	62.168	18.711	3.857
FFUJ_02607	related to ubiquitin related modifier URM1			1.60264	2.45552e-06	6.63741e-06	33.556	27.854	13.48	6.889
FFUJ_02609	conserved uncharacterized protein			4.6817	7.76044e-14	2.29928e-11	31.925	26.816	90.718	14.618
FFUJ_02612	probable FES1 - Hsp70 nucleotide exchange factor			3.46204	2.27657e-07	8.55221e-07	23.455	24.23	29.007	15.313
FFUJ_02613	related to ribosomal protein L5 precursor, mitochondrial			3.35126	5.59127e-10	6.77125e-09	28.272	20.803	107.646	10.007
FFUJ_02614	conserved uncharacterized protein			1.4607	2.24769e-08	1.21469e-07	37.614	31.151	64.394	8.165
FFUJ_02617	probable glycogen synthase kinase 3 alpha			1.74524	0.000801807	0.00123467	41.282	27.113	135.974	10.62
FFUJ_02618	related to cap binding protein 80 (Cbp80)			2.7819	2.81124e-11	8.45001e-10	25.113	22.191	55.08	7.064
FFUJ_02619	conserved uncharacterized protein			1.12992	1.45475e-06	4.22891e-06	32.19	15.117	38.021	6.914
FFUJ_02624	conserved uncharacterized protein			1.52274	1.63899e-08	9.36239e-08	29.17	17.134	140.444	7.112
FFUJ_02626	conserved uncharacterized protein			1.5145	1.45476e-07	5.84431e-07	29.593	21.501	104.555	7.753
FFUJ_02627	related to bifunctional 4-hydroxyphenylacetate degradation enzyme			2.29046	2.0266e-07	7.74719e-07	47.665	39.721	20.962	9.616
FFUJ_02629	conserved uncharacterized protein			2.26237	7.55471e-10	8.44789e-09	21.726	16.541	95.346	2.667
FFUJ_02630	related to Dictyostelium protein kinase			1.23319	0.000499495	0.000794802	34.872	22.029	94.012	6.54
FFUJ_02631	probable C-8 sterol isomerase erg-1			3.42344	2.69487e-12	2.05339e-10	23.356	19.403	105.849	4.642
FFUJ_02634	uncharacterized protein			-1.56199	7.56169e-07	2.39757e-06	42.08	28.225	15.466	1.925
FFUJ_02637	conserved uncharacterized protein		Zn(2)-C6 fungal-type DNA-binding domain; Transcription factor, fungi	1.79039	1.69524e-08	9.62516e-08	48.182	22.036	16.561	7.184
FFUJ_02640	conserved uncharacterized protein			3.20518	2.98227e-10	4.22039e-09	29.719	22.315	30.107	3.969
FFUJ_02641	related to F-LANa protein			2.53821	2.12304e-09	1.87249e-08	28.359	13.786	61.33	9.777
FFUJ_02643	related to amino-terminal amidase			-1.16305	0.00197041	0.00285072	32.413	14.63	65.643	7.341
FFUJ_02645	probable centromere/microtubule binding protein cbf5			3.32934	3.06583e-09	2.48256e-08	20.51	14.095	78.62	6.788
FFUJ_02649	related to low-temperature viability protein LTV1			1.78597	1.84378e-08	1.02973e-07	27.649	28.937	84.116	4.449
FFUJ_02650	related to putative human GTP-binding protein MMR1			1.63939	8.26734e-10	9.04293e-09	22.562	16.516	37.462	7.574
FFUJ_02652	probable cutinase transcription factor 1 beta		Zn(2)-C6 fungal-type DNA-binding domain; Transcription factor, fungi	3.64518	1.87184e-12	1.69906e-10	25.028	14.528	12.599	3.716
FFUJ_02659	conserved uncharacterized protein			1.77433	6.34072e-07	2.06355e-06	29.209	24.699	27.624	3.819
FFUJ_02662	probable protein disulfide-isomerase precursor			3.0571	1.35534e-11	5.13267e-10	24.906	18.568	81.114	7.846
FFUJ_02663	conserved uncharacterized protein			1.66066	1.92931e-11	6.39253e-10	35.502	23.153	34.059	3.806
FFUJ_02666	conserved uncharacterized protein			1.37627	3.54734e-08	1.78663e-07	21.172	19.092	101.968	10.95
FFUJ_02668	probable DNA-directed DNA polymerase III			1.47669	6.27822e-08	2.87319e-07	36.624	42.234	62.537	8.703
FFUJ_02670	probable alpha-methylacyl-coa racemase			2.43891	1.63428e-08	9.33903e-08	29.633	18.487	10.345	10.648
FFUJ_02672	conserved uncharacterized protein			1.54362	1.4735e-05	3.231e-05	36.339	26.815	52.521	8.027
FFUJ_02673	conserved uncharacterized protein			1.43437	1.26417e-07	5.17831e-07	27.647	22.459	79.987	5.089
FFUJ_02674	probable importin-alpha export receptor			1.48542	1.09383e-05	2.48251e-05	34.691	22.354	90.501	10.386
FFUJ_02678	related to ATP-binding cassette (ABC) transporter			1.41735	4.59289e-08	2.21879e-07	23.116	18.036	13.648	10.051
FFUJ_02679	conserved uncharacterized protein			-2.40164	1.90018e-08	1.05652e-07	21.178	11.525	11.261	5.703
FFUJ_02681	conserved uncharacterized protein		Bromodomain transcription factor	-1.81011	1.10014e-06	3.30797e-06	41.906	30.675	12.765	3.76
FFUJ_02683	probable Protein required for hyphal anastomosis (HAM-2)			2.0257	3.21307e-11	9.05648e-10	23.562	15.85	33.298	5.395
FFUJ_02685	related to acid phosphatase		p53-like transcription factor, DNA-binding	1.99441	1.06711e-09	1.09846e-08	25.264	10.948	11.502	5.634
FFUJ_02688	conserved uncharacterized protein			2.1003	7.18468e-11	1.53161e-09	28.673	16.308	18.272	6.944
FFUJ_02696	probable hydroxyacylglutathione hydrolase			2.38969	1.46668e-09	1.41118e-08	38.777	35.111	56.022	5.128
FFUJ_02699	conserved uncharacterized protein			1.89946	1.59812e-09	1.50207e-08	11.555	8.176	45.651	3.162
FFUJ_02702	probable importin alpha SRP1			1.54748	0.000300324	0.000495452	21.388	15.696	104.006	3.923
FFUJ_02704	related to nuclear protein SA-1			1.2112	1.42505e-05	3.13802e-05	20.873	16.215	62.896	7.912
FFUJ_02705	conserved uncharacterized protein			2.1914	1.13227e-08	6.92309e-08	27.077	25.783	19.436	4.934
FFUJ_02708	conserved uncharacterized protein			2.21225	1.80548e-10	2.9494e-09	28.18	39.446	16.386	6.174
FFUJ_02709	related to monocarboxylate transporter 4			2.37739	8.48669e-09	5.50481e-08	26.434	21.562	12.061	4.984
FFUJ_02712	probable mitochondrial carrier protein ARALAR1			1.5492	5.38766e-09	3.84661e-08	20.331	13.595	77.918	5.285
FFUJ_02714	related to CTNS protein			1.43521	2.90545e-06	7.68903e-06	33.692	48.741	10.001	11.681
FFUJ_02715	probable leucine--tRNA ligase precursor, mitochondrial			2.25484	5.47705e-10	6.68681e-09	21.132	15.169	42.675	6.903
FFUJ_02716	probable MET12 - methylenetetrahydrofolate reductase			2.01792	2.17009e-09	1.90504e-08	23.386	11.854	57.141	3.965
FFUJ_02718	conserved uncharacterized protein			1.12771	1.4943e-05	3.2666e-05	23.513	20.696	66.51	5.557
FFUJ_02719	conserved uncharacterized protein			-1.36845	3.83012e-06	9.82302e-06	22.32	15.264	17.864	6.369
FFUJ_02720	probable uridine-monophosphate kinase (UMP-CMP kinase)			2.65682	1.71981e-08	9.73892e-08	18.415	13.712	66.595	2.852
FFUJ_02722	uncharacterized protein			3.19824	4.09378e-12	2.50577e-10	42.581	31.437	37.184	3.163
FFUJ_02723	conserved uncharacterized protein			2.11078	2.17925e-08	1.18538e-07	16.622	10.252	63.785	5.12
FFUJ_02724	related to serine/threonine-protein kinase Chk2			3.21424	1.04944e-10	1.99646e-09	24.955	12.691	68.274	5.074
FFUJ_02728	conserved uncharacterized protein			2.26681	2.85458e-11	8.51897e-10	36.282	47.071	9.968	6.695
FFUJ_02732	probable phosphomannomutase			1.33788	2.34802e-06	6.38704e-06	19.255	15.154	87.465	2.54
FFUJ_02735	conserved uncharacterized protein			-2.7446	7.0218e-10	8.00688e-09	22.327	17.643	14.773	4.535
FFUJ_02739	related to regulator of ribosome biogenesis			1.30089	4.93295e-07	1.66451e-06	11.944	9.492	86.259	0.93
FFUJ_02740	related to ribosomal protein			3.02873	2.50114e-12	1.98887e-10	18.789	12.492	72.051	5.943
FFUJ_02741	probable DNA replication licensing factor			1.10698	2.85245e-09	2.34131e-08	23.612	13.342	67.918	5.654
FFUJ_02743	related to 3`(2`),5`-bisphosphate nucleotidase			1.47098	1.60155e-09	1.50341e-08	23.058	10.954	13.717	8.688
FFUJ_02745	related to transcriptional regulator CHD1			3.29765	3.83338e-09	2.94841e-08	22.002	14.107	51.998	5.727
FFUJ_02746	probable RNase L inhibitor			1.21223	0.00129471	0.00193095	24.281	10.586	82.989	5.67
FFUJ_02747	related to U1 snRNP protein			2.72676	1.38203e-08	8.12303e-08	20.005	10.557	50.726	5.895
FFUJ_02748	conserved uncharacterized protein			-1.12481	5.12549e-06	1.26633e-05	22.513	14.899	18.992	5.875
FFUJ_02752	probable glycerol-3-phosphate phosphatase (glycerol-1-phosphatase)			1.58401	1.31431e-08	7.81206e-08	20.169	10.929	8.407	6.12
FFUJ_02753	conserved uncharacterized protein			1.28898	8.74602e-10	9.42926e-09	43.16	46.873	9.378	9.161
FFUJ_02754	uncharacterized protein			3.54042	6.89698e-13	1.00534e-10	23.449	25.601	7.939	3.7
FFUJ_02756	conserved uncharacterized protein			1.38723	1.48691e-08	8.61482e-08	26.492	10.902	31.778	5.3
FFUJ_02757	related to GRH1 - Yeast (GR)ASP65 (H)omologue			1.91022	3.68643e-07	1.29085e-06	18.985	6.893	84.946	5.551
FFUJ_02758	related to apoptotic cell death regulator DAD1			1.08483	1.35678e-05	3.0062e-05	23.664	14.094	134.311	3.058
FFUJ_02759	conserved uncharacterized protein			3.10844	1.84738e-10	2.99184e-09	35.23	14.106	29.755	10.909
FFUJ_02761	conserved uncharacterized protein			2.34318	1.85161e-08	1.03334e-07	27.71	38.277	56.035	9.455
FFUJ_02762	related to Gim complex component GIM4			1.89584	1.59196e-10	2.74041e-09	46.178	37.232	24.053	8.726
FFUJ_02763	probable transcription factor HAP3		Transcription factor, NFYB/HAP3, conserved site; Transcription factor, CBFA/NFYB, DNA topoisomerase; Transcription factor CBF/NF-Y/archaeal histone	2.07892	0.000162245	0.000283204	28.684	25.952	138.335	9.545
FFUJ_02764	related to RNA Polymerase I Transcription Factor Rrn3			1.96006	9.16717e-09	5.85771e-08	23.335	14.107	67.414	8.796
FFUJ_02765	conserved uncharacterized protein			2.45641	7.27766e-09	4.87198e-08	23.822	14.633	14.155	4.614
FFUJ_02766	probable regulator of reproduction DopA			1.14907	2.97812e-05	6.06007e-05	25.122	16.724	32.238	10.029
FFUJ_02767	conserved uncharacterized protein			1.00631	4.64286e-08	2.24005e-07	22.712	19.603	60.83	10.552
FFUJ_02770	related to triacylglycerol lipase II precursor			-1.55296	3.5838e-09	2.80088e-08	21.827	14.397	14.69	10.542
FFUJ_02771	related to CHA4 - transcription factor		Zn(2)-C6 fungal-type DNA-binding domain; Transcription factor, fungi	1.84882	7.29352e-10	8.23934e-09	27.257	11.828	10.034	8.732
FFUJ_02772	uncharacterized protein			-1.77457	2.48549e-07	9.22786e-07	31.042	9.032	14.445	5.968
FFUJ_02773	related to C3HC4 zinc-binding integral peroxisomal membrane protein			2.00042	4.81214e-09	3.53359e-08	32.247	20.977	103.666	8.626
FFUJ_02775	#N/A			1.36385	0.000107333	0.00019379	40.782	27.962	85.457	6.628
FFUJ_02776	related to cysteine-rich protein NFX-1			3.09499	3.97718e-11	1.03953e-09	18.182	7.86	9.614	3.452
FFUJ_02778	probable PYC2 Pyruvate carboxylase 2 EC:6.4.1.1			-1.11055	1.78188e-08	1.00112e-07	22.551	13.151	23.745	6.928
FFUJ_02779	conserved uncharacterized protein			1.29155	8.70079e-08	3.75759e-07	15.286	19.406	81.727	10.118
FFUJ_02785	related to C6 zink-finger protein PRO1A		Zn(2)-C6 fungal-type DNA-binding domain	-1.34494	0.024536	0.0305612	26.69	12.334	59.972	12.923
FFUJ_02790	related to ERD1 protein, required for retention of luminal ER proteins			1.38431	5.61224e-07	1.85458e-06	24.868	17.122	51.918	19.887
FFUJ_02791	conserved uncharacterized protein			-1.15894	1.2308e-06	3.65134e-06	29.442	15.625	18.854	17.928
FFUJ_02792	related to coenzyme A diphosphatase			2.70737	7.34859e-10	8.27901e-09	25.205	13.878	19.005	9.046
FFUJ_02794	probable 3-hydroxyanthranilic acid dioxygenase			1.95721	6.15123e-09	4.27204e-08	48.662	42.807	19.434	10.166
FFUJ_02796	probable DIP2 - Dom34p-interacting protein			1.00933	6.43091e-07	2.08838e-06	25.666	17.249	37.205	13.966
FFUJ_02804	related to pre-mRNA splicing factor U2AF large chain			2.14361	1.16884e-08	7.09468e-08	21.541	16.552	79.15	9.249
FFUJ_02809	probable ring-finger protein Ariadne-1			1.58958	0.000257673	0.000431051	38.142	30.452	106.192	7.455
FFUJ_02810	probable EXO1 - exonuclease which interacts with Msh2p			1.32172	3.73172e-09	2.89242e-08	20.395	16.842	39.22	7.783
FFUJ_02812	related to MAM33 - mitochondrial acidic matrix protein			3.19842	8.87856e-11	1.76971e-09	16.511	12.245	51.827	6.35
FFUJ_02815	conserved uncharacterized protein			1.57164	1.14275e-07	4.73908e-07	20.823	13.824	48.312	6.317
FFUJ_02817	related to putative multidrug transporter			-1.72399	1.16063e-07	4.80528e-07	29.096	13.416	13.53	8.39
FFUJ_02818	uncharacterized protein			-3.18457	2.70221e-09	2.24656e-08	27.152	10.917	19.887	5.452
FFUJ_02819	conserved uncharacterized protein			2.35085	3.49648e-08	1.76634e-07	25.71	12.394	112.746	11.378
FFUJ_02820	conserved uncharacterized protein			1.97843	1.01755e-08	6.36618e-08	23.958	12.702	74.229	2.145
FFUJ_02822	conserved uncharacterized protein			3.6492	9.74875e-12	4.2966e-10	24.05	14.811	13.25	5.346
FFUJ_02823	probable multicopy suppressor of los1-1			1.50532	3.047e-07	1.09501e-06	16.749	11.111	67.538	6.585
FFUJ_02826	related to multidrug resistance protein			1.16164	0.00172434	0.00251457	40.433	42.708	13.082	5.295
FFUJ_02827	conserved uncharacterized protein			1.18083	2.72717e-09	2.26446e-08	33.68	33.314	24.294	8.035
FFUJ_02828	uncharacterized protein			1.25922	5.41242e-10	6.63462e-09	25.345	50.197	14.985	3.513
FFUJ_02831	related to glutamic acid decarboxylase			2.11706	1.46572e-08	8.51501e-08	31.151	14.724	16.596	6.14
FFUJ_02834	conserved uncharacterized protein			1.33251	6.00255e-05	0.00011401	17.179	11.345	40.03	3.938
FFUJ_02835	related to enoyl-CoA-hydratase			2.57539	3.52407e-10	4.75432e-09	24.793	14.871	62.467	10.079
FFUJ_02836	probable small nuclear ribonucleoprotein chain D2			2.06224	4.753e-11	1.1634e-09	26.569	19.652	89.25	4.646
FFUJ_02837	probable glycerone kinase isoform			1.88568	2.80761e-06	7.46296e-06	21.679	16.881	24.465	4.535
FFUJ_02838	probable DFG5 protein			2.81258	2.07987e-08	1.13708e-07	25.156	36.591	10.474	4.365
FFUJ_02839	conserved uncharacterized protein			-1.44007	4.95922e-06	1.2299e-05	43.716	32.989	17.712	3.894
FFUJ_02840	conserved uncharacterized protein			2.97738	2.94893e-07	1.0664e-06	29.756	26.058	58.244	4.61
FFUJ_02843	related to MKT1 protein			1.37812	0.000181059	0.00031263	27.428	22.755	58.341	9.204
FFUJ_02844	related to stress response protein rds1p			1.41706	2.98446e-08	1.54667e-07	20.237	17.818	11.081	6.373
FFUJ_02846	related to RNA export mediator GLE1			2.30021	1.16153e-07	4.80768e-07	21.517	10.129	72.075	6.361
FFUJ_02848	conserved uncharacterized protein			1.39211	6.22663e-09	4.31842e-08	29.306	23.827	17.725	5.899
FFUJ_02850	conserved uncharacterized protein			1.69354	3.10222e-11	8.85054e-10	20.734	18.271	14.621	7.677
FFUJ_02852	related to monooxygenase			-1.94404	6.1238e-08	2.81279e-07	34.335	13.837	15.719	5.348
FFUJ_02853	related to acid sphingomyelinase			2.60667	1.3144e-11	5.02647e-10	31.056	18.254	13.356	7.182
FFUJ_02854	related to PET127			1.13917	9.54713e-06	2.19193e-05	28.917	15.484	42.525	8.534
FFUJ_02855	conserved uncharacterized protein			1.14146	0.000252695	0.000423691	25.103	15.653	69.211	8.889
FFUJ_02856	related to epoxide hydrolase			2.93877	6.2737e-10	7.37773e-09	24.228	9.743	14.077	4.104
FFUJ_02857	related to secretion protein rsec8			2.30391	1.02086e-09	1.06177e-08	29.076	14.38	33.428	5.243
FFUJ_02858	probable 1,3-beta-glucan synthase			1.72051	3.61599e-07	1.27063e-06	19.309	14.804	68.679	2.232
FFUJ_02860	probable spliceosomal U5 snRNP-specific 15 kDa protein			2.44884	1.06606e-09	1.09814e-08	23.615	15.972	92.627	3.517
FFUJ_02863	conserved uncharacterized protein			1.19674	0.000422891	0.000680979	24.126	16.564	47.26	6.329
FFUJ_02864	related to regulatory protein for the arginine catabolic pathway			-1.54832	9.23799e-07	2.84854e-06	23.933	12.114	10.875	7.246
FFUJ_02865	probable D-xylose reductase			-1.59984	7.50923e-05	0.000139795	26.07	25.517	11.053	5.908
FFUJ_02866	uncharacterized protein		Zn(2)-C6 fungal-type DNA-binding domain	-1.73566	2.34378e-05	4.8964e-05	24.936	13.571	10.306	8.89
FFUJ_02867	probable L-arabinitol 4-dehydrogenase			-1.44881	5.11547e-07	1.71685e-06	28.756	24.619	11.346	6.808
FFUJ_02869	conserved uncharacterized protein			1.02426	6.42903e-07	2.08822e-06	25.084	13.855	9.585	5.616
FFUJ_02870	conserved uncharacterized protein			2.35522	1.17755e-07	4.86592e-07	23.307	21.136	51.806	4.853
FFUJ_02871	conserved uncharacterized protein			1.55814	1.77133e-05	3.8112e-05	31.98	58.24	22.901	6.046
FFUJ_02873	conserved uncharacterized protein			-1.41752	1.55655e-08	8.94587e-08	47.415	51.037	8.916	9.015
FFUJ_02874	related to NOP14 - nuclear and nucleolar protein with possible role in ribosome biogenesis			1.11507	2.57816e-06	6.9278e-06	27.003	14.661	43.761	5.526
FFUJ_02875	conserved uncharacterized protein			1.77899	1.3533e-07	5.48687e-07	32.901	19.495	22.468	5.531
FFUJ_02877	related to TBC1 domain family member 5			1.33656	1.58698e-05	3.45113e-05	28.688	15.439	12.687	8.041
FFUJ_02878	conserved uncharacterized protein			2.1395	2.49739e-09	2.115e-08	35.945	23.146	12.777	6.894
FFUJ_02879	related to poly(rC)-binding protein 3			1.57657	0.000914877	0.00139477	20.155	17.056	72.041	2.401
FFUJ_02880	related to HUT1 - weak similarity to human UDP-galactose transporter related isozyme 1			1.52779	9.42589e-06	2.16973e-05	20.243	16.137	80.733	6.291
FFUJ_02881	related to dual-specificity MAP kinase phosphatase			1.56838	6.4067e-08	2.92308e-07	30.338	15.55	83.985	7.567
FFUJ_02882	uncharacterized protein			-1.6531	8.68349e-09	5.60826e-08	25.566	28.6	12.126	4.934
FFUJ_02883	conserved uncharacterized protein			1.05219	0.000326063	0.000534278	26.992	20.576	72.151	7.44
FFUJ_02886	conserved uncharacterized protein			1.40321	7.84856e-10	8.69882e-09	27.314	12.84	64.645	3.648
FFUJ_02888	related to serine/threonine-protein kinase			1.12025	0.00526533	0.00716651	29.679	14.364	54.162	6.322
FFUJ_02889	related to F-box protein Fbl2			2.44391	1.08675e-05	2.46718e-05	20.926	16.639	44.591	3.504
FFUJ_02891	related to transcription initiation factor			1.66181	9.33775e-09	5.9414e-08	25.05	13.742	9.165	6.869
FFUJ_02892	conserved uncharacterized protein			-2.46102	5.08753e-07	1.70976e-06	37.38	23.705	15.184	5.843
FFUJ_02893	conserved uncharacterized protein			1.54493	2.83919e-06	7.53756e-06	23.481	14.234	44.756	3.603
FFUJ_02894	conserved uncharacterized protein			1.1589	3.12119e-08	1.60316e-07	32.035	26.568	42.642	6.145
FFUJ_02895	probable RNA helicase, mitochondrial			2.8159	8.07463e-12	3.68091e-10	20.546	12.94	60.357	6.715
FFUJ_02898	uncharacterized protein			-1.31441	1.30086e-08	7.74898e-08	41.224	26.294	32.447	10.825
FFUJ_02900	related to glutamate 5-kinase			2.32144	1.24628e-10	2.28698e-09	31.057	19.499	29.547	7.009
FFUJ_02901	related to Ku70-binding protein			1.56951	2.06748e-10	3.23331e-09	29.11	23.341	21.525	4.274
FFUJ_02903	probable glycine--tRNA ligase GRS1			2.00768	0.00019954	0.000341714	24.622	20.307	50.641	7.848
FFUJ_02906	conserved uncharacterized protein			1.65585	2.7758e-06	7.38886e-06	24.482	14.756	11.871	4.685
FFUJ_02908	related to transcription factor snf5p			1.41932	3.385e-06	8.81225e-06	14.26	7.887	51.43	3.485
FFUJ_02910	conserved uncharacterized protein			-2.98635	3.7176e-10	4.92357e-09	25.166	13.431	19.792	7.486
FFUJ_02913	probable alpha-aminoadipate reductase large subunit			1.62607	1.1722e-05	2.64162e-05	20.625	12.63	13.257	5.956
FFUJ_02914	conserved uncharacterized protein			-2.29806	4.95824e-07	1.67079e-06	25.014	7.648	14.665	5.32
FFUJ_02915	related to tetratricopeptide repeat protein tpr1			2.86677	1.91309e-11	6.36103e-10	21.528	12.936	42.62	6.844
FFUJ_02916	probable cytochrome-b5 reductase			1.93121	6.6678e-11	1.45867e-09	25.293	26.593	84.378	5.889
FFUJ_02917	conserved uncharacterized protein			3.72737	2.35398e-08	1.26214e-07	38.054	28.608	77.907	5.856
FFUJ_02918	related to PAN1 - actin-cytoskeleton assembly protein			2.62025	7.07816e-06	1.68106e-05	16.085	10.625	35.247	5.331
FFUJ_02920	conserved uncharacterized protein			1.92555	2.05026e-05	4.34537e-05	30.459	19.908	140.285	7.024
FFUJ_02921	related to PEX3 - peroxisomal assembly protein - peroxin			1.64535	1.2883e-06	3.80316e-06	25.27	9.185	84.874	6.78
FFUJ_02922	related to multiple myeloma protein 2			1.98978	5.85421e-11	1.31521e-09	35.546	30.529	82.866	1.949
FFUJ_02924	probable serine/threonine protein kinase			1.161	0.00117736	0.00176734	33.266	16.614	54.726	5.977
FFUJ_02927	probable DNA-directed RNA polymerase I/III chain AC19			-1.50783	0.000167737	0.000291672	22.508	12.208	46.604	7.244
FFUJ_02928	probable NADH2 dehydrogenase (ubiquinone)			1.14122	5.02401e-08	2.38943e-07	28.611	10.555	109.269	8.505
FFUJ_02931	conserved uncharacterized protein			1.4901	1.69336e-06	4.81723e-06	26.301	26.218	55.383	6.938
FFUJ_02932	related to adenosine kinase			1.09446	4.4934e-06	1.12646e-05	25.944	22.896	103.897	5.022
FFUJ_02938	probable eukaryotic release factor 1			2.06631	9.38633e-09	5.95974e-08	28.428	22.055	88.089	9.871
FFUJ_02939	probable Snf1p protein kinase interacting protein (SIP3 protein)			1.3542	1.06368e-06	3.21135e-06	21.848	10.515	30.262	5.508
FFUJ_02940	conserved uncharacterized protein			1.48964	4.35534e-05	8.54304e-05	25.217	18.25	68.853	4.915
FFUJ_02941	conserved uncharacterized protein			2.2423	9.69197e-09	6.10736e-08	27.536	20.135	17.929	7.366
FFUJ_02943	related to protein kinase C pathway protein SMP3			2.23504	1.5148e-05	3.30947e-05	36.349	19.347	98.931	12.301
FFUJ_02946	probable ARL1 - ADP-ribosylation factor			2.24236	1.85798e-10	3.00254e-09	24.208	13.068	94.415	4.186
FFUJ_02947	conserved uncharacterized protein			1.62313	2.95388e-11	8.67835e-10	35.619	20.293	32.199	7.322
FFUJ_02948	conserved uncharacterized protein			1.76446	1.49271e-09	1.428e-08	24.17	13.464	11.942	6.386
FFUJ_02949	conserved uncharacterized protein			2.09561	6.31384e-07	2.057e-06	26.978	20.376	77.954	3.36
FFUJ_02950	related to fluconazole resistance protein (FLU1)			-1.50659	3.28727e-06	8.58312e-06	31.619	22.063	16.742	6.219
FFUJ_02952	related to PDE2 - high affinity 3`,5`-cyclic-nucleotide phosphodiesterase			2.35768	7.96817e-05	0.000147589	35.126	26.934	71.691	8.159
FFUJ_02953	uncharacterized protein			3.41521	4.38657e-12	2.60576e-10	17.306	17.388	83.241	7.403
FFUJ_02957	conserved uncharacterized protein		Zinc finger, CCHC-type	1.78999	5.00929e-08	2.38393e-07	29	13.459	93.318	7.348
FFUJ_02958	related to NADH2 dehydrogenase (ubiquinone) complex I 13K-A chain precursor		Zinc finger, CHCC-type	1.99314	1.08644e-11	4.59945e-10	19.195	6.826	104.973	4.934
FFUJ_02959	conserved uncharacterized protein			1.4967	1.979e-09	1.7746e-08	26.914	14.811	53.887	10.303
FFUJ_02961	conserved uncharacterized protein			2.48198	4.24968e-12	2.54456e-10	26.709	21.649	80.915	5.653
FFUJ_02964	related to rat omega-conotoxin-sensitive calcium channel alpha-1 subunit rbB-I			1.13023	0.00207862	0.00299862	26.577	13.427	25.411	7.954
FFUJ_02966	uncharacterized protein			-1.51752	5.3086e-07	1.77138e-06	22.727	13.501	8.842	6.844
FFUJ_02967	related to WD-repeat protein 8			-1.21913	0.000106342	0.000192139	24.736	13.535	13.606	8.764
FFUJ_02969	probable molybdenum cofactor biosynthesis protein 1 B			1.61517	6.69619e-09	4.58483e-08	24.171	17.754	26.491	5.492
FFUJ_02971	related to fatty acid elongation protein			2.89929	8.25046e-11	1.68078e-09	40.351	37.639	47.796	7.453
FFUJ_02976	conserved uncharacterized protein			2.24952	2.6171e-11	8.02701e-10	35.737	51.415	31.691	6.784
FFUJ_02980	related to mixed-linked glucanase precursor MLG1			1.07296	5.8338e-05	0.000111053	27.368	13.23	11.706	7.503
FFUJ_02984	probable 20S core proteasome subunit PRE2			1.6333	1.95986e-05	4.17087e-05	22.623	13.436	55.95	5.379
FFUJ_02985	probable transmembrane protein			-1.30859	3.5495e-05	7.09287e-05	41.406	29.985	55.385	10.926
FFUJ_02988	conserved uncharacterized protein			-4.25279	6.6874e-11	1.46083e-09	54.987	46.396	16.723	8.307
FFUJ_02992	probable HTS1 - histidine--tRNA ligase, mitochondrial			1.33293	2.50419e-06	6.75683e-06	31.842	18.527	69.621	33.058
FFUJ_02993	conserved uncharacterized protein			1.48626	2.09779e-08	1.14479e-07	26.361	9.149	14.159	13.732
FFUJ_02994	probable CMK1 - Ca2+/calmodulin-dependent ser/thr protein kinase type I			1.15175	0.000246825	0.000414891	33.124	20.081	86.664	19.863
FFUJ_02996	related to VPS33 - vacuolar sorting protein			2.5421	1.41333e-11	5.27071e-10	25.389	21.231	47.092	19.493
FFUJ_02999	probable TOP1 - DNA topoisomerase I			3.2502	4.71151e-11	1.15891e-09	33.228	25.53	67.84	18.524
FFUJ_03000	related to CRH1 - family of putative glycosidases might exert a common role in cell wall organization			1.88509	1.43611e-08	8.37533e-08	20.079	13.309	72.054	6.142
FFUJ_03005	related to HCS1 - DNA helicase A			1.87751	4.48989e-09	3.34715e-08	31.689	18.291	13.943	9.822
FFUJ_03008	conserved uncharacterized protein			1.19755	2.3548e-06	6.3997e-06	24.986	12.872	82.063	8.385
FFUJ_03009	related to tRNA dihydrouridine synthase			2.38166	5.22713e-09	3.75519e-08	24.127	17.066	25.698	8.053
FFUJ_03012	probable splicing factor u2af 35 kd subunit (small subunit)		Zinc finger, CCCH-type	2.74333	7.04652e-09	4.75964e-08	34.507	23.46	125.902	10.507
FFUJ_03016	probable mannosyltransferase required for complex glycosylation			2.56183	1.23487e-09	1.22744e-08	31.616	15.961	88.932	5.115
FFUJ_03017	conserved uncharacterized protein			2.02896	7.13423e-09	4.79703e-08	22.856	13.807	81.798	8.244
FFUJ_03018	conserved uncharacterized protein			1.67619	4.30956e-08	2.10629e-07	59.671	69.889	55.407	10.144
FFUJ_03019	conserved uncharacterized protein			1.07504	6.02448e-08	2.77599e-07	37.671	45.037	16.039	7.813
FFUJ_03021	probable valine--tRNA ligase			2.17652	3.04542e-05	6.18341e-05	23.927	11.677	33.836	5.508
FFUJ_03022	probable U5 snRNP 100 kD protein			2.48495	9.49373e-11	1.85783e-09	22.751	20.082	68.662	8.435
FFUJ_03024	related to Caj1p			-1.26927	1.85331e-07	7.1824e-07	45.846	30.329	65.82	4.794
FFUJ_03027	related to nuclear pore protein NSP1			3.3435	1.59366e-10	2.74041e-09	19.121	21.056	48.456	3.343
FFUJ_03028	conserved uncharacterized protein			1.68138	2.36113e-09	2.03122e-08	38.235	32.036	101.857	4.689
FFUJ_03030	conserved uncharacterized protein			-1.30768	0.000469063	0.000749633	31.545	12.278	112.369	4.144
FFUJ_03033	conserved uncharacterized protein		Zinc finger, CCCH-type	2.18423	8.30103e-06	1.93751e-05	30.415	14.172	75.571	5.751
FFUJ_03034	conserved uncharacterized protein			1.65273	3.03127e-07	1.09092e-06	32.832	15.434	75.553	3.071
FFUJ_03035	conserved uncharacterized protein			1.58458	4.79941e-08	2.30669e-07	31.099	28.152	78.927	8.961
FFUJ_03037	putative protein			1.55522	2.31525e-09	2.00437e-08	28.039	22.28	10.689	5.061
FFUJ_03040	related to Prk1p, and serine/threonine protein kinase homolog from A. thaliana			2.31716	4.84449e-11	1.17243e-09	20.566	16.395	102.645	6.774
FFUJ_03041	probable alpha-mannosidase			2.18478	3.22054e-10	4.4692e-09	31.32	21.173	19.381	7.654
FFUJ_03044	probable RPP0 - acidic ribosomal protein L10.e			1.56307	1.60489e-05	3.48452e-05	23.784	13.716	84.33	5.701
FFUJ_03046	probable YDJ1 - mitochondrial and ER import protein			1.24467	0.000550833	0.000870136	27.518	23.22	104.248	3.739
FFUJ_03047	conserved uncharacterized protein		Basic-leucine zipper (bZIP) transcription factor	0.998694	0.011209	0.0146068	34.942	23.373	19.708	10.768
FFUJ_03051	related to werner syndrome helicase			2.25769	2.82805e-11	8.48359e-10	24.451	19.615	20.017	12.151
FFUJ_03052	probable u6 snrna-associated sm-like protein lsm5			2.3799	1.0172e-10	1.96244e-09	33.21	27.165	13.578	9.023
FFUJ_03053	related to DNA-directed RNA polymerase 13.3K chain			1.39219	3.26653e-10	4.51635e-09	33.067	23.437	14.376	7.726
FFUJ_03058	probable 3-hydroxybutyryl-CoA dehydrogenase			1.01083	1.54443e-06	4.45e-06	29.385	10.662	15.279	5.945
FFUJ_03060	conserved uncharacterized protein			1.39011	6.07302e-07	1.98719e-06	15.296	8.928	77.319	5.768
FFUJ_03061	related to transcriptional activator Mut3p		Zn(2)-C6 fungal-type DNA-binding domain; Transcription factor, fungi	1.38243	0.000164035	0.000286028	30.857	18.618	39.718	7.174
FFUJ_03062	conserved uncharacterized protein			3.38158	3.41983e-09	2.69941e-08	27.859	24.164	91.271	4.122
FFUJ_03063	conserved uncharacterized protein			1.19569	6.10342e-07	1.99539e-06	33.253	26.584	13.784	9.237
FFUJ_03066	probable ATP-dependent RNA helicase DED1			1.10189	0.000637453	0.000995148	18.544	10.607	68.83	3.897
FFUJ_03068	related to a component of the yeast U3 snoRNP Rrp9p			1.4237	6.95314e-05	0.0001302	16.49	13.55	61.672	4.832
FFUJ_03069	related to protease ULP2 protein			1.04287	0.000409082	0.00066042	25.086	19.614	36.981	7.317
FFUJ_03071	probable KEM1 - multifunctional nuclease			1.05282	0.00160244	0.00235003	22.464	14.826	24.636	9.679
FFUJ_03073	conserved uncharacterized protein			-2.72526	5.35035e-12	2.89591e-10	23.925	14.995	15.823	6.461
FFUJ_03074	related to centractin (ARP1)			1.46095	0.000478915	0.000764297	24.947	18.267	82.91	4.126
FFUJ_03076	conserved uncharacterized protein			2.21524	2.80959e-08	1.47127e-07	41.404	32.461	73.39	10.097
FFUJ_03078	related to P.glauca late embryogenesis abundant protein and YBR177c and YPL095c			2.84092	5.64635e-12	2.9363e-10	39.842	28.021	18.549	8.185
FFUJ_03079	conserved uncharacterized protein			1.09975	2.14292e-06	5.90611e-06	27.473	35.234	62.124	8.006
FFUJ_03082	related to UTP13 - U3 snoRNP protein			1.86486	1.72039e-10	2.87286e-09	21.541	14.176	16.201	6.82
FFUJ_03083	conserved uncharacterized protein			1.25852	1.09631e-07	4.57806e-07	18.341	8.289	10.339	5.767
FFUJ_03086	probable farnesyl-pyrophosphate synthetase			2.67196	1.04816e-09	1.0849e-08	25.804	21.674	73.823	4.624
FFUJ_03088	related to cell division control protein CDC23			2.17437	1.23922e-09	1.23095e-08	33.991	29.692	36.751	7.746
FFUJ_03090	related to dnase1 protein			1.87227	0.000433292	0.000696837	22.789	22.25	10.148	3.869
FFUJ_03091	related to VPS54 - subunit of VP51-54 complex, required for protein sorting at the yeast late Golgi			1.70859	1.20584e-05	2.70485e-05	30.848	22.838	52.373	6.102
FFUJ_03092	probable cell division control protein nda4			1.31184	1.27782e-08	7.65419e-08	27.178	20.506	80.217	5.252
FFUJ_03095	related to NOL1R protein			1.16685	4.66541e-09	3.44892e-08	28.413	24.592	12.678	7.345
FFUJ_03096	conserved uncharacterized protein			2.68021	8.87656e-08	3.82142e-07	44.699	30.875	58.052	3.815
FFUJ_03097	conserved uncharacterized protein			-2.38179	1.77263e-10	2.91645e-09	29.9	22.327	10.472	8.418
FFUJ_03098	uncharacterized protein			2.18691	1.65789e-07	6.53632e-07	24.241	13.604	11.011	3.92
FFUJ_03101	related to spindle pole body protein NUF1			2.35457	2.73632e-10	3.96187e-09	31.947	31.091	89.982	8.636
FFUJ_03102	conserved uncharacterized protein		SANT domain, DNA binding; Myb, DNA-binding; Transcription factor IIIB, Bdp1 subunit, fungi	1.33946	2.97316e-06	7.85301e-06	16.301	12.485	47.278	11.578
FFUJ_03103	related to RAD23 - nucleotide excision repair protein (ubiquitin-like protein)			1.26949	0.000599369	0.000939891	23.815	14.87	67.581	4.196
FFUJ_03104	conserved uncharacterized protein			1.4131	0.00017539	0.00030375	33.638	13.4	13.917	7.121
FFUJ_03105	related to deoxyribodipyrimidine photo-lyase PHR			-2.10123	2.44856e-09	2.08969e-08	27.405	15.47	11.367	5.771
FFUJ_03108	conserved uncharacterized protein			1.22523	1.34765e-08	7.9708e-08	27.905	21.92	10.433	8.758
FFUJ_03111	conserved uncharacterized protein		High mobility group, HMG1/HMG2; High mobility group, superfamily	1.30147	4.45817e-05	8.72192e-05	26.831	23.488	84.844	5.283
FFUJ_03112	probable RMD1 - protein required for Meiotic Division			1.63503	3.81649e-07	1.33081e-06	32.301	16.012	62.9	8.158
FFUJ_03113	conserved uncharacterized protein			1.01526	2.5935e-08	1.37053e-07	33.163	15.003	20.621	7.578
FFUJ_03115	conserved uncharacterized protein			1.12808	1.89685e-06	5.31861e-06	29.423	25.766	91.495	5.854
FFUJ_03116	related to MRPL17 - mitochondrial ribosomal protein, large subunit			1.42515	2.0306e-07	7.75929e-07	32.607	28.749	67.349	3.705
FFUJ_03120	conserved uncharacterized protein			3.23516	6.26448e-11	1.38454e-09	39.367	30.565	20.206	10.161
FFUJ_03121	related to ECM15 protein, involved in cell wall biogenesis and architecture			1.02578	0.000162838	0.000284139	45.692	28.742	14.849	2.778
FFUJ_03122	probable UGA2 - succinate semialdehyde dehydrogenase			3.33648	3.22962e-11	9.05648e-10	23.435	17.369	9.187	11.027
FFUJ_03123	probable UGA1 - 4-aminobutyrate aminotransferase (GABA transaminase)			4.69593	8.18428e-11	1.67349e-09	28.84	20.371	19.512	5.201
FFUJ_03125	conserved uncharacterized protein			1.71345	6.07827e-09	4.23506e-08	24.297	13.93	60.834	5.586
FFUJ_03126	related to epoxide hydrolase			1.38092	1.83579e-07	7.14031e-07	24.186	12.996	16.259	3.978
FFUJ_03128	probable pre-mRNA splicing factor			1.67485	6.69116e-10	7.72955e-09	29.358	11.811	108.976	6.831
FFUJ_03129	conserved uncharacterized protein			2.30601	2.48744e-07	9.23189e-07	28.16	19.33	103.961	3.593
FFUJ_03131	probable P-type amino-phospholipid-ATPase			1.6319	0.000136604	0.000241332	35.974	30.425	49.087	6.258
FFUJ_03132	conserved uncharacterized protein			1.50485	1.39693e-05	3.08335e-05	30.721	25.666	64.223	3.609
FFUJ_03133	conserved uncharacterized protein			1.59425	6.35462e-09	4.37889e-08	33.985	21.931	26.17	6.243
FFUJ_03134	conserved uncharacterized protein			2.02914	6.98082e-09	4.73442e-08	33.342	23.478	24.025	3.96
FFUJ_03135	conserved uncharacterized protein			0.996988	4.14792e-06	1.05036e-05	27.782	14.26	108.131	7.753
FFUJ_03136	conserved uncharacterized protein			1.11963	8.48971e-08	3.68762e-07	27.531	10.039	47.897	3.524
FFUJ_03137	related to human AF-9 protein			1.86448	3.26699e-11	9.12632e-10	27.088	15.349	125.088	4.243
FFUJ_03139	uncharacterized protein			-2.02861	8.0044e-09	5.23787e-08	7.629	21.465	4.484	2.137
FFUJ_03140	conserved uncharacterized protein			1.78586	2.2162e-08	1.20243e-07	32.039	26.418	20.313	6.974
FFUJ_03141	related to intracellular membrane protein involved in nucleoside transport			1.1049	3.2674e-05	6.57989e-05	31.322	25.969	48.513	4.542
FFUJ_03144	probable 5` Pro-FAR isomerase			1.86253	4.8311e-07	1.63455e-06	38.829	36.919	15.312	5.771
FFUJ_03146	probable coronin			2.19305	2.15194e-05	4.52963e-05	22.894	13.28	61.884	5.889
FFUJ_03148	conserved uncharacterized protein			2.02627	2.11573e-09	1.86713e-08	23.981	22.805	125.492	3.811
FFUJ_03149	conserved uncharacterized protein			1.18713	1.43521e-05	3.15624e-05	31.787	17.012	110.62	7.006
FFUJ_03150	conserved uncharacterized protein			1.01291	1.45457e-05	3.19321e-05	35.769	24.39	108.641	5.818
FFUJ_03152	conserved uncharacterized protein			1.58511	6.31052e-09	4.36049e-08	32.429	17.843	21.791	5.717
FFUJ_03153	conserved uncharacterized protein			1.8126	5.67065e-09	4.01244e-08	40.341	34.613	107.361	11.556
FFUJ_03154	related to gibberellin 20-oxidase			-3.77136	1.34848e-05	2.98912e-05	42.131	15.106	103.984	5.57
FFUJ_03157	conserved uncharacterized protein			1.41407	3.44214e-06	8.94551e-06	48.599	30.307	16.598	5.714
FFUJ_03158	conserved uncharacterized protein			-1.37906	3.93367e-06	1.00543e-05	37.871	34.807	55.677	3.948
FFUJ_03159	conserved uncharacterized protein			1.05204	6.21785e-05	0.000117604	39.039	85.586	95.846	4.325
FFUJ_03160	related to ATP-dependent RNA helicase			1.11431	6.74417e-08	3.04737e-07	28.229	17.078	77.908	9.38
FFUJ_03162	conserved uncharacterized protein			1.54843	3.71511e-10	4.92357e-09	24.306	12.642	14.43	4.429
FFUJ_03163	conserved uncharacterized protein			1.07122	3.61241e-07	1.26967e-06	44.868	30.834	14.232	7.702
FFUJ_03165	probable 40S ribosomal protein S12			1.52012	0.0022129	0.00318043	29.49	18.264	63.782	1.628
FFUJ_03168	related to DNA-directed RNA polymerase II regulator			1.55646	7.72127e-08	3.40902e-07	26.553	11.064	92.468	6.307
FFUJ_03169	probable RER1 protein			1.55868	3.80925e-06	9.77757e-06	28.599	24.484	129.06	7.044
FFUJ_03170	related to enoyl-CoA hydratase			1.92228	1.59238e-11	5.65764e-10	32.591	19.328	21.164	6.883
FFUJ_03172	conserved uncharacterized protein			2.79913	3.68351e-09	2.86096e-08	21.875	13.227	51.148	6.523
FFUJ_03173	conserved uncharacterized protein			2.25376	4.00783e-12	2.50577e-10	29.326	23.63	88.435	6.139
FFUJ_03174	related to ribosomal protein L19, mitochondrial			2.48002	7.34527e-08	3.26797e-07	27.161	10.152	86.726	4.716
FFUJ_03176	probable D-lactate dehydrogenase AIP2			3.08611	1.05297e-06	3.18539e-06	27.326	21.057	48.785	5.305
FFUJ_03178	probable 20S proteasome subunit (alpha4) chain PRE6			2.27689	4.38978e-07	1.50385e-06	27.267	14.775	176.371	3.937
FFUJ_03179	conserved uncharacterized protein			2.31604	3.11842e-08	1.60283e-07	39.978	43.19	179.729	24.181
FFUJ_03180	probable DNA helicase RAD25			3.05515	3.21496e-12	2.25784e-10	36.547	42.727	37.073	8.323
FFUJ_03181	uncharacterized protein			-2.72352	7.4426e-09	4.94277e-08	15.029	23.962	5.412	0.554
FFUJ_03184	related to AMP-binding protein			1.38884	8.61358e-05	0.000158508	26.065	14.649	13.823	5.521
FFUJ_03185	related to members of the aldo/keto reductase family			-2.20532	5.42708e-09	3.87108e-08	40.614	24.35	11.863	14.387
FFUJ_03186	conserved uncharacterized protein			1.70336	1.09779e-06	3.30173e-06	25.197	38.556	78.552	6.853
FFUJ_03187	probable beta-glucosidase			-1.26603	4.45165e-06	1.11749e-05	29.163	11.835	12.495	7.307
FFUJ_03189	conserved uncharacterized protein			1.3626	2.25327e-06	6.16276e-06	29.437	19.762	63.788	3.714
FFUJ_03190	conserved uncharacterized protein			2.03462	5.48288e-10	6.68849e-09	39.724	21.951	29.77	6.29
FFUJ_03193	related to single-stranded DNA-binding protein		Single-strand DNA-binding	1.91242	2.40604e-05	5.01057e-05	19.338	8.963	43.731	4.325
FFUJ_03195	related to DNA repair protein rhp54			-1.0558	1.66212e-06	4.74095e-06	23.97	14.749	10.981	5.89
FFUJ_03196	probable 5-aminolevulinic acid synthase			2.39464	3.17294e-08	1.62585e-07	15.882	10.946	68.287	5.202
FFUJ_03197	related to cercosporin resistance protein		Zn(2)-C6 fungal-type DNA-binding domain	2.53334	7.04136e-06	1.67391e-05	31.446	21.964	12.956	7.004
FFUJ_03198	related to thiamine-phosphate diphosphorylase (EC 2.5.1.3) / hydroxyethylthiazole kinase (EC 2.7.1.50)			1.38943	5.71494e-10	6.87668e-09	22.94	15.612	9.592	10.893
FFUJ_03200	conserved uncharacterized protein			1.37272	4.74488e-07	1.60864e-06	21.863	18.988	28.634	5.489
FFUJ_03202	conserved uncharacterized protein			1.96291	8.78096e-07	2.72213e-06	22.779	15.404	28.886	4.428
FFUJ_03203	conserved uncharacterized protein			2.47744	1.78097e-09	1.63707e-08	31.149	26.752	75.656	8.134
FFUJ_03204	related to midasin (AAA ATPase)			1.28106	2.37402e-06	6.44726e-06	22.231	14.109	14.943	8.368
FFUJ_03205	related to 60S ribosomal protein L12, mitochondrial			2.25915	3.78064e-09	2.9198e-08	18.954	14.327	78.205	7.484
FFUJ_03207	probable pyrroline-5-carboxylate reductase			3.10456	5.78438e-12	2.97968e-10	22.336	13.849	17.72	5.652
FFUJ_03208	related to histone acetyltransferase subunit HAT1			1.81032	6.42669e-12	3.14615e-10	20.721	13.917	95.328	4.165
FFUJ_03209	conserved uncharacterized protein			1.50851	9.56714e-09	6.04645e-08	33.206	18.337	85.159	5.616
FFUJ_03210	conserved uncharacterized protein			2.45693	1.5063e-10	2.6293e-09	36.206	22.986	20.507	8.241
FFUJ_03212	related to vesicular integral-membrane protein VIP36			2.19494	2.23134e-11	7.07487e-10	29.747	26.651	93.165	6.572
FFUJ_03213	related to mitochondrial import inner membrane translocase subunit TIM13			2.19619	5.47844e-12	2.91264e-10	28.769	28.614	101.946	5.152
FFUJ_03216	related to splicing factor 3B subunit 3 (spliceosomal protein sap130)			1.80095	6.81339e-06	1.62383e-05	26.48	19.173	52.087	4.733
FFUJ_03217	related to MSS51 protein			1.59093	1.53025e-08	8.82507e-08	28.139	12.446	98.715	5.226
FFUJ_03218	conserved uncharacterized protein			1.99069	3.84079e-06	9.84703e-06	27.542	22.421	28.904	4.587
FFUJ_03220	probable developmentally regulated GTP-binding protein			2.21198	2.19426e-09	1.92065e-08	28.557	23.239	47.828	5.233
FFUJ_03224	related to beta-1,3 exoglucanase			-1.30313	3.09165e-07	1.10894e-06	19.28	9.548	9.428	5.985
FFUJ_03225	related to translation initiation factor eIF-3			2.70641	5.82705e-05	0.000110952	16.304	10.375	50.388	5.992
FFUJ_03226	probable G protein gamma subunit			2.68562	4.01062e-05	7.9331e-05	29.897	9.8	83.08	9.692
FFUJ_03227	conserved uncharacterized protein			1.54218	5.04069e-08	2.39508e-07	50.278	43.815	45.781	4.645
FFUJ_03228	probable serine/threonine protein phosphatase PP1			1.21793	0.000249653	0.000419035	45.368	26.895	111.643	5.397
FFUJ_03229	related to bromodomain and PHD finger-containing protein			1.25193	0.00463265	0.00636301	23.233	12.402	44.98	7.433
FFUJ_03230	conserved uncharacterized protein			1.7686	3.99211e-06	1.01759e-05	30.421	21.998	85.389	11.088
FFUJ_03231	conserved uncharacterized protein			1.23424	3.64582e-07	1.27997e-06	27.099	30.353	80.641	10.017
FFUJ_03236	related to CBP3 - required for assembly of cytochrome bc1 complex			1.83029	2.21276e-09	1.93346e-08	29.303	18.705	69.648	4.569
FFUJ_03238	related to glutathione S-transferase			1.68555	2.77789e-06	7.39311e-06	43.776	30.41	13.553	4.583
FFUJ_03239	conserved uncharacterized protein			1.46412	2.65128e-08	1.3986e-07	27.108	27.494	11.886	5.985
FFUJ_03240	related to 26S proteasome subunit YTA7			1.25243	7.28773e-05	0.000136008	35.931	22.981	29.743	6.751
FFUJ_03241	conserved uncharacterized protein			0.995134	0.000149045	0.000261927	15.325	35.83	15.86	4.081
FFUJ_03242	conserved uncharacterized protein		Zn(2)-C6 fungal-type DNA-binding domain	2.22491	2.60092e-07	9.59011e-07	49.945	27.905	11.259	5.449
FFUJ_03243	conserved uncharacterized protein			1.0592	2.8477e-07	1.03556e-06	36.899	25.864	128.046	5.609
FFUJ_03246	conserved uncharacterized protein			-1.3509	1.72778e-10	2.882e-09	42.196	28.634	11.948	8.247
FFUJ_03249	uncharacterized protein			-1.76537	2.4991e-05	5.18843e-05	34.619	16.161	19.224	9.771
FFUJ_03250	related to CWC22 - involved in mRNA splicing			2.67866	1.8358e-10	2.98919e-09	18.76	12.541	63.488	7.316
FFUJ_03251	probable dolichol phosphate-mannose biosynthesis regulatory protein			1.02785	0.00144813	0.00214296	33.64	13.612	104.644	14.077
FFUJ_03252	conserved uncharacterized protein			1.11642	0.000807355	0.00124245	30.066	19.325	66.973	3.903
FFUJ_03253	conserved uncharacterized protein			2.2968	1.76787e-08	9.95104e-08	26.912	81.748	16.009	7.344
FFUJ_03256	conserved uncharacterized protein			-1.3566	2.70568e-07	9.91314e-07	20.224	9.673	106.322	4.079
FFUJ_03257	conserved uncharacterized protein		Zinc finger, C2H2-type	4.39053	1.153e-12	1.31696e-10	23.436	18.843	60.929	4.811
FFUJ_03259	conserved uncharacterized protein			1.14087	1.63863e-06	4.68193e-06	45.362	25.152	18.382	12.368
FFUJ_03260	related to 60S ribosomal protein L24			1.87502	9.10921e-11	1.80372e-09	22.08	13.275	77.626	5.183
FFUJ_03261	probable heat shock protein			3.80097	4.98293e-13	8.2295e-11	29.244	17.329	94.484	3.886
FFUJ_03263	related to ATP-dependent DNA helicase II, 80 kDa subunit (KU autoantigen protein P86)			1.12972	2.89083e-05	5.90563e-05	38.432	21.625	17.803	7.352
FFUJ_03265	conserved uncharacterized protein			3.99438	6.55449e-08	2.97965e-07	22.347	23.15	10.936	9.334
FFUJ_03266	probable 4-nitrophenylphosphatase			3.44543	3.23626e-14	1.62617e-11	44.705	28.341	16.373	10.188
FFUJ_03269	conserved uncharacterized protein			1.07268	0.00164891	0.0024137	23.785	22.467	65.548	3.759
FFUJ_03270	related to pacC - transcription factor		Zinc finger, C2H2-type; Zinc finger, C2H2-type/integrase, DNA-binding; Zinc finger, C2H2-like	1.9983	5.89585e-06	1.43033e-05	25.239	27.818	9.292	3.195
FFUJ_03271	conserved uncharacterized protein			1.18518	6.59171e-07	2.13276e-06	21.414	14.868	15.804	6.415
FFUJ_03272	conserved uncharacterized protein			3.72928	2.77387e-10	3.99699e-09	20.889	19.509	84.905	2.331
FFUJ_03273	related to RNA-binding protein pumilio			1.75939	2.70435e-07	9.91068e-07	33.389	23.906	102.648	7.699
FFUJ_03274	conserved uncharacterized protein			1.71859	5.50226e-09	3.91356e-08	35.052	24.632	102.179	5.391
FFUJ_03276	conserved uncharacterized protein			3.64466	5.88281e-08	2.72291e-07	43.223	35.104	98.366	5.525
FFUJ_03278	related to U1 small nuclear ribonucleoprotein			2.1671	3.3632e-05	6.75021e-05	17.223	14.05	66.184	1.957
FFUJ_03279	conserved uncharacterized protein			1.2037	9.19066e-05	0.000168283	45.195	32.229	131.145	3.149
FFUJ_03280	probable TPI1 - triose-phosphate isomerase			1.48753	5.85035e-08	2.71289e-07	34.684	40.932	100.379	3.649
FFUJ_03282	conserved uncharacterized protein		Zn(2)-C6 fungal-type DNA-binding domain	1.01185	5.45142e-05	0.000104568	34.884	30.798	16.817	4.83
FFUJ_03283	conserved uncharacterized protein			2.15789	3.67773e-09	2.85794e-08	43.602	22.927	11.101	5.835
FFUJ_03284	conserved uncharacterized protein		Zn(2)-C6 fungal-type DNA-binding domain	4.37609	1.08147e-08	6.68862e-08	27.397	28.037	13.382	6.95
FFUJ_03286	conserved uncharacterized protein			3.06187	1.07456e-05	2.44246e-05	21.291	29.832	52.53	2.38
FFUJ_03287	conserved uncharacterized protein			1.01819	0.000122983	0.000219306	25.879	21.772	18.634	8.681
FFUJ_03288	related to 3-ketosphinganine reductase			2.23821	1.95844e-10	3.11122e-09	33.493	26.922	67.891	9.069
FFUJ_03289	conserved uncharacterized protein			1.52143	3.2368e-09	2.5916e-08	32.541	20.41	15.074	10.329
FFUJ_03293	related to peroxisomal membrane protein PEX17			2.77343	5.9008e-08	2.72955e-07	42.67	51.211	36.56	5.666
FFUJ_03294	conserved uncharacterized protein			1.0803	5.23168e-07	1.75038e-06	56.45	42.166	88.295	8.6
FFUJ_03297	related to polyadenylation factor I subunit 2			1.25907	5.92078e-05	0.000112609	27.902	16.183	15.077	7.261
FFUJ_03298	probable nuclease NUC1 precursor, mitochondrial			1.29048	4.06453e-06	1.03273e-05	17.77	12.238	77.426	6.517
FFUJ_03299	related to vacuolar zinc efflux protein			3.19072	1.33718e-12	1.4753e-10	31.14	20.55	94.379	6.96
FFUJ_03302	conserved uncharacterized protein			1.20467	0.000296169	0.00048935	34.159	51.192	21.855	10.305
FFUJ_03306	related to tetratricopeptide repeat protein 2			1.55409	9.45512e-06	2.17413e-05	25.507	19.548	115.092	3.644
FFUJ_03308	uncharacterized protein			-1.54277	4.17264e-06	1.05591e-05	17.427	10.124	12.497	3.832
FFUJ_03309	uncharacterized protein			-1.71209	2.75971e-06	7.35125e-06	19.121	11.944	13.146	5.72
FFUJ_03312	conserved uncharacterized protein			1.5165	5.51037e-09	3.91562e-08	26.776	17.948	110.026	5.06
FFUJ_03314	conserved uncharacterized protein			1.09925	5.22145e-06	1.28663e-05	8.272	5.776	5.537	3.722
FFUJ_03316	related to actin-like protein			1.33696	5.2137e-10	6.45443e-09	25.31	16.504	83.028	9.14
FFUJ_03317	conserved uncharacterized protein			1.58867	2.6184e-05	5.40845e-05	19.147	18.728	66.99	6.7
FFUJ_03320	uncharacterized protein			-2.31501	1.45158e-06	4.22295e-06	23.353	16.295	15.857	7.897
FFUJ_03324	conserved uncharacterized protein			1.66533	5.57813e-06	1.3626e-05	17.877	13.142	57.436	3.175
FFUJ_03327	uncharacterized protein			-1.57982	6.22449e-06	1.49892e-05	32.409	30.316	18.654	11.405
FFUJ_03328	related to exportin T (tRNA exportin)			2.13473	2.32605e-08	1.25029e-07	27.207	16.46	49.613	8.613
FFUJ_03329	conserved uncharacterized protein			2.27717	1.47712e-08	8.56466e-08	11.958	14.349	7.117	4.488
FFUJ_03331	related to YER185w, Rta1p			-2.16837	7.22638e-07	2.31026e-06	24.85	29.971	21.721	7.152
FFUJ_03332	probable aspartyl aminopeptidase			2.35777	2.87218e-09	2.35463e-08	21.351	17.542	89.221	8.042
FFUJ_03334	conserved uncharacterized protein			-1.06345	1.18417e-05	2.66619e-05	23.134	9.431	67.179	4.829
FFUJ_03338	related to senescence marker protein 30			2.37577	1.40458e-09	1.36454e-08	28.923	36.822	9.142	35.517
FFUJ_03340	probable ATP synthase delta chain precursor, mitochondrial			1.73489	8.6233e-05	0.000158629	21.328	22.833	59.921	3.971
FFUJ_03342	conserved uncharacterized protein			2.25822	1.7584e-06	4.97896e-06	41.499	46.191	68.937	7.962
FFUJ_03344	conserved uncharacterized protein			1.00155	0.00206164	0.00297669	33.192	20.932	55.89	7.35
FFUJ_03346	conserved uncharacterized protein			1.94347	1.80678e-08	1.01268e-07	26.459	17.017	56.335	6.141
FFUJ_03347	related to sn2-acylglyceride fatty acyltransferase			2.14989	2.52195e-08	1.33789e-07	20.71	17.19	73.877	8.454
FFUJ_03349	probable ADP-ribosylation factor-like 2			1.07726	5.27057e-09	3.77556e-08	32.258	24.686	16.209	18.747
FFUJ_03351	conserved uncharacterized protein			1.659	1.21769e-09	1.21357e-08	33.435	23.813	31.564	26.053
FFUJ_03352	related to LAMMER kinase-like protein			1.33226	0.00011957	0.000213778	52.442	41.098	111.886	18.7
FFUJ_03353	related to tricarboxylate carrier			1.57036	3.8954e-05	7.72145e-05	20.229	11.103	90.713	36.07
FFUJ_03354	related to purine nucleotide binding protein			1.4574	3.88961e-08	1.92991e-07	17.428	15.915	11.805	28.154
FFUJ_03359	probable actin cytoskeleton organization and biogenesis			1.37681	7.70255e-06	1.81303e-05	17.088	11.311	31.416	7.359
FFUJ_03360	probable 2-isopropylmalalate synthase			1.14645	1.10244e-05	2.49941e-05	14.349	11.491	44.174	8.315
FFUJ_03362	probable ATP-dependent RNA helicase			2.10411	2.49971e-12	1.98887e-10	17.199	13.799	37.981	9.254
FFUJ_03363	probable EB1-like protein			3.01125	1.84351e-10	2.99184e-09	20.161	21.837	111.964	12.35
FFUJ_03364	related to syntaxin			2.5011	5.12664e-12	2.8774e-10	16.634	8.391	65.7	4.739
FFUJ_03367	probable thioredoxin			1.90142	2.77903e-12	2.05339e-10	31.451	33.067	11.924	6.423
FFUJ_03369	related to cytochrome P450			-2.29618	2.50305e-08	1.32994e-07	21.361	15.791	11.034	11.52
FFUJ_03370	related to HOL1 protein (member of major facilitator superfamily)			-2.86901	6.47144e-07	2.09927e-06	16.451	12.331	9.673	9.823
FFUJ_03373	related to multidrug resistant protein			-1.40071	5.93694e-06	1.4389e-05	15.088	14.42	8.158	15.635
FFUJ_03374	uncharacterized protein			-2.79491	1.97579e-08	1.09058e-07	18.14	13.559	9.562	17.172
FFUJ_03375	uncharacterized protein			-2.49068	2.46214e-08	1.31032e-07	18.061	11.036	9.889	12.905
FFUJ_03377	conserved uncharacterized protein			-2.59464	1.32326e-08	7.85439e-08	11.388	24.06	7.677	8.197
FFUJ_03378	related to alcohol dehydrogenase			1.72433	3.88336e-07	1.352e-06	15.935	9.243	6.388	5.494
FFUJ_03379	conserved uncharacterized protein			-1.31422	2.12592e-05	4.47924e-05	14.21	22.627	8.735	10.725
FFUJ_03380	related to F-box/WD-repeat protein			1.97669	7.61433e-06	1.79415e-05	27.163	22.953	49.157	9.227
FFUJ_03381	probable beta-1,3 exoglucanase precursor			-1.96004	1.1303e-05	2.55639e-05	11.126	10.122	7.987	7.677
FFUJ_03385	related to amidohydrolase AmhX			-2.62889	4.97459e-09	3.62049e-08	15.003	15.135	15.158	10.292
FFUJ_03386	uncharacterized protein			-3.49983	3.52666e-08	1.7786e-07	19.682	18.415	11.097	18.715
FFUJ_03387	conserved uncharacterized protein			-1.58014	3.99632e-05	7.90793e-05	14.837	14.868	9.568	23.089
FFUJ_03389	related to alkaline phosphatase D precursor			1.19648	9.95271e-05	0.000181067	13.563	12.96	8.892	16.227
FFUJ_03394	conserved uncharacterized protein			1.77159	9.00113e-07	2.78292e-06	13.131	16.052	7.224	7.354
FFUJ_03395	uncharacterized protein			2.22945	4.70715e-06	1.17398e-05	6.836	4.098	9.217	38.245
FFUJ_03398	probable c-14 sterol reductase ERG-3			1.84358	3.58078e-08	1.80166e-07	12.704	15.665	47.711	9.126
FFUJ_03399	probable beta-glucosidase			-2.08628	4.44616e-10	5.71122e-09	10.234	10.194	6.39	8.765
FFUJ_03404	related to alcohol dehydrogenase I - ADH1			1.52695	2.68521e-05	5.52974e-05	13.994	14.575	7.898	6.095
FFUJ_03407	related to CTA1 - catalase A, peroxisomal			-1.93048	5.44081e-08	2.54735e-07	31.044	21.584	7.87	7.604
FFUJ_03408	probable gibberellin biosynthesis-related			-2.20784	1.10285e-06	3.31494e-06	32.151	24.071	8.133	5.49
FFUJ_03409	conserved uncharacterized protein			-1.57071	2.5279e-06	6.80979e-06	34.445	20.097	12.823	10.983
FFUJ_03410	related to cercosporin resistance protein		Zn(2)-C6 fungal-type DNA-binding domain	-2.77368	5.71474e-09	4.03794e-08	17.505	13.037	7.402	5.778
FFUJ_03411	conserved uncharacterized protein			-1.3466	1.59571e-06	4.57932e-06	22.047	16.786	6.929	10.776
FFUJ_03412	conserved uncharacterized protein			2.13559	3.66022e-10	4.87672e-09	25.366	22.369	8.296	8.796
FFUJ_03413	conserved uncharacterized protein			2.05673	4.46907e-09	3.33494e-08	26.31	22.883	15.259	6.083
FFUJ_03415	probable dynactin arp1 p62 subunit RO-2			-1.03198	4.10685e-07	1.41987e-06	27.198	16.086	61.089	6.759
FFUJ_03419	sulfur controller-2 protein			3.43554	4.53187e-11	1.13215e-09	31.984	31.002	75.555	8.234
FFUJ_03420	conserved uncharacterized protein			-2.34947	2.06013e-10	3.22854e-09	23.65	9.248	14.196	10.822
FFUJ_03421	conserved uncharacterized protein			-1.35252	8.80594e-06	2.0433e-05	17.175	14.04	48.238	5.058
FFUJ_03422	related to SSM4 - involved in mRNA turnover			1.08376	0.0191667	0.0242085	4.008	1.677	21.154	1.446
FFUJ_03429	probable subtilisin-like serine protease			3.04943	1.91469e-07	7.38791e-07	38.082	40.225	15.531	5.492
FFUJ_03430	related to arsenite transporter ARR3			1.71176	1.47348e-08	8.55236e-08	25.404	7.58	10.597	8.549
FFUJ_03431	conserved uncharacterized protein			1.13706	8.93968e-06	2.06922e-05	26.417	17.11	12.079	1.755
FFUJ_03432	conserved uncharacterized protein			1.50237	1.32828e-05	2.94865e-05	25.686	28.559	90.733	7.557
FFUJ_03433	probable arginyl-tRNA synthetase, cytosolic			2.85414	2.92414e-10	4.15771e-09	30.413	20.339	82.971	6.848
FFUJ_03434	conserved uncharacterized protein			1.72411	1.86051e-10	3.0034e-09	26.762	26.035	51.011	5.644
FFUJ_03435	conserved uncharacterized protein			2.06315	7.37631e-08	3.28014e-07	21.991	28.256	58.491	3.636
FFUJ_03441	conserved uncharacterized protein			5.25886	6.48614e-13	9.55689e-11	14.447	18.006	5.525	4.11
FFUJ_03442	conserved uncharacterized protein			3.26412	6.94956e-09	4.71535e-08	16.427	19.431	29.961	7.696
FFUJ_03443	conserved uncharacterized protein			1.96946	1.8525e-09	1.68123e-08	21.401	27.442	12.93	7.07
FFUJ_03445	conserved uncharacterized protein			1.28359	0.00562235	0.00762414	7.534	3.779	4.182	5.214
FFUJ_03446	probable methionyl aminopeptidase		Winged helix-turn-helix transcription repressor DNA-binding	1.19669	9.45211e-06	2.17403e-05	29.212	17.905	11.601	10.391
FFUJ_03448	related to BENZOYLFORMATE DECARBOXYLASE			-2.55323	9.20703e-09	5.87818e-08	18.821	22.803	8.536	7.341
FFUJ_03451	probable catalase-1			3.31887	1.45417e-09	1.40184e-08	15.922	27.049	6.32	6.919
FFUJ_03457	conserved uncharacterized protein		Zn(2)-C6 fungal-type DNA-binding domain	-1.7143	3.06314e-06	8.06375e-06	38.061	16.417	40.529	9.016
FFUJ_03458	related to GABA permease			-1.14182	0.016202	0.0206356	35.038	9.375	16.075	8.736
FFUJ_03459	related to TOB3 (member of AAA-ATPase family)			-1.02649	5.85497e-08	2.71336e-07	27.841	10.361	9.994	8.208
FFUJ_03464	conserved uncharacterized protein			-1.61407	4.24197e-06	1.07093e-05	21.05	16.316	13.667	6.676
FFUJ_03466	probable CYS4 - cystathionine beta-synthase			3.67611	3.34363e-10	4.57789e-09	17.913	18.769	52.934	3.279
FFUJ_03467	related to SRP102 - signal recognition particle receptor, beta chain			2.344	1.38845e-10	2.47239e-09	20.089	15.648	63.608	5.078
FFUJ_03470	conserved uncharacterized protein			1.93532	4.94548e-06	1.2271e-05	46.504	65.64	10.454	4.002
FFUJ_03472	probable neutral amino acid permease			2.07653	3.65504e-07	1.2825e-06	18.105	29.433	6.679	7.487
FFUJ_03473	related to fructosyl amino acid oxidase			2.06629	3.40324e-06	8.85362e-06	22.316	24.382	8.996	10.29
FFUJ_03474	conserved uncharacterized protein		Zn(2)-C6 fungal-type DNA-binding domain	2.76734	1.47415e-12	1.51973e-10	28.844	33.855	8.32	7.312
FFUJ_03475	conserved uncharacterized protein			1.07333	4.82826e-08	2.31834e-07	25.484	18.242	9.989	7.476
FFUJ_03476	conserved uncharacterized protein			-1.12818	2.16482e-05	4.5529e-05	20.124	7.724	7.959	4.678
FFUJ_03477	probable parvulin (peptidylprolyl isomerase)			1.22333	2.51079e-09	2.1247e-08	24.374	12.409	14.094	7.981
FFUJ_03478	related to DNA-directed RNA polymerase II chain RPB9			1.33494	1.54846e-08	8.91301e-08	35.18	34.288	76.037	6.288
FFUJ_03479	probable 50S ribosomal protein L14			2.59612	9.42769e-10	9.98511e-09	23.324	14.475	85.488	4.855
FFUJ_03481	related to flavin oxidoreductase			2.35947	1.22957e-10	2.26183e-09	29.728	13.458	10.474	5.607
FFUJ_03483	probable APE3 - vacuolar aminopeptidase Y			3.09356	6.042e-08	2.78143e-07	30.116	27.601	50.82	5.795
FFUJ_03488	uncharacterized protein			-3.55348	6.32838e-10	7.4246e-09	21.342	26.147	35.189	12.236
FFUJ_03489	conserved uncharacterized protein			-1.56856	1.3081e-05	2.90734e-05	22.226	13.377	11.433	5.586
FFUJ_03490	conserved uncharacterized protein			-1.4656	2.57355e-05	5.32386e-05	24.083	15.045	8.363	8.141
FFUJ_03493	conserved uncharacterized protein			-2.14715	3.39258e-08	1.72021e-07	25.15	22.768	6.126	8.564
FFUJ_03496	related to dihydroxy-acid dehydratase			2.52429	1.65218e-07	6.51892e-07	23.506	12.086	7.391	7.363
FFUJ_03500	uncharacterized protein			1.34876	6.2557e-09	4.33058e-08	26.837	5.056	9.061	5.361
FFUJ_03501	related to calpain-like protein			3.23412	3.09645e-09	2.4966e-08	26.364	11.461	24.814	8.651
FFUJ_03502	related to protein involved in authophagy (APG17)			3.11718	1.4223e-12	1.49754e-10	23.584	19.396	61.14	3.226
FFUJ_03505	conserved uncharacterized protein			2.84975	1.13432e-10	2.13097e-09	11.815	7.766	4.325	6.328
FFUJ_03507	probable lysine permease			3.4882	7.4074e-14	2.29928e-11	20.061	20.65	32.354	6.11
FFUJ_03508	related to transporter-like protein CTL2			-1.66159	4.83887e-10	6.12551e-09	19.601	29.505	88.396	4.147
FFUJ_03511	probable extragenic suppressor of the bimD6 mutation			2.1765	8.28828e-11	1.68558e-09	17.611	12.964	38.375	4.422
FFUJ_03512	probable aspartic proteinase precursor			1.20934	3.21602e-06	8.42489e-06	31.387	14.012	10.635	5.8
FFUJ_03513	conserved uncharacterized protein			-1.09401	0.00194601	0.00281779	44.075	48.532	11.077	5.687
FFUJ_03517	probable prolidase (Xaa-Pro dipeptidase)			1.40924	1.13524e-06	3.40209e-06	31.594	15.196	53.499	4.585
FFUJ_03524	related to coactosin			3.34732	5.62235e-10	6.79793e-09	8.661	14.179	26.983	3.692
FFUJ_03526	conserved uncharacterized protein			1.91874	6.91152e-10	7.91114e-09	10.648	6.005	4.568	6.228
FFUJ_03527	conserved uncharacterized protein			2.69828	5.42766e-05	0.000104153	12.272	21.452	45.195	5.013
FFUJ_03528	conserved uncharacterized protein			-2.48764	2.78201e-10	4.00487e-09	23.025	15.096	11.039	12.361
FFUJ_03529	related to UDP-glucose 4-epimerase			-1.72872	8.25054e-07	2.58668e-06	21.013	15.002	8.346	21.645
FFUJ_03532	conserved uncharacterized protein			-3.46065	1.84751e-09	1.68123e-08	13.197	15.261	6.731	12.629
FFUJ_03533	conserved uncharacterized protein			-1.15043	1.87724e-05	4.01531e-05	7.764	5.893	6.965	9.205
FFUJ_03534	conserved uncharacterized protein			-2.88545	8.73326e-09	5.63798e-08	9.81	9.419	5.823	7.622
FFUJ_03537	uncharacterized protein			-1.05606	2.35918e-06	6.41044e-06	8.656	12.912	7.743	15.231
FFUJ_03538	uncharacterized protein			-2.62943	1.30149e-06	3.83923e-06	10.83	8.205	6.642	17.274
FFUJ_03544	related to hexose transporter protein			-1.59539	8.19721e-11	1.67386e-09	21.461	16.939	7.134	19.699
FFUJ_03545	related to xylosidase/arabinosidase			-1.07813	2.56885e-06	6.9102e-06	13.218	10.66	5.113	11.034
FFUJ_03548	conserved uncharacterized protein			2.38692	1.87419e-08	1.04478e-07	8.074	5.061	18.847	4.003
FFUJ_03550	conserved uncharacterized protein			-2.15968	9.01336e-10	9.64557e-09	11.318	19.545	7.199	12.349
FFUJ_03553	related to alpha-L-arabinofuranosidase A precursor			-2.02013	7.58938e-10	8.47957e-09	8.441	9.009	6.772	11.974
FFUJ_03554	related to sugar transporter			-1.3504	0.00435562	0.0060028	18.705	17.691	24.695	7.787
FFUJ_03557	conserved uncharacterized protein			2.41545	3.23075e-08	1.65322e-07	10.964	6.459	5.745	14.85
FFUJ_03558	related to dis1-suppressing protein kinase dsk1			-2.32962	2.9087e-11	8.61947e-10	10.413	12.74	7.22	15.668
FFUJ_03561	related to N-sulphoglucosamine sulphohydrolase precursor			-1.41833	3.58396e-06	9.26282e-06	10.447	11.758	7.744	19.965
FFUJ_03564	conserved uncharacterized protein			-1.42573	3.85741e-06	9.88795e-06	9.11	10.547	5.526	11.224
FFUJ_03567	conserved uncharacterized protein			-1.08995	8.94645e-06	2.07047e-05	9.55	2.999	7.027	14.965
FFUJ_03568	conserved uncharacterized protein			-1.5745	1.59334e-07	6.31661e-07	10.452	8.448	6.074	9.786
FFUJ_03569	uncharacterized protein			-1.11837	0.000717822	0.00111287	7.959	21.09	7.538	13.269
FFUJ_03570	conserved uncharacterized protein			1.92648	5.93272e-08	2.74094e-07	19.305	39.862	8.157	9.386
FFUJ_03571	conserved uncharacterized protein			3.08262	7.02881e-13	1.00534e-10	15.006	60.48	5.517	8.713
FFUJ_03572	conserved uncharacterized protein			5.34322	1.61756e-10	2.7597e-09	20.668	86.937	8.347	10.07
FFUJ_03573	uncharacterized protein			2.01643	0.00024601	0.000413705	7.678	27.121	7.204	11.747
FFUJ_03574	conserved uncharacterized protein			-1.1866	2.30941e-06	6.29798e-06	6.763	15.785	6.637	10.033
FFUJ_03575	related to heterokaryon incompatibility protein (het-6OR allele)			1.69205	1.43795e-09	1.39156e-08	13.87	23.196	6.124	18.307
FFUJ_03577	uncharacterized protein			1.05049	1.939e-06	5.4176e-06	5.914	5.373	3.88	6.643
FFUJ_03578	uncharacterized protein			-1.08121	1.55158e-06	4.46888e-06	16.121	20.152	7.592	26.564
FFUJ_03579	uncharacterized protein			-1.41308	6.80316e-07	2.19268e-06	17.242	18.926	5.543	13.881
FFUJ_03582	uncharacterized protein			-2.37106	5.22539e-07	1.74905e-06	14.986	11.371	5.869	15.5
FFUJ_03587	related to putative tartrate transporter			-1.57246	1.09282e-06	3.28874e-06	8.549	8.062	5.857	9.612
FFUJ_03588	related to cutinase transcription factor 1 beta		Zn(2)-C6 fungal-type DNA-binding domain; Transcription factor, fungi	-1.52929	5.65956e-06	1.38013e-05	9.565	11.881	6.366	15.605
FFUJ_03589	probable D-lactate dehydrogenase (cytochrome)			-1.48435	3.70826e-05	7.3797e-05	7.244	7.801	6.287	16.138
FFUJ_03590	conserved uncharacterized protein			-2.53266	1.01673e-06	3.09696e-06	6.321	5.48	4.383	16.009
FFUJ_03593	uncharacterized protein			-1.65849	8.67029e-07	2.69471e-06	23.78	28.184	7.458	17.973
FFUJ_03594	uncharacterized protein			-2.70598	1.5095e-08	8.72548e-08	12.481	6.958	5.808	16.651
FFUJ_03597	conserved uncharacterized protein			-2.14547	1.52765e-07	6.10289e-07	7.433	5.579	5.194	9.277
FFUJ_03598	related to allantoate transport protein			-1.69257	0.00612715	0.00826467	14.857	7.067	6.969	15.565
FFUJ_03599	related to N-carbamoyl-L-amino acid hydrolase			-2.22097	4.90886e-05	9.5108e-05	19.564	11.09	7.484	11.718
FFUJ_03601	uncharacterized protein			-2.87907	4.09246e-09	3.10321e-08	10.241	6.252	5.732	13.391
FFUJ_03607	uncharacterized protein			1.26111	5.59826e-05	0.000107057	6.548	10.62	5.756	12.851
FFUJ_03612	conserved uncharacterized protein			-2.15196	3.78444e-09	2.92079e-08	7.175	4.714	6.31	11.985
FFUJ_03613	uncharacterized protein			-1.2007	1.14205e-05	2.57754e-05	11.501	14.42	5.492	16.707
FFUJ_03619	related to hexose transporter protein			-1.00482	1.52984e-06	4.4156e-06	7.279	9.172	7.387	15.644
FFUJ_03622	related to monooxigenase			-2.89036	5.39008e-11	1.24819e-09	7.554	8.298	6.563	14.482
FFUJ_03623	conserved uncharacterized protein			-1.46418	6.46279e-07	2.09692e-06	8.265	9.635	4.378	15.456
FFUJ_03624	conserved uncharacterized protein		Zn(2)-C6 fungal-type DNA-binding domain; Transcription factor, fungi	-2.37773	1.58466e-07	6.28718e-07	6.276	4.584	4.644	11.752
FFUJ_03627	related to ADH5 - alcohol dehydrogenase V			-1.39385	0.00025884	0.000432812	8.276	10.419	5.378	14.068
FFUJ_03635	conserved uncharacterized protein		Zn(2)-C6 fungal-type DNA-binding domain; Transcription factor, fungi	-1.91517	5.74354e-09	4.05256e-08	10.717	17.144	6.716	10.855
FFUJ_03636	related to lignostilbene alpha,beta-dioxygenase I			-2.43623	1.02516e-08	6.39042e-08	13.273	16.847	6.894	19.035
FFUJ_03637	conserved uncharacterized protein			1.03896	8.02503e-05	0.000148532	5.72	10.154	2.731	2.703
FFUJ_03638	related to NAM7 - nonsense-mediated mRNA decay protein (RdRP)			1.40321	1.20243e-08	7.26049e-08	15.993	27.345	6.876	14.375
FFUJ_03639	conserved uncharacterized protein			-2.0583	6.76156e-09	4.62327e-08	11.627	25.28	6.854	15.356
FFUJ_03645	related to tripeptidyl-peptidase I			-2.42676	2.3478e-09	2.02323e-08	16.844	24.086	5.541	13.061
FFUJ_03646	conserved uncharacterized protein			-2.44824	9.22216e-10	9.80891e-09	14.793	15.525	5.553	15.746
FFUJ_03649	conserved uncharacterized protein			-1.69719	4.57261e-09	3.39702e-08	6.844	7.881	6.105	14.95
FFUJ_03651	conserved uncharacterized protein			-2.26549	4.07334e-07	1.40893e-06	12.782	11.373	5.868	19.089
FFUJ_03652	related to integral membrane protein PTH11			-3.76494	8.39059e-10	9.1511e-09	10.393	8.345	6.993	15.863
FFUJ_03654	conserved uncharacterized protein			-1.72858	4.28689e-09	3.22622e-08	13.522	13.569	6.308	13.59
FFUJ_03659	probable cyanide hydratase			-1.98654	3.7635e-10	4.96856e-09	10.508	9.951	6.396	9.513
FFUJ_03661	related to sugar transporter			-3.8486	5.04702e-11	1.20019e-09	9.213	6.69	5.255	17.842
FFUJ_03665	uncharacterized protein			-1.14115	0.000112395	0.000202031	10.005	9.088	4.247	21.131
FFUJ_03669	probable CYB2 - L-lactate dehydrogenase (cytochrome b2)			-2.14081	3.54611e-08	1.78661e-07	8.989	8.549	6.076	14.028
FFUJ_03672	conserved uncharacterized protein		Zn(2)-C6 fungal-type DNA-binding domain	1.19704	1.97263e-07	7.57645e-07	14.985	12.17	6.374	13.255
FFUJ_03676	related to beta-galactosidase			2.46054	3.71453e-11	9.96887e-10	13.26	11.458	7.019	21.445
FFUJ_03677	GPM1 - Phosphoglycerate mutase			4.52257	2.16264e-10	3.32334e-09	8.958	17.775	5.77	12.168
FFUJ_03678	related to ATP adenylyltransferase II			4.9442	6.2332e-15	8.84114e-12	16.389	9.493	5.241	9.276
FFUJ_03687	related to HNM1 - Choline permease			-2.52301	2.16807e-08	1.18015e-07	8.24	10.352	6.321	14.178
FFUJ_03688	probable CYB2 - lactate dehydrogenase cytochrome b2			-2.92609	2.66865e-10	3.8826e-09	7.93	4.544	5.568	18.879
FFUJ_03689	related to 6-hydroxy-D-nicotine oxidase			-1.36482	5.85109e-06	1.42199e-05	7.595	7.476	5.347	14.171
FFUJ_03690	related to 3-octaprenyl-4-hydroxybenzoate carboxy-lyase			-1.15763	5.85228e-05	0.000111376	8.081	11.569	5.573	18.708
FFUJ_03691	probable PAD1 - phenylacrylic acid decarboxylase			-2.61274	2.82005e-10	4.0326e-09	11.161	8.203	6.324	19.146
FFUJ_03694	related to BENZOYLFORMATE DECARBOXYLASE			-1.50242	1.46147e-09	1.40798e-08	9.35	14.944	5.608	16.481
FFUJ_03695	related to dimethylaniline monooxygenase			-1.18172	5.55652e-06	1.35814e-05	8.565	8.073	5.829	15.918
FFUJ_03696	related to D-arabinitol 2-dehydrogenase			-2.71161	1.54844e-09	1.46639e-08	7.819	5.607	4.571	22.697
FFUJ_03697	conserved uncharacterized protein			-1.66976	7.28374e-08	3.24732e-07	15.269	6.487	7.224	23.141
FFUJ_03698	conserved uncharacterized protein			-2.38576	4.78915e-09	3.52651e-08	13.597	10.291	7.223	18.837
FFUJ_03700	uncharacterized protein			-1.98542	1.24592e-10	2.28698e-09	7.404	5.203	5.95	26.882
FFUJ_03703	related to allantoate transporter			-1.28932	3.50624e-05	7.01493e-05	11.335	12.087	7.833	27.376
FFUJ_03710	probable Arylsulfatase			-2.51461	2.93427e-09	2.39149e-08	8.1	7.064	4.978	25.819
FFUJ_03711	uncharacterized protein		Zn(2)-C6 fungal-type DNA-binding domain	-3.01625	4.66999e-12	2.73094e-10	9.018	12.43	6.867	27.081
FFUJ_03712	related to HOL1, putative substrate-H+ antiporter			-2.91577	1.29471e-10	2.35003e-09	9.181	8.497	6.111	23.863
FFUJ_03713	related to membrane protein, peroxisomal			1.22474	1.2328e-08	7.42593e-08	7.023	18.703	6.141	15.603
FFUJ_03716	conserved uncharacterized protein			-2.12531	4.89762e-08	2.34393e-07	8.775	8.46	5.758	21.236
FFUJ_03717	conserved uncharacterized protein			-1.57398	3.72046e-08	1.86011e-07	9.059	11.388	7.911	19.149
FFUJ_03718	HNM1 - Choline permease			-2.22558	5.62284e-07	1.85727e-06	8.117	6.179	5.714	21.678
FFUJ_03719	uncharacterized protein			-3.75345	3.91998e-09	2.99661e-08	10.529	4.6	5.078	17.899
FFUJ_03720	uncharacterized protein			-1.50028	8.80603e-07	2.72878e-06	17.036	12.338	8.791	28.028
FFUJ_03721	uncharacterized protein			-1.16859	6.50759e-07	2.10963e-06	8.16	9.929	7.429	22.375
FFUJ_03723	uncharacterized protein			-2.30532	2.3351e-07	8.7473e-07	8.335	11.095	6.9	22.518
FFUJ_03724	probable beta-glucosidase			-1.67028	5.32988e-06	1.30994e-05	6.815	9.149	6.943	43.725
FFUJ_03725	related to lactose permease			-3.10705	4.9283e-09	3.58854e-08	7.024	10.685	7.804	23.635
FFUJ_03726	conserved uncharacterized protein			-2.15272	2.07742e-10	3.24211e-09	4.886	5.877	5.671	22.822
FFUJ_03729	related to multidrug resistant protein			-2.07109	0.00010324	0.000187119	6.01	11.41	6.164	18.624
FFUJ_03732	conserved uncharacterized protein			-1.48005	0.00039444	0.000638453	6.162	9.354	6.657	20.201
FFUJ_03733	conserved uncharacterized protein			-2.21443	2.87593e-08	1.49974e-07	12.255	9.628	9.238	33.956
FFUJ_03735	conserved uncharacterized protein			4.19304	4.35444e-09	3.26398e-08	7.101	26.336	5.402	15.403
FFUJ_03736	related to choline monooxygenase			-1.68509	0.00156775	0.00230208	22.496	10.908	8.873	20.656
FFUJ_03737	uncharacterized protein			-2.49414	4.01383e-09	3.05592e-08	18.19	6.838	6.373	17.729
FFUJ_03744	related to G protein coupled receptor like protein			-1.33966	4.0404e-06	1.02747e-05	11.708	7.919	5.603	23.415
FFUJ_03745	uncharacterized protein			-1.81868	2.4349e-10	3.62678e-09	9.571	8.503	7.371	25.307
FFUJ_03748	related to major facilitator MirA			-1.50635	9.8529e-06	2.25662e-05	6.378	12.082	5.364	41.55
FFUJ_03749	uncharacterized protein			-1.93438	2.114e-09	1.8667e-08	5.217	4.49	4.434	34.046
FFUJ_03751	related to cis-1,2-dihydro-1,2-dihydroxynaphthalene dehydrogenase			-1.01547	1.06327e-06	3.21075e-06	11.156	8.192	7.57	34.872
FFUJ_03753	conserved uncharacterized protein			-1.63476	7.93803e-07	2.50106e-06	7.232	2.481	7.166	28.902
FFUJ_03755	related to HOL1 protein (member of major facilitator superfamily)			-1.29523	0.000237651	0.000401399	5.73	7.244	7.071	23.838
FFUJ_03756	related to salicylate 1-monooxygenase			-1.50834	4.58541e-06	1.14704e-05	7.482	5.77	6.031	20.811
FFUJ_03757	related to 3-oxoacyl-[acyl-carrier-protein] reductase			-1.6307	4.59882e-05	8.96442e-05	8.49	4.92	6.132	19.484
FFUJ_03758	related to 6-hydroxy-D-nicotine oxidase			-1.89631	5.38518e-06	1.32245e-05	7.378	7.247	5.132	20.118
FFUJ_03760	uncharacterized protein			-1.61276	4.85777e-07	1.64155e-06	9.181	3.232	4.985	24.519
FFUJ_03764	related to TOB3 (member of AAA-ATPase family)			-3.01216	5.58225e-07	1.84548e-06	9.156	11.17	8.4	23.304
FFUJ_03765	uncharacterized protein		Zinc finger, GATA-type; Zinc finger, NHR/GATA-type	-1.26864	0.000110599	0.000199185	6.697	5.052	7.276	18.317
FFUJ_03766	uncharacterized protein			-3.19826	5.33651e-10	6.56452e-09	8.576	10.891	6.416	18.963
FFUJ_03776	conserved uncharacterized protein			-1.44811	5.04137e-05	9.73292e-05	6.52	10.368	6.968	11.373
FFUJ_03777	related to endoglucanase IV precursor			-1.97761	3.2252e-06	8.44452e-06	6.663	4.499	4.764	9.325
FFUJ_03778	related to RSB1 - integral membrane transporter or flippase that may transport LCBs from the cytoplasmic side toward the extracytoplasmic side of the membrane			3.61229	2.0582e-09	1.83034e-08	18.693	31.219	9.254	24.738
FFUJ_03780	conserved uncharacterized protein			2.0537	1.96588e-05	4.18192e-05	16.005	21.095	5.364	9.281
FFUJ_03782	mannitol dehydrogenase			1.1903	4.53596e-08	2.19411e-07	14.229	16.467	33.115	7.626
FFUJ_03784	related to tryptophan 2,3 dioxygenase			-1.72972	4.52466e-08	2.19076e-07	14.283	12.27	5.973	8.76
FFUJ_03786	related to positive regulator of PUT (proline utilization) genes		Zn(2)-C6 fungal-type DNA-binding domain; Transcription factor, fungi	-1.27404	4.94627e-08	2.36142e-07	10.036	10.805	4.527	10.243
FFUJ_03788	uncharacterized protein			3.52056	8.00409e-08	3.50812e-07	10.273	5.149	6.218	23.114
FFUJ_03790	conserved uncharacterized protein			-3.45172	3.5071e-09	2.75671e-08	7.37	4.96	5.231	17.784
FFUJ_03791	uncharacterized protein			-1.94888	7.18789e-07	2.29991e-06	5.705	13.774	5.28	28.131
FFUJ_03796	uncharacterized protein			-2.05334	2.7466e-09	2.27431e-08	7.517	4.898	6.098	11.805
FFUJ_03800	uncharacterized protein			-3.68034	8.60815e-10	9.32746e-09	5.852	9.072	6.404	14.496
FFUJ_03801	uncharacterized protein			-1.95321	3.09632e-07	1.11034e-06	7.657	11.782	6.75	10.815
FFUJ_03803	uncharacterized protein			-3.05176	7.08402e-08	3.17146e-07	6.647	7.206	6.13	11.641
FFUJ_03805	conserved uncharacterized protein			-1.06585	0.000416184	0.000670903	11.052	8.397	7.114	21.548
FFUJ_03808	conserved uncharacterized protein		Zn(2)-C6 fungal-type DNA-binding domain	1.41244	3.9788e-06	1.01489e-05	16.219	14.281	8.458	17.947
FFUJ_03810	conserved uncharacterized protein			-1.14403	7.56896e-06	1.78578e-05	11.944	12.374	7.711	17.792
FFUJ_03811	conserved uncharacterized protein			-1.05842	5.03617e-08	2.39369e-07	10.843	18.02	8.298	22.073
FFUJ_03815	conserved uncharacterized protein			-1.87487	9.21973e-08	3.95105e-07	8.798	8.476	6.676	11.344
FFUJ_03819	probable monoamine oxidase N			-1.46856	3.80344e-09	2.93138e-08	8.065	11.165	8.125	13.102
FFUJ_03823	related to aspartate--tRNA ligase, mitochondrial			-2.91546	2.52088e-08	1.33779e-07	12.807	22.321	10.041	9.341
FFUJ_03825	related to aspartate--tRNA ligase, mitochondrial			1.92706	4.21865e-08	2.06818e-07	9.79	9.564	65.877	7.225
FFUJ_03833	uncharacterized protein			-2.39263	2.62596e-07	9.66109e-07	9.692	18.438	9.15	6.78
FFUJ_03834	uncharacterized protein			-2.29469	7.09568e-12	3.38728e-10	19.971	29.778	11.361	4.273
FFUJ_03839	conserved uncharacterized protein			-2.98086	7.15023e-08	3.19539e-07	10.824	7.062	61.796	10.398
FFUJ_03842	uncharacterized protein			-1.4308	5.26941e-07	1.75987e-06	12.535	12.505	8.766	10.232
FFUJ_03843	conserved uncharacterized protein			-2.46465	1.69007e-09	1.56888e-08	13.877	9.682	10.097	6.199
FFUJ_03850	probable 40S ribosomal protein S30.e, cytosolic			2.52828	0.000644508	0.00100553	26.012	38.917	56.022	3.561
FFUJ_03853	uncharacterized protein			-1.40151	9.20544e-07	2.83967e-06	33.675	34.244	12.463	8.019
FFUJ_03855	uncharacterized protein			1.20832	3.21415e-05	6.4857e-05	24.878	21.488	10.328	4.396
FFUJ_03856	related to ERO1 protein, required for protein disulfide bond formation in the ER			1.75898	1.29321e-07	5.27713e-07	26.551	26.053	52.715	5.804
FFUJ_03858	conserved uncharacterized protein			2.2009	2.85771e-09	2.34435e-08	32.203	63.619	6.873	9.638
FFUJ_03862	conserved uncharacterized protein			1.42066	3.05336e-07	1.09677e-06	27.649	30.435	14.935	6.52
FFUJ_03863	related to alpha-1,3-mannosyltransferases			1.98527	1.69736e-08	9.63352e-08	27.316	45.442	25.844	6.85
FFUJ_03864	related to cytochrome-b5 reductase, mitochondrial			1.89529	3.03984e-06	8.01224e-06	22.212	27.233	6.955	7.433
FFUJ_03869	related to monophenol monooxygenase (tyrosinase)			-1.03291	1.92502e-06	5.38554e-06	15.546	16.491	8.504	18.97
FFUJ_03870	related to hard surface induced protein 3 (chip3)			-1.67895	4.53515e-08	2.19411e-07	17.552	15.434	8.533	14.625
FFUJ_03876	related to heterokaryon incompatibility protein (het-6OR allele)			-1.53339	1.63241e-07	6.44941e-07	13.617	11.077	9.584	12.287
FFUJ_03877	conserved uncharacterized protein			2.58415	8.80009e-09	5.67138e-08	16.754	20.233	9.461	18.439
FFUJ_03879	conserved uncharacterized protein		Zn(2)-C6 fungal-type DNA-binding domain; Zinc finger, C2H2-type; Zinc finger, C2H2-type/integrase, DNA-binding; Zinc finger, C2H2-like	-1.31754	9.27339e-06	2.13856e-05	25.214	22.507	10.97	15.318
FFUJ_03880	conserved uncharacterized protein			-1.09219	4.94772e-05	9.5762e-05	35.457	31.497	34.857	15.35
FFUJ_03881	uncharacterized protein			1.07636	0.00149222	0.00220365	15.418	31.133	58.754	9.08
FFUJ_03882	conserved uncharacterized protein			3.22223	2.88808e-05	5.90303e-05	32.684	65.994	11.292	6.887
FFUJ_03883	uncharacterized protein			-2.84576	3.50037e-08	1.76771e-07	45.135	50.937	18.975	5.74
FFUJ_03886	conserved uncharacterized protein			2.95949	8.27571e-12	3.74625e-10	14.198	10.603	25.123	2.741
FFUJ_03887	related to proline oxidase			-1.16558	0.00156741	0.0023018	24.219	8.581	68.825	3.681
FFUJ_03889	related to transcription activator protein		Zn(2)-C6 fungal-type DNA-binding domain; Transcription factor, fungi	1.8325	3.1785e-09	2.54907e-08	18.012	10.534	36.921	7.894
FFUJ_03890	related to zinc finger protein		Zinc finger, BED-type predicted; Zinc finger, C2H2-type; Zinc finger, C2H2-like	1.44538	4.12339e-05	8.13046e-05	16.009	11.255	98.853	5.743
FFUJ_03892	conserved uncharacterized protein			-1.91223	2.25009e-07	8.46897e-07	12.329	5.077	9.347	14.898
FFUJ_03894	conserved uncharacterized protein			-1.37295	2.50732e-06	6.76042e-06	11.885	5.266	7.084	5.445
FFUJ_03897	uncharacterized protein			-1.43052	0.000113415	0.000203719	10.018	12.006	7.367	12.705
FFUJ_03898	related to small s protein			2.29243	4.1071e-11	1.06275e-09	15.522	17.635	8.754	20.121
FFUJ_03901	conserved uncharacterized protein			-1.23951	0.000343134	0.000560235	11.91	5.065	5.223	11.485
FFUJ_03902	related to light induced alcohol dehydrogenase Bli-4			2.8743	0.000199782	0.000342013	16.154	7.032	9.098	27.352
FFUJ_03904	conserved uncharacterized protein			1.01117	0.000764825	0.00118111	18.205	28.624	7.444	7.393
FFUJ_03905	related to 3-oxoacyl-[acyl-carrier-protein] reductase			1.22792	3.6431e-10	4.86686e-09	14.882	18.144	8.062	17.946
FFUJ_03908	related to Put3p and to hypothetical protein YJL206c		Zn(2)-C6 fungal-type DNA-binding domain; Transcription factor, fungi	-1.61881	2.70264e-10	3.92824e-09	16.972	14.646	9.345	24.156
FFUJ_03909	uncharacterized protein			-2.26903	2.83392e-09	2.32865e-08	17.662	15.927	10.376	18.771
FFUJ_03910	conserved uncharacterized protein			-1.67579	2.53522e-05	5.25252e-05	20.175	10.545	10.898	17.942
FFUJ_03912	uncharacterized protein		Zn(2)-C6 fungal-type DNA-binding domain	-1.19372	1.10031e-06	3.30797e-06	20.739	22.543	13.514	13.527
FFUJ_03914	related to TFB3 - TFIIH subunit (transcription/repair factor)			1.77718	2.88715e-06	7.646e-06	14.369	11.535	73.371	9.344
FFUJ_03916	conserved uncharacterized protein			1.10056	2.94062e-08	1.52759e-07	11.904	12.28	55.58	9.462
FFUJ_03918	related to endoplasmic reticulum retention receptor			1.54318	5.98292e-05	0.000113704	23.356	23.569	87.2	6.227
FFUJ_03919	related to adenylate kinase			2.93193	1.56838e-07	6.23255e-07	20.829	32.308	91.157	5.06
FFUJ_03923	probable suppressor of mrs2-1 mutation			2.82179	1.94194e-05	4.13859e-05	20.828	18.543	65.654	7.564
FFUJ_03924	related to sorting nexin 4			2.1817	1.47756e-05	3.23707e-05	20.209	10.48	48.47	6.871
FFUJ_03925	probable Kex protein			1.46208	1.48027e-07	5.9357e-07	19.208	18.076	45.223	9.124
FFUJ_03927	uncharacterized protein			-1.07325	2.01053e-06	5.58938e-06	29.494	41.492	9.054	12.77
[truncated: 4,983 more rows]

## Sheet: 6mM_120mM_NO3
Table S7b Differentially regulated genes in wild type, cultivated under low (6 mM NO3) and high (120 mM NO3) nitrogen conditions.
For each gene description, secondary metabolism gene cluster (SMC Annotation) and predicted transcription factor annotation (TF Annotation) is shown.
Differential expression is depicted by log2 fold changes. P-values and false discorvery rates (FDR) indicate significance of the observation.
Annotation				Gene expression data
Gene Code	Gene_Description	gene expression fold change (log2)	P.Value	FDR	SMC Annotation	TF Annotation
FFUJ_00001	uncharacterized protein	-6.33866	3.87431e-08	4.76078e-05
FFUJ_00005	related to isoamyl alcohol oxidase	-1.68514	0.0109635	0.0181366	NRPS31
FFUJ_00006	related to cytochrom P450	-2.718	0.000378063	0.00122993	NRPS31
FFUJ_00008	related to O-methyltransferase	-1.69799	0.000187208	0.000727595	NRPS31	Winged helix-turn-helix transcription repressor DNA-binding
FFUJ_00010	probable fatty acid synthase, alpha subunit	1.60498	0.000868115	0.00230079	NRPS31
FFUJ_00011	related to branched-chain amino acid aminotransferase	2.35934	0.00169015	0.00390275	NRPS31
FFUJ_00013	related to PRO3 - delta 1-pyrroline-5-carboxylate reductase	1.09446	0.00197662	0.00441962	NRPS31
FFUJ_00014	related to ferric reductase Fre2p	2.1736	2.77132e-05	0.000192529
FFUJ_00018	related to ketoreductase	3.18325	3.85978e-06	6.69891e-05
FFUJ_00020	uncharacterized protein	1.16589	0.000120525	0.000529985		Zn(2)-C6 fungal-type DNA-binding domain
FFUJ_00021	related to NonF protein, involved in nonactin biosynthesis	1.14009	4.51311e-05	0.000265685
FFUJ_00022	uncharacterized protein	1.69987	0.00258636	0.00547969
FFUJ_00023	uncharacterized protein	1.13027	0.000109101	0.000491395
FFUJ_00027	probable benzoate 4-monooxygenase cytochrome P450	-1.56814	0.00301886	0.00622286
FFUJ_00029	related to exostosin-like 3	-2.04736	0.000978994	0.00252692
FFUJ_00031	conserved uncharacterized protein	-2.14284	0.000176389	0.000698297
FFUJ_00032	conserved uncharacterized protein	1.12703	0.0341638	0.047837		Transcription factor, fungi
FFUJ_00035	conserved uncharacterized protein	1.62823	0.00192356	0.00432689		Transcription factor, fungi
FFUJ_00036	conserved uncharacterized protein	2.9387	3.61866e-06	6.6166e-05	TC1
FFUJ_00037	conserved uncharacterized protein	3.6435	1.42776e-06	5.18071e-05
FFUJ_00039	related to 2,4-dihydroxyhept-2-ene-1,7-dioic acid aldolase	-2.04066	0.00324033	0.00658404
FFUJ_00040	related to nicotinamide mononucleotide permease	-1.76284	0.000927946	0.00242585
FFUJ_00041	conserved uncharacterized protein	-2.51842	5.13474e-05	0.000288829		Zinc finger, C2H2-type; Transcription factor, fungi; Zinc finger, C2H2-type/integrase, DNA-binding; Zinc finger, C2H2-like
FFUJ_00046	probable alpha-glucoside transport protein	-3.68584	1.6453e-05	0.000140857
FFUJ_00047	related to transcription activator amyR	-1.32513	0.000667383	0.00188159		Zn(2)-C6 fungal-type DNA-binding domain; Transcription factor, fungi
FFUJ_00052	related to lipase/esterase	-3.55693	2.78877e-05	0.000193158
FFUJ_00054	related to UPC2 - regulatory protein involved in control of sterol uptake	-1.36926	6.07374e-05	0.000323751		Zn(2)-C6 fungal-type DNA-binding domain
FFUJ_00055	related to ankyrin	-1.35403	0.00113644	0.00284726
FFUJ_00062	conserved uncharacterized protein	-1.83421	0.000116217	0.000516175
FFUJ_00063	related to glycerophosphoinositol transporter	-2.93963	4.81051e-06	7.40041e-05
FFUJ_00064	related to heterokaryon incompatibility protein	-3.54727	2.41361e-05	0.000175334
FFUJ_00065	uncharacterized protein	-1.00266	0.0213686	0.0319128
FFUJ_00069	related to glucan 1,3-beta-glucosidase	-1.13289	0.000392545	0.00126355
FFUJ_00074	related to small s protein	1.05449	0.000243492	0.000881638
FFUJ_00075	related to ECM22 - strong similarity to YDR213w, weak similarity to Lys14p	-2.95927	1.89277e-06	5.47084e-05
FFUJ_00076	related to a retinal short-chain dehydrogenase/reductase	-1.23645	0.000657364	0.00185788
FFUJ_00077	conserved uncharacterized protein	-3.0908	5.55886e-05	0.000302936
FFUJ_00079	related to carbonic anhydrase precursor	-3.49424	6.32545e-06	8.55729e-05
FFUJ_00081	related to tenascin X precursor	-1.56057	0.00557689	0.0103418
FFUJ_00083	conserved uncharacterized protein	-2.73737	9.85122e-06	0.000105459
FFUJ_00084	trichothecene 3-O-acetyltransferase	-1.33388	0.000443101	0.0013817
FFUJ_00085	related to beta-galactosidase	-1.72974	1.96198e-05	0.000155111
FFUJ_00086	conserved uncharacterized protein	-2.78053	0.00176268	0.00403365
FFUJ_00087	related to heterokaryon incompatibility protein (het-6OR allele)	-3.42392	1.94982e-06	5.55939e-05
FFUJ_00088	uncharacterized protein	1.33117	9.92542e-05	0.000457184
FFUJ_00089	conserved uncharacterized protein	-2.30112	0.000115289	0.00051266
FFUJ_00095	related to HNM1 - Choline permease	-1.3068	0.000360779	0.00118628
FFUJ_00096	conserved uncharacterized protein	-3.20069	0.000466636	0.00143648
FFUJ_00101	probable sterol glucosyltransferase	-2.57637	0.000203549	0.00077432
FFUJ_00102	conserved uncharacterized protein	-2.02436	0.000270243	0.000953979
FFUJ_00104	related to 65 kDa virulence protein	-2.39059	1.27761e-05	0.000121363
FFUJ_00105	probable aspartate aminotransferase, cytoplasmic	-1.32007	0.00885388	0.0152084
FFUJ_00108	related to 65 kDa virulence protein	-2.03625	0.00134061	0.00324634
FFUJ_00111	related to multidrug resistance protein	-2.2204	2.21281e-05	0.000166043
FFUJ_00113	uncharacterized protein	-3.23931	0.000785042	0.00212866
FFUJ_00114	conserved uncharacterized protein	-1.6797	0.000268492	0.000949739
FFUJ_00115	conserved uncharacterized protein	2.7842	3.04366e-06	6.17357e-05	PKS2
FFUJ_00116	related to Tri201 - trichothecene 3-O-acetyltransferase	4.65348	1.31295e-06	5.14191e-05	PKS2
FFUJ_00117	related to integral membrane protein PTH11	1.46299	3.18915e-05	0.000211158	PKS2
FFUJ_00118	polyketide synthase	1.16446	0.0238985	0.0350775	PKS2
FFUJ_00120	uncharacterized protein	-1.07414	0.00757256	0.0133258
FFUJ_00125	related to VBA1 - Vacuolar Basic Amino acid transporter	-1.93516	0.00241972	0.00518807
FFUJ_00128	uncharacterized protein	-1.21989	7.63056e-05	0.000380313		Transcription factor jumonji/aspartyl beta-hydroxylase; Transcription factor jumonji
FFUJ_00129	uncharacterized protein	-2.01322	0.000591468	0.0017164
FFUJ_00137	related to thermostable alkaline protease precursor	-1.80924	0.00233098	0.00503493
FFUJ_00138	conserved uncharacterized protein	-1.3211	0.0327714	0.0461842
FFUJ_00143	uncharacterized protein	-2.07349	4.16714e-05	0.00025093
FFUJ_00145	related to hexose transporter protein	-2.91178	8.57766e-06	9.93236e-05
FFUJ_00147	uncharacterized protein	-1.58286	0.006261	0.0114092
FFUJ_00148	conserved uncharacterized protein	1.03051	7.14771e-05	0.000363913
FFUJ_00149	uncharacterized protein	-2.51474	2.41617e-05	0.00017535
FFUJ_00150	probable NADPH2 dehydrogenase chain OYE2	-2.6987	8.73147e-05	0.000416748
FFUJ_00151	conserved uncharacterized protein	-1.07088	0.000878148	0.00232083		Transcription factor, fungi
FFUJ_00152	related to deoxyribose-phosphate aldolase	-1.29747	0.000492524	0.00149247
FFUJ_00154	related to beta transducin-like protein	-1.40589	0.000400199	0.00128169
FFUJ_00156	conserved uncharacterized protein	-1.15614	0.000182596	0.000715812
FFUJ_00157	uncharacterized protein	-3.34094	0.00181279	0.00412259
FFUJ_00158	conserved uncharacterized protein	-1.63701	0.000620915	0.00177793
FFUJ_00161	uncharacterized protein	1.1488	0.0016972	0.00391722
FFUJ_00162	related to haloacetate dehalogenase H-1	-2.40866	0.00101133	0.00259347
FFUJ_00163	uncharacterized protein	-2.33873	3.75672e-05	0.000234288
FFUJ_00165	related to hexose transporter protein	-2.0807	1.26682e-05	0.000121275
FFUJ_00169	uncharacterized protein	-2.9789	1.70909e-05	0.000143828
FFUJ_00170	uncharacterized protein	-1.85522	0.000519197	0.00155263
FFUJ_00173	related to nicotinamide mononucleotide permease	-4.18623	1.33204e-06	5.14191e-05
FFUJ_00174	related to ankyrin 3	-1.447	0.00700301	0.0124917
FFUJ_00178	uncharacterized protein	-2.19973	0.000487105	0.00148022
FFUJ_00179	uncharacterized protein	-2.08806	0.00168524	0.00389381
FFUJ_00187	related to nicotinamide mononucleotide permease	-1.39573	0.0178404	0.0274032
FFUJ_00192	conserved uncharacterized protein	1.68502	1.6697e-05	0.000141783		Zn(2)-C6 fungal-type DNA-binding domain
FFUJ_00193	related to capsule-associated protein	2.15236	0.000295482	0.0010195
FFUJ_00194	uncharacterized protein	-2.44562	2.53452e-06	5.92099e-05
FFUJ_00195	related to ankyrin 3	2.45435	0.0004487	0.00139425
FFUJ_00198	related to ARG81 - transcription factor involved in arginine metabolism	-1.73198	0.0203801	0.0306896		Zn(2)-C6 fungal-type DNA-binding domain
FFUJ_00202	related to hexose transporter protein	-1.48076	0.020403	0.0307179
FFUJ_00203	conserved uncharacterized protein	-1.77125	0.0187056	0.0285514
FFUJ_00205	conserved uncharacterized protein	1.51269	0.011199	0.0184543		Zn(2)-C6 fungal-type DNA-binding domain
FFUJ_00206	HET-6OR heterokaryon incompatibility protein (het-6OR allele)	-1.898	3.9879e-05	0.000243562
FFUJ_00207	conserved uncharacterized protein	-3.25614	2.73788e-06	6.01173e-05
FFUJ_00211	related to C6 transcription factor	-1.81485	0.00860208	0.0148319		Zn(2)-C6 fungal-type DNA-binding domain; Transcription factor, fungi
FFUJ_00212	related to amine oxidase [flavin-containing] B	-2.95361	1.91505e-05	0.000153347
FFUJ_00213	uncharacterized protein	-3.6161	3.92736e-05	0.00024078
FFUJ_00214	related to succinate-semialdehyde dehydrogenase [NADP+]	-2.38982	0.00102096	0.0026146
FFUJ_00215	conserved uncharacterized protein	-3.09274	0.000304191	0.00104245
FFUJ_00216	uncharacterized protein	-4.30951	1.18037e-07	4.76078e-05
FFUJ_00217	uncharacterized protein	-4.20911	9.05385e-06	0.000102085
FFUJ_00219	uncharacterized protein	-2.62037	0.00353955	0.00709326
FFUJ_00220	uncharacterized protein	-1.12225	0.00628673	0.011445
FFUJ_00222	uncharacterized protein	-5.06625	1.47622e-06	5.23581e-05
FFUJ_00224	related to allantoate permease	-3.27822	8.36639e-06	9.78575e-05
FFUJ_00226	probable beta-glucosidase	1.26591	9.46057e-05	0.000441866
FFUJ_00227	probable ribosomal protein S14 precursor, mitochondrial	1.62654	0.018302	0.028015
FFUJ_00228	conserved uncharacterized protein	1.39139	0.00146267	0.0034884
FFUJ_00230	conserved uncharacterized protein	-3.35575	6.31586e-06	8.55201e-05
FFUJ_00233	related to glutathione transferase omega 1	-4.22979	2.47584e-05	0.000177877
FFUJ_00236	probable methylcitrate synthase	1.62667	0.00126231	0.00309301
FFUJ_00237	probable isocitrate lyase	1.72582	2.43497e-05	0.000176119
FFUJ_00238	related to short-chain alcohol dehydrogenase	2.80311	0.000101181	0.000463785
FFUJ_00239	probable glutamine synthetase	-1.87926	7.33184e-06	9.096e-05
FFUJ_00244	uncharacterized protein	-1.86301	0.00047015	0.00144182
FFUJ_00247	conserved uncharacterized protein	-1.82416	0.0012436	0.00305564
FFUJ_00249	probable serine O-acetyltransferase	2.18742	0.00070455	0.00195918
FFUJ_00252	related to oligosaccharyltransferase 48K subunit	1.86091	0.000235312	0.00086136
FFUJ_00254	probable beige protein homolog	1.23641	0.00115049	0.00287309
FFUJ_00256	conserved uncharacterized protein	-1.12569	0.0130839	0.021075
FFUJ_00262	conserved uncharacterized protein	-2.04212	3.40122e-05	0.000219212
FFUJ_00263	conserved uncharacterized protein	1.2378	3.68645e-05	0.000231733
FFUJ_00265	related to HNM1 - Choline permease	3.55832	1.79843e-06	5.41981e-05
FFUJ_00266	conserved uncharacterized protein	1.65938	0.000622924	0.001783		Zn(2)-C6 fungal-type DNA-binding domain
FFUJ_00267	related to monocarboxylate transporter 4	1.85154	0.00950103	0.0161461
FFUJ_00269	conserved uncharacterized protein	-3.28924	0.00460593	0.00880864
FFUJ_00273	uncharacterized protein	-1.25965	0.00479452	0.00910213
FFUJ_00281	conserved uncharacterized protein	-1.45296	0.0273922	0.0395072
FFUJ_00286	related to microsomal dipeptidase precursor	-2.72071	0.000196103	0.000751651
FFUJ_00287	uncharacterized protein	-2.40679	0.000762928	0.0020826
FFUJ_00288	related to DAL5 - Allantoate and ureidosuccinate permease	-3.71248	1.66333e-05	0.000141753
FFUJ_00290	uncharacterized protein	-1.24829	0.00448446	0.00862243
FFUJ_00291	uncharacterized protein	-1.85892	0.000296926	0.00102381
FFUJ_00294	related to cutinase transcription factor 1 beta	1.38069	2.10502e-05	0.000161677		Zn(2)-C6 fungal-type DNA-binding domain; Transcription factor, fungi
FFUJ_00296	uncharacterized protein	-1.16227	0.0042325	0.00821255
FFUJ_00298	related to acetyltransferase	2.34623	0.00231797	0.00501209
FFUJ_00299	related to beta transducin-like protein	-2.6302	2.27222e-05	0.000168649
FFUJ_00300	uncharacterized protein	-1.51194	0.00140419	0.00337194
FFUJ_00301	conserved uncharacterized protein	-1.17262	0.000396762	0.00127394
FFUJ_00302	uncharacterized protein	-2.75301	1.80193e-05	0.000148076
FFUJ_00304	conserved uncharacterized protein	-1.41194	6.79501e-05	0.000350236
FFUJ_00305	uncharacterized protein	-1.33041	0.017381	0.0268136
FFUJ_00306	conserved uncharacterized protein	-1.23754	0.00194927	0.00437147
FFUJ_00310	conserved uncharacterized protein	-1.00626	0.00100906	0.00258897
FFUJ_00311	probable cycloheximide-inducible protein CIP70 (cytochrome P450 family)	-1.87874	0.000616204	0.00176815
FFUJ_00313	related to Rtm1p	-1.22907	0.0346863	0.0484647
FFUJ_00314	conserved uncharacterized protein	-1.00398	0.0113815	0.0187078
FFUJ_00316	uncharacterized protein	-1.81668	0.00113925	0.00285222
FFUJ_00317	related to choline dehydrogenase	-2.04232	0.00341977	0.00689334
FFUJ_00318	conserved uncharacterized protein	1.0581	0.000313653	0.00106777
FFUJ_00324	conserved uncharacterized protein	-2.13842	0.00518076	0.00971634
FFUJ_00325	related to heterokaryon incompatibility protein het-6	-2.05993	0.0014828	0.00352466
FFUJ_00326	conserved uncharacterized protein	2.52593	4.4647e-05	0.000263672
FFUJ_00328	uncharacterized protein	-2.46724	3.72582e-05	0.000233135		Zinc finger, C2H2-type; Zinc finger, C2H2-like
FFUJ_00329	uncharacterized protein	-1.18689	0.0216101	0.0322094		Zinc finger, C2H2-type; Zinc finger, C2H2-like
FFUJ_00331	conserved uncharacterized protein	-1.00799	0.00479846	0.00910788
FFUJ_00334	uncharacterized protein	-3.51659	3.06208e-07	4.76078e-05		Zinc finger, C2H2-type; Zinc finger, C2H2-like
FFUJ_00337	probable catechol O-methyltransferase	1.1789	0.0195051	0.0295764
FFUJ_00340	uncharacterized protein	-1.73757	0.000384027	0.00124449
FFUJ_00343	uncharacterized protein	-2.4535	0.000482641	0.00147015
FFUJ_00347	probable polynucleotide adenylyltransferase	1.51671	1.96338e-05	0.000155111
FFUJ_00350	uncharacterized protein	-2.50736	1.29917e-05	0.000122731
FFUJ_00351	probable galactose oxidase precursor	-1.95343	0.00166	0.0038473
FFUJ_00353	uncharacterized protein	-2.67127	0.000184543	0.000720998
FFUJ_00354	conserved uncharacterized protein	-3.66584	3.85899e-06	6.69891e-05
FFUJ_00355	uncharacterized protein	-1.68417	0.0100395	0.0168824
FFUJ_00358	uncharacterized protein	1.38324	0.000209704	0.000790928
FFUJ_00359	conserved uncharacterized protein	1.77989	2.36386e-05	0.000172781
FFUJ_00360	conserved uncharacterized protein	4.34462	3.69952e-05	0.000232069
FFUJ_00361	conserved uncharacterized protein	3.30687	1.36606e-06	5.15875e-05
FFUJ_00362	conserved uncharacterized protein	-2.7753	5.4793e-05	0.000300158
FFUJ_00363	related to apopolysialoglycoprotein	1.96344	0.00130419	0.00317441
FFUJ_00364	conserved uncharacterized protein	1.56761	1.58185e-05	0.000137429
FFUJ_00369	related to nicotinate phosphoribosyltransferase	-1.49077	0.000421989	0.00133332
FFUJ_00371	related to UTP4 - U3 snoRNP protein	1.8747	1.61542e-05	0.000139498
FFUJ_00372	related to PNG1 - protein with de-N-glycosylation function (N-glycanase)	3.06305	6.74577e-05	0.000349015
FFUJ_00375	uncharacterized protein	-3.63465	1.27823e-05	0.000121363
FFUJ_00377	conserved uncharacterized protein	1.64756	7.7089e-05	0.000382771
FFUJ_00378	related to mannose-P-dolichol utilization defect 1 protein	1.64637	0.000232815	0.000854718
FFUJ_00379	conserved uncharacterized protein	1.3558	0.00092832	0.00242613
FFUJ_00380	probable biotin synthase	3.59022	0.00104331	0.00266093
FFUJ_00381	conserved uncharacterized protein	1.20901	0.000163749	0.000661936
FFUJ_00383	conserved uncharacterized protein	1.73791	0.00854307	0.014747
FFUJ_00384	conserved uncharacterized protein	1.8471	0.000642145	0.00182447
FFUJ_00389	conserved uncharacterized protein	3.25212	4.04827e-07	4.76078e-05
FFUJ_00390	conserved uncharacterized protein	1.48971	0.000239283	0.000870593
FFUJ_00391	probable translation initiation factor eIF-4E	1.51833	0.000337429	0.00112896
FFUJ_00392	related to malonyl CoA synthetase	1.19985	0.00118583	0.00294255
FFUJ_00395	uncharacterized protein	1.7339	1.1419e-05	0.000114173
FFUJ_00396	related to phosphatidylinositol 4-phosphate 5-kinase	1.41844	0.00497735	0.00940646
FFUJ_00398	related to VPS28 protein, involved in vacuolar traffic	1.49722	1.56867e-05	0.00013664
FFUJ_00400	related to rho coiled-coil associated kinase alpha	2.17676	7.21421e-05	0.000366069
FFUJ_00402	conserved uncharacterized protein	-1.22411	0.00228257	0.00495334
FFUJ_00403	probable ILV1 - anabolic serine and threonine dehydratase precursor	1.3916	0.00109202	0.0027571
FFUJ_00405	conserved uncharacterized protein	1.55815	4.85221e-05	0.000278248
FFUJ_00406	uncharacterized protein	1.19933	4.11311e-05	0.000249028
FFUJ_00411	related to F-box protein PpaB	2.50537	1.64028e-06	5.24517e-05
FFUJ_00412	conserved uncharacterized protein	1.17156	0.000549355	0.00162135
FFUJ_00414	conserved uncharacterized protein	1.10025	5.88434e-05	0.000315976
FFUJ_00415	related to pathway-specific regulatory protein nit-4	1.02627	0.003697	0.00734223		Zn(2)-C6 fungal-type DNA-binding domain; Transcription factor, fungi
FFUJ_00417	related to aquaporin	1.78157	0.00297241	0.00614685
FFUJ_00418	related to formate dehydrogenase	1.19286	0.0254107	0.0370081
FFUJ_00420	probable homocitrate synthase, mitochondrial precursor	2.97335	3.48598e-06	6.48444e-05
FFUJ_00426	related to quinate transport protein	-1.49288	0.00176181	0.00403311
FFUJ_00427	probable malate dehydrogenase (oxaloacetate decarboxylating) (NADP+)	1.57726	0.00192607	0.00433172
FFUJ_00429	conserved uncharacterized protein	2.25825	0.000979655	0.00252733
FFUJ_00430	probable ribosomal protein L23.e, cytosolic	1.35943	0.0110561	0.0182547
FFUJ_00431	conserved uncharacterized protein	-1.55205	2.15218e-05	0.000163535
FFUJ_00435	probable 40s ribosomal protein s21 (CRP-7)	2.21779	0.00247976	0.00529716
FFUJ_00440	conserved uncharacterized protein	2.43783	0.000267334	0.0009472
FFUJ_00441	related to protein kinase	1.49434	0.010729	0.0178125
FFUJ_00443	conserved uncharacterized protein	1.38541	0.0235463	0.0346451
FFUJ_00447	conserved uncharacterized protein	1.65431	1.27541e-05	0.000121363
FFUJ_00449	related to serine/threonine-protein kinase	2.44825	0.029133	0.041678
FFUJ_00450	conserved uncharacterized protein	-3.28942	0.000219646	0.00081938		Zinc finger, C2H2-type
FFUJ_00452	related to acetylxylan esterase precursor	-1.23734	0.0313771	0.0445071
FFUJ_00455	probable multidrug resistance protein	1.2329	0.00536289	0.0100105
FFUJ_00456	probable histone deacetylase RpdA	2.76823	2.75937e-06	6.03688e-05
FFUJ_00458	related to RPC34 - DNA-directed RNA polymerase III, 34 KD subunit	1.25063	0.000156531	0.000640879
FFUJ_00459	probable peptidylprolyl isomerase precursor, mitochondrial (cyclophilin B)	1.86735	0.0221954	0.0329446
FFUJ_00460	related to cytoskeletal adaptor	2.46833	0.000177551	0.00070134
FFUJ_00461	conserved uncharacterized protein	1.08059	0.000186784	0.000727109
FFUJ_00462	uncharacterized protein	1.02491	0.000150699	0.000625
FFUJ_00463	related to C6 zink-finger protein PRO1A	-1.15586	0.000944145	0.0024568		Zn(2)-C6 fungal-type DNA-binding domain
FFUJ_00464	uncharacterized protein	-2.83624	5.56277e-06	7.99315e-05
FFUJ_00466	conserved uncharacterized protein	2.63814	2.81646e-05	0.000194717
FFUJ_00469	related to beta-glucosidase	1.65084	0.00304979	0.00627129
FFUJ_00471	probable small nuclear ribonucleoprotein	1.5523	0.013265	0.0213191
FFUJ_00472	conserved uncharacterized protein	1.47156	0.000101403	0.000464658
FFUJ_00476	related to putative glutathione S-transferase	1.75198	0.00628556	0.0114442
FFUJ_00478	conserved uncharacterized protein	-2.29077	0.000553895	0.00163221		Zinc finger, C2H2-type; Zinc finger, C2H2-type/integrase, DNA-binding; Zinc finger, C2H2-like
FFUJ_00482	conserved uncharacterized protein	3.28978	1.66118e-06	5.26448e-05		Zn(2)-C6 fungal-type DNA-binding domain
FFUJ_00483	conserved uncharacterized protein	2.48782	2.98843e-05	0.000202965
FFUJ_00484	conserved uncharacterized protein	1.95385	0.000376507	0.00122673
FFUJ_00486	related to septum formation maf	2.50141	1.56946e-05	0.00013664
FFUJ_00489	related to nuclear transport factor	2.60497	0.00277654	0.00580894
FFUJ_00490	related to quinone reductase	1.12801	0.000131679	0.000565145
FFUJ_00493	probable tyrosine--trna ligase precursor, mitochondrial	1.18717	0.00677451	0.0121505
FFUJ_00495	related to S-adenosylmethionine:diacylglycerol 3-amino-3-carboxypropyl transferase	3.06961	0.000141742	0.000597752
FFUJ_00496	related to NGG1 - general transcriptional adaptor or co-activator	2.60561	9.09265e-06	0.000102168
FFUJ_00498	probable NADPH oxidase heavy chain subunit	1.0359	0.0274805	0.0396153
FFUJ_00499	conserved uncharacterized protein	3.4321	1.15129e-06	5.09194e-05
FFUJ_00500	related to histidine kinase	2.8288	3.31316e-06	6.31938e-05
FFUJ_00501	conserved uncharacterized protein	1.58201	1.71835e-05	0.000144283
FFUJ_00502	conserved uncharacterized protein	1.36791	7.6533e-05	0.000381017
FFUJ_00503	uncharacterized protein	-2.82861	1.48806e-05	0.000132419
FFUJ_00504	related to A.ambisexualis antheridiol steroid receptor	2.3819	0.00113937	0.00285222
FFUJ_00505	conserved uncharacterized protein	1.41044	0.000212478	0.000799987
FFUJ_00506	probable glomerulosclerosis protein Mpv17	1.92303	5.22463e-05	0.000291485
FFUJ_00507	related to nucleosomal binding protein	-2.31959	0.000286282	0.000996946
FFUJ_00508	related to nonhistone chromosomal protein	3.65339	2.19492e-06	5.67421e-05		High mobility group, HMG1/HMG2; High mobility group, superfamily
FFUJ_00509	related to Het-c protein	2.2734	0.00332678	0.0067333
FFUJ_00512	conserved uncharacterized protein	-1.21887	0.00996993	0.0167897		Zn(2)-C6 fungal-type DNA-binding domain; Transcription factor, fungi
FFUJ_00515	probable APT1 - adenine phosphoribosyltransferase	3.0084	0.000534632	0.00158648
FFUJ_00516	probable glycosyl hydrolase	2.24155	0.00030129	0.00103553
FFUJ_00519	related to zinc finger transcription factor	1.7826	0.00132716	0.00322092		Zn(2)-C6 fungal-type DNA-binding domain
FFUJ_00521	related to aldehyde dehydrogenase	1.76083	0.00483582	0.00916433
FFUJ_00522	probable mitochondrial import inner membrane translocase subunit TIM10	2.7848	1.00903e-05	0.000106389
FFUJ_00524	conserved uncharacterized protein	1.44507	0.000949239	0.00246622
FFUJ_00526	related to STB5 - SIN3 binding protein	1.73209	1.36503e-05	0.00012641		Zn(2)-C6 fungal-type DNA-binding domain; Transcription factor, fungi
FFUJ_00527	related to flavin-containing monooxygenase	1.51726	0.000104321	0.000475711
FFUJ_00528	related to DHA14-like major facilitator efflux transporter	1.8809	0.0218435	0.0324897
FFUJ_00529	probable RAD50 homolog uvs-6	2.63204	1.13343e-05	0.000114025
FFUJ_00530	probable zinc finger protein white collar 2 (wc-2)	1.43425	0.0168002	0.0260423		Zinc finger, GATA-type; Zinc finger, NHR/GATA-type
FFUJ_00531	conserved uncharacterized protein	3.00959	0.00152683	0.00360708
FFUJ_00533	conserved uncharacterized protein	1.50971	0.000140999	0.000595132
FFUJ_00535	probable D-lactate dehydrogenase (cytochrome)	3.13366	4.49562e-07	4.76078e-05
FFUJ_00540	conserved uncharacterized protein	-1.3816	0.000118368	0.000522793
FFUJ_00543	related to manganese resistance protein	2.27041	2.22359e-05	0.000166686
FFUJ_00544	conserved uncharacterized protein	1.33635	0.0220429	0.0327441
FFUJ_00546	probable kinesin-related protein bimC	1.53388	0.000496078	0.00150051
FFUJ_00549	related to cell division control protein CDC91	1.19857	0.000691878	0.00193496
FFUJ_00550	conserved uncharacterized protein	1.15331	9.30008e-05	0.00043663
FFUJ_00552	probable homocitrate synthase, mitochondrial precursor	2.58899	1.3079e-06	5.14191e-05
FFUJ_00553	conserved uncharacterized protein	-1.50225	0.0128233	0.0207174
FFUJ_00554	related to isoleucine tRNA ligase	2.43299	3.0683e-06	6.17357e-05
FFUJ_00555	conserved uncharacterized protein	2.53476	9.65548e-06	0.000104995
FFUJ_00556	related to SAC1 protein	2.26915	0.00054672	0.00161565
FFUJ_00558	related to mysoin heavy chain proteins	2.51833	0.000530786	0.00157693
FFUJ_00559	related to folylpolyglutamate synthetase	-1.33074	0.00625876	0.0114065
FFUJ_00562	conserved uncharacterized protein	1.09359	0.000186924	0.000727463
FFUJ_00563	conserved uncharacterized protein	2.76799	3.17498e-06	6.24198e-05
FFUJ_00565	related to spindle pole body protein	2.38862	9.74224e-06	0.00010516
FFUJ_00568	conserved uncharacterized protein	-1.67534	3.32647e-05	0.000216462
FFUJ_00571	probable protein kinase ck2 catalytic subunit ck2 alpha-3	1.16555	0.00763677	0.0134215
FFUJ_00574	conserved uncharacterized protein	-1.52108	0.00198281	0.00442817
FFUJ_00575	related to TOB3 (member of AAA-ATPase family)	1.1068	0.00137899	0.0033215
FFUJ_00577	related to multidrug transporter (yeast bile transporter)	2.09457	0.00548234	0.0101967
FFUJ_00579	related to RGT2 - Sensor of high external glucose concentrations	1.03571	0.000440016	0.00137379
FFUJ_00581	uncharacterized protein	-1.78631	0.0106346	0.0176832
FFUJ_00586	related to zinc finger protein SFP1	2.13931	0.000100756	0.000462672		Zinc finger, C2H2-type; Zinc finger, C2H2-type/integrase, DNA-binding; Zinc finger, C2H2-like
FFUJ_00587	conserved uncharacterized protein	1.75547	3.40314e-05	0.000219242
FFUJ_00588	related to cell cycle protein p55cdc	2.77152	4.83138e-05	0.00027737
FFUJ_00589	probable class I alpha-mannosidase	1.39278	0.0107349	0.0178185
FFUJ_00590	related to transcription factor TFIIA-L	1.81989	0.000431896	0.0013552
FFUJ_00593	uncharacterized protein	1.60058	1.40145e-05	0.000128027
FFUJ_00594	related to F1F0-ATP synthase subunit G	1.85238	0.0075967	0.0133605
FFUJ_00597	conserved uncharacterized protein	1.42228	6.23041e-05	0.000329381
FFUJ_00602	conserved uncharacterized protein	1.7465	2.52353e-05	0.000180126
FFUJ_00605	related to transport protein USO1	3.85805	2.41996e-06	5.87557e-05
FFUJ_00608	probable ubiquinol-cytochrome c reductase complex core protein 2 precursor	1.60408	0.0349321	0.048772
FFUJ_00611	related to spore coat protein SP96 precursor	1.48921	6.46991e-05	0.000339112
FFUJ_00612	related to RNQ1 - prion, epigenetic modifier of protein function	0.997769	0.0211222	0.0316297
FFUJ_00614	probable alpha-tubulin B	3.70582	0.000170952	0.000683719
FFUJ_00615	related to hydroxymethylglutaryl-CoA lyase	2.12654	0.00164724	0.00382482
FFUJ_00618	conserved uncharacterized protein	-1.1548	6.01298e-05	0.000321336
FFUJ_00620	related to TOM1 protein	1.12858	0.00668026	0.0119929
FFUJ_00621	related to GTPase-activating protein (GAP)	1.04319	0.00147126	0.00350499
FFUJ_00622	probable ribosomal protein Rps8bp	3.5187	5.86975e-06	8.24343e-05
FFUJ_00623	conserved uncharacterized protein	-1.99633	0.00619195	0.0112984
FFUJ_00626	related to adenylate cyclases	2.93847	1.02496e-06	5.07484e-05
FFUJ_00628	conserved uncharacterized protein	-1.00693	0.000762905	0.0020826		Zn(2)-C6 fungal-type DNA-binding domain; Transcription factor, fungi
FFUJ_00629	conserved uncharacterized protein	3.15233	3.61083e-06	6.61585e-05		Zn(2)-C6 fungal-type DNA-binding domain; Transcription factor, fungi
FFUJ_00633	conserved uncharacterized protein	-3.20379	1.13848e-05	0.000114123
FFUJ_00635	conserved uncharacterized protein	-1.67626	2.98047e-05	0.000202516
FFUJ_00640	related to ATP dependent RNA helicase	1.45451	2.34684e-05	0.000171979
FFUJ_00643	conserved uncharacterized protein	-1.01461	0.000791072	0.00214231
FFUJ_00645	conserved uncharacterized protein	1.56607	0.00495897	0.00937643
FFUJ_00646	probable protein of the 3` processing complex	-1.35428	0.000396932	0.00127411		Zinc finger, CCCH-type
FFUJ_00649	related to chitinase	1.62199	3.43601e-05	0.000220524
FFUJ_00650	conserved uncharacterized protein	1.47147	0.000337673	0.00112914
FFUJ_00651	related to putative snare protein syn	2.58913	4.35553e-05	0.000259346
FFUJ_00652	conserved uncharacterized protein	2.81994	7.67386e-06	9.29868e-05
FFUJ_00659	related to heat shock transcription factor	2.00573	0.00178445	0.00407195		Heat shock factor (HSF)-type, DNA-binding; Winged helix-turn-helix transcription repressor DNA-binding
FFUJ_00660	related to peptidylprolyl isomerase (cyclophilin)-like protein	1.46926	2.53182e-05	0.000180262
FFUJ_00663	uncharacterized protein	-0.998318	0.00231192	0.00500261
FFUJ_00664	conserved uncharacterized protein	2.46028	0.00242802	0.0051992
FFUJ_00665	related to transcription factor jumonji	2.00052	8.2342e-05	0.000399613		Transcription factor jumonji/aspartyl beta-hydroxylase; Transcription factor jumonji
FFUJ_00668	probable UGA2 - succinate semialdehyde dehydrogenase	2.22179	0.000237263	0.000865577
FFUJ_00674	conserved uncharacterized protein	-1.33396	0.0014129	0.00338853
FFUJ_00675	conserved uncharacterized protein	2.63041	0.000495625	0.00149945
FFUJ_00676	probable IMP dehydrogenase	3.88685	5.5931e-07	4.76078e-05
FFUJ_00677	related to seed imbibition protein Sip1	2.45998	0.000437569	0.00136729
FFUJ_00678	probable mitochondrial processing peptidase beta chain precursor	1.71161	0.0213362	0.0318802
FFUJ_00680	probable histidine biosynthesis trifunctional protein (his-3)	2.49286	1.93672e-06	5.55939e-05
FFUJ_00681	related to SMP2 protein	3.04358	5.6799e-06	8.10581e-05
FFUJ_00683	related to subunit of VP52-54 complex	2.19042	6.70894e-06	8.82857e-05
FFUJ_00684	probable thioredoxin-disulfide reductase CYS-9	3.57292	0.000571846	0.00167247
FFUJ_00685	probable UDP-N-acetylglucosamine pyrophosphorylase	3.56895	4.25745e-05	0.000254938
FFUJ_00688	related to lysyl-tRNA synthetase (lysine--tRNA ligase)	2.61294	0.000146703	0.000612485
FFUJ_00689	conserved uncharacterized protein	-1.4426	0.0140867	0.022414
FFUJ_00693	uncharacterized protein	1.40374	9.62896e-05	0.00044789
FFUJ_00699	conserved uncharacterized protein	2.72417	0.000897919	0.00236311
FFUJ_00700	probable U-snRNP-associated cyclophilin	1.89344	0.00950894	0.0161527
FFUJ_00702	conserved uncharacterized protein	-1.21132	0.00278158	0.00581786		TEA/ATTS
FFUJ_00703	related to MRD1	2.16729	5.08e-06	7.57464e-05
FFUJ_00704	conserved uncharacterized protein	3.63696	3.84812e-06	6.69891e-05
FFUJ_00705	conserved uncharacterized protein	2.95611	4.51471e-05	0.000265685
FFUJ_00707	conserved uncharacterized protein	2.05064	0.000693547	0.00193791
FFUJ_00708	conserved uncharacterized protein	-1.6501	0.00101962	0.0026125
FFUJ_00709	conserved uncharacterized protein	1.93587	0.000190919	0.000737374
FFUJ_00710	uncharacterized protein	-1.74341	0.000672828	0.00189375
FFUJ_00711	probable DNA-directed RNA polymerase II chain RPB10	2.08025	1.71525e-05	0.000144184
FFUJ_00712	related to small nucleolar ribonucleoprotein	2.02516	2.89237e-05	0.000198618
FFUJ_00713	related to flavonol synthase-like protein	1.50976	8.05023e-05	0.000393736
FFUJ_00714	conserved uncharacterized protein	1.42058	0.0214912	0.0320704
FFUJ_00716	conserved uncharacterized protein	-1.30247	0.00224387	0.00488418
FFUJ_00717	conserved uncharacterized protein	1.12868	0.000178863	0.000705406
FFUJ_00718	related to endoplasmic reticulum 25 kDa transmembrane protein	1.86309	0.00015423	0.000634964
FFUJ_00719	related to polycomb group protein MEDEA	3.18203	9.08819e-06	0.000102168
FFUJ_00720	conserved uncharacterized protein	2.61806	0.00343064	0.00691186
FFUJ_00722	related to RAD13	2.14436	3.093e-05	0.00020698
FFUJ_00724	probable uracil-DNA glycosylase	2.5054	2.81708e-06	6.08491e-05
FFUJ_00725	related to HRD3 - involved in degradation of Hmg2p	2.92786	7.3339e-07	4.76078e-05
FFUJ_00728	probable alanine--tRNA ligase, cytosolic	1.41517	0.0107456	0.0178282
FFUJ_00730	related to cysteine synthase	1.58434	1.50573e-05	0.000133158
FFUJ_00731	conserved uncharacterized protein	1.19214	0.00202661	0.00450591
FFUJ_00736	probable DNA-directed RNA polymerase II largest chain	1.10887	0.0013813	0.00332653
FFUJ_00737	conserved uncharacterized protein	-2.56405	3.47653e-05	0.00022254
FFUJ_00740	uncharacterized protein	-2.34901	1.0854e-05	0.000111132
FFUJ_00741	uncharacterized protein	-1.39484	0.0161381	0.0251379
FFUJ_00747	conserved uncharacterized protein	1.76091	0.000715073	0.00198147
FFUJ_00749	related to glutamate carboxypeptidase II	2.76846	4.60241e-05	0.000268325
FFUJ_00750	conserved uncharacterized protein	1.84413	0.000152602	0.000630698
FFUJ_00751	probable cytochrome-b5 reductase, mitochondrial outer membrane form	1.28439	0.0090883	0.0155507
FFUJ_00752	related to Nap1p-binding protein	1.34167	0.00431275	0.00834135
FFUJ_00753	related to suppressor of cs mutant of sua7	2.17232	2.0906e-05	0.00016122
FFUJ_00755	related to GRIP1 associated protein 1	2.11475	3.15295e-05	0.000209871
FFUJ_00758	conserved uncharacterized protein	1.08552	0.00635839	0.0115502
FFUJ_00760	conserved uncharacterized protein	-1.48549	0.0162655	0.0253075
FFUJ_00762	conserved uncharacterized protein	2.47683	0.00116359	0.00289789
FFUJ_00765	related to suppressor protein PSP1	2.24347	0.000187795	0.00072878
FFUJ_00767	probable ribosomal protein L15.e.B, cytosolic	2.96344	0.00204623	0.00454146
FFUJ_00769	probable DNA-directed RNA polymerase III second-largest chain	1.98641	0.000161732	0.000656451
FFUJ_00770	uncharacterized protein	-3.2446	7.77798e-06	9.38226e-05
FFUJ_00771	conserved uncharacterized protein	2.03678	8.53499e-05	0.000409712
FFUJ_00772	related to Drosophila pumilio protein and Mpt5p protein	1.31126	0.0002076	0.000784569
FFUJ_00775	conserved uncharacterized protein	1.83329	5.13611e-06	7.62194e-05
FFUJ_00778	related to mitochondrial rRNA processing protein PRP12	1.74308	7.93334e-06	9.49348e-05
FFUJ_00781	related to E.histolytica surface lectin	3.21158	4.26776e-07	4.76078e-05
FFUJ_00783	conserved uncharacterized protein	2.37014	0.00321115	0.00653712
FFUJ_00784	uncharacterized protein	-2.73598	1.67188e-05	0.000141888
FFUJ_00785	related to sorbitol transporter	-1.48514	0.000632223	0.00180378
FFUJ_00791	related to alpha-adaptin C	2.83249	2.12277e-05	0.000162203
FFUJ_00795	related to tpa inducible protein	2.26357	0.00124792	0.00306351
FFUJ_00798	conserved uncharacterized protein	1.73882	0.000175646	0.00069637
FFUJ_00800	probable cis-prenyltransferase	2.62242	1.50612e-05	0.000133158
FFUJ_00802	probable oligomycin sensitivity conferring protein (ATP5)	1.12154	0.029628	0.0423188
FFUJ_00803	probable MOB1 protein	2.14265	2.36924e-05	0.000172946
FFUJ_00805	related to Elongin C transcription elongation factor	1.26613	3.19413e-05	0.000211182
FFUJ_00806	probable RHO1 protein	3.01067	2.1194e-06	5.64498e-05
FFUJ_00807	probable heat shock protein MGE1 precursor	1.02663	0.00649874	0.0117357
FFUJ_00808	probable 26s proteasome p44.5 protein	3.44556	1.63479e-06	5.24517e-05		Winged helix-turn-helix transcription repressor DNA-binding
FFUJ_00811	conserved uncharacterized protein	1.49954	0.000497975	0.00150437
FFUJ_00812	related to atp synthase epsilon chain (mitochondrial)	3.19093	0.00325946	0.00661627
FFUJ_00814	conserved uncharacterized protein	-2.1776	0.0026798	0.00564663
FFUJ_00816	conserved uncharacterized protein	3.77539	6.71394e-06	8.82857e-05
FFUJ_00818	conserved uncharacterized protein	1.04287	0.000558198	0.00164118
FFUJ_00821	related to DRPLA protein	-1.09109	0.0177544	0.0272935		SANT domain, DNA binding; Myb, DNA-binding; Transcription regulator HTH, Myb-type, DNA-binding
FFUJ_00822	conserved uncharacterized protein	1.59169	3.31247e-05	0.0002159
FFUJ_00823	related to dimeric dihydrodiol dehydrogenase	1.18556	0.00034824	0.00115491
FFUJ_00824	related to D-xylose reductase II,III protein	1.77359	3.39152e-05	0.000218775
FFUJ_00825	conserved uncharacterized protein	-1.59045	9.5862e-06	0.000104897
FFUJ_00830	related to replication factor C protein	2.91294	5.86764e-07	4.76078e-05
FFUJ_00833	probable acetyl-CoA synthetase	3.2092	0.000301655	0.0010356
FFUJ_00834	related to putative venom metalloproteinase jararhagin precursor	3.58819	1.58654e-06	5.24517e-05
FFUJ_00836	related to nuclear receptor co-repressor/HDAC3 complex subunit TBLR1	2.96976	1.96713e-06	5.57848e-05
FFUJ_00837	related to human PL6 protein	1.08137	0.0039146	0.00770514
FFUJ_00839	related to RNA-binding protein	2.01571	6.18065e-06	8.4527e-05
FFUJ_00841	probable calmodulin-dependent protein kinase	1.48631	0.000169582	0.000678599
FFUJ_00842	probable aureobasidin-resistance protein	1.0841	0.0335831	0.0471645
FFUJ_00843	related to SRP40 - suppressor of mutant AC40 of RNA polymerase I and III	2.02371	4.63331e-06	7.293e-05
FFUJ_00846	uncharacterized protein	1.27726	0.00107085	0.00271635
FFUJ_00849	related to SRO77 - polarized exocytosis by regulating SNARE function	1.72552	0.000237643	0.000866305
FFUJ_00850	uncharacterized protein	2.58612	7.31403e-06	9.096e-05
FFUJ_00852	uncharacterized protein	3.54443	1.03635e-05	0.000108245
FFUJ_00853	probable saccharopine reductase	4.11652	1.3345e-07	4.76078e-05
FFUJ_00854	conserved uncharacterized protein	-2.57595	2.36916e-05	0.000172946
FFUJ_00856	related to RNA14 - component of pre-mRNA 3`-end processing factor CF I	2.74652	1.75525e-06	5.37856e-05
FFUJ_00857	probable ASF1 - anti-silencing protein	2.17138	0.0325147	0.0458762
FFUJ_00859	related to CCAAT-binding factor HAPB protein	1.57256	0.0106737	0.0177364		CCAAT-binding transcription factor, subunit B
FFUJ_00861	related to peroxiredoxin 5, mitochondrial precursor	3.03308	1.53657e-06	5.24517e-05
FFUJ_00862	uncharacterized protein	-1.18582	0.0267738	0.0387156
FFUJ_00863	probable RAS GTPase-activating protein sar1	1.4494	0.000153023	0.000631699
FFUJ_00864	conserved uncharacterized protein	1.20952	0.00213063	0.00469
FFUJ_00865	conserved uncharacterized protein	1.05199	0.00114469	0.00286268
FFUJ_00868	related to cullulin 3	2.27229	0.000151492	0.00062725		Winged helix-turn-helix transcription repressor DNA-binding
FFUJ_00870	related to PSO2 - DNA repair protein	1.30432	2.3338e-05	0.000171358
FFUJ_00871	conserved uncharacterized protein	-2.20267	2.17331e-05	0.000164392
FFUJ_00873	conserved uncharacterized protein	1.89642	0.000823386	0.00220636
FFUJ_00874	probable ubiquitin-activating enzyme	2.00923	3.27316e-06	6.29291e-05
FFUJ_00876	conserved uncharacterized protein	2.00354	0.00101752	0.00260801
FFUJ_00877	related to nucleoporin	2.3212	0.00218724	0.0047845
FFUJ_00880	related to ERV46 - component of copii vesicles	1.38039	0.0156883	0.0245466
FFUJ_00884	probable H+-transporting two-sector ATPase chain b precursor	2.46687	0.0147511	0.0233304
FFUJ_00885	related to SRC1 - regulation of cohesion (Splice variant I)	2.81917	3.1101e-06	6.20256e-05
FFUJ_00886	related to monooxigenase	1.24813	0.00448587	0.00862403
FFUJ_00887	probable NADH dehydrogenase (ubiquinone) 49K chain	2.78861	0.00115606	0.00288248
FFUJ_00888	conserved uncharacterized protein	1.09291	0.0021945	0.0047967
FFUJ_00889	conserved uncharacterized protein	3.13302	3.82206e-06	6.68743e-05
FFUJ_00891	conserved uncharacterized protein	1.68318	8.29659e-06	9.74286e-05
FFUJ_00893	conserved uncharacterized protein	-1.62123	0.00018356	0.000718279
FFUJ_00897	probable NHP6B - nonhistone chromosomal protein	2.91747	0.00110372	0.00278104		High mobility group, HMG1/HMG2; High mobility group, superfamily
FFUJ_00898	conserved uncharacterized protein	1.41584	1.73196e-05	0.00014478
FFUJ_00901	conserved uncharacterized protein	1.6714	1.54759e-05	0.000135821
FFUJ_00902	conserved uncharacterized protein	2.38096	0.000114038	0.000508602
FFUJ_00904	conserved uncharacterized protein	-2.29059	0.000167438	0.000673065
FFUJ_00907	conserved uncharacterized protein	1.93521	0.000684675	0.00192097
FFUJ_00909	probable ribosomal protein S12, cytosolic	1.04167	0.0283226	0.040663
FFUJ_00911	conserved uncharacterized protein	2.2571	0.00424822	0.00823668
FFUJ_00914	related to UGA4 - GABA permease - also involved in delta-aminolevulinate transport	-2.77695	0.0022185	0.00484159
FFUJ_00915	probable alpha-tubulin B	2.49848	0.00188903	0.00426181
FFUJ_00916	related to nuM1, hnRNP protein	2.15662	4.16629e-06	6.98877e-05
FFUJ_00917	related to DEP1 protein, regulator of phospholipid metabolism	1.47712	0.0105235	0.0175353
FFUJ_00918	uncharacterized protein	2.87478	4.57392e-06	7.28004e-05
FFUJ_00920	conserved uncharacterized protein	1.67394	8.45808e-05	0.00040706
FFUJ_00921	conserved uncharacterized protein	-1.56933	3.57327e-05	0.000227184
FFUJ_00922	conserved uncharacterized protein	1.34787	0.000182466	0.000715489		Zn(2)-C6 fungal-type DNA-binding domain; Transcription factor, fungi
FFUJ_00923	related to transporter protein HOL1	1.2062	0.00187292	0.00422991
FFUJ_00926	related to MAP kinase kinase kinase Wis4	1.60209	0.00645883	0.0116836
FFUJ_00929	conserved uncharacterized protein	-1.13169	0.00922817	0.0157523
FFUJ_00931	related to hsp70 protein	-1.01627	0.0339745	0.0476295
FFUJ_00933	conserved uncharacterized protein	3.66426	0.0137604	0.0219833
FFUJ_00935	probable methylenetetrahydrofolate dehydrogenase (NAD+)	3.7971	1.81779e-07	4.76078e-05
FFUJ_00936	conserved uncharacterized protein	1.62946	0.00308479	0.00632271
FFUJ_00940	conserved uncharacterized protein	2.32407	2.72483e-06	6.01173e-05
FFUJ_00944	conserved uncharacterized protein	-2.0241	0.000528545	0.00157158		Zinc finger, CCCH-type
FFUJ_00946	related to dynein intermediate chain 1, cytosolic	2.44026	1.4276e-06	5.18071e-05
FFUJ_00947	related to F1F0-ATP synthase subunit E	2.4281	0.000236091	0.00086253
FFUJ_00948	probable oligosaccharyltransferase	2.393	0.000213531	0.000802944
FFUJ_00950	related to protein kinase RAD53	2.03382	2.01357e-05	0.000157625
FFUJ_00951	conserved uncharacterized protein	2.07478	0.0101514	0.0170354
FFUJ_00952	conserved uncharacterized protein	2.28717	6.76158e-05	0.000349232
FFUJ_00954	conserved uncharacterized protein	1.19854	0.00280271	0.00585717
FFUJ_00955	conserved uncharacterized protein	2.19475	0.000788366	0.00213652
FFUJ_00957	related to citrate lyase beta subunit	1.7515	6.13258e-06	8.42931e-05
FFUJ_00959	related to glycine-rich RNA-binding protein	3.05093	1.85493e-06	5.41981e-05
FFUJ_00960	related to E.coli cation transport protein	1.3518	6.21292e-05	0.000328821
FFUJ_00962	uncharacterized protein	-2.73817	0.00127688	0.00311855
FFUJ_00965	conserved uncharacterized protein	-1.31567	0.0111938	0.0184497
FFUJ_00970	related to nodulation protein nodB	1.46595	0.0252657	0.036829
FFUJ_00971	conserved uncharacterized protein	-2.35417	0.00014377	0.000603599
FFUJ_00972	related to cystathionine gamma-synthases	3.60552	5.91277e-06	8.26687e-05
FFUJ_00975	conserved uncharacterized protein	-1.7319	0.000100448	0.000461832
FFUJ_00977	conserved uncharacterized protein	2.25592	8.06865e-06	9.56348e-05
FFUJ_00979	related to mitochondrial rhomboid protease	1.97845	9.00078e-06	0.000101792
FFUJ_00982	conserved uncharacterized protein	3.49916	1.27794e-05	0.000121363
FFUJ_00984	related to Sm-like protein LSm8	-1.13584	0.00264511	0.00558685
FFUJ_00985	related to C-type cyclin	2.74729	0.000275655	0.000967785
FFUJ_00986	related to U4/U6 small nuclear ribonucleoprotein	2.11861	0.000570267	0.00166851
FFUJ_00987	probable protein kinase	3.33519	6.64671e-06	8.80177e-05
FFUJ_00990	probable protein kinase sck1, cAMP-dependent	2.05199	0.00227396	0.00493754
FFUJ_00992	conserved uncharacterized protein	-1.0969	0.0088081	0.0151384
FFUJ_00995	conserved uncharacterized protein	2.09066	0.000508514	0.00153043		Zinc finger, C2H2-type; Zinc finger, C2H2-type/integrase, DNA-binding; Zinc finger, C2H2-like
FFUJ_00996	probable 2-dehydro-3-deoxyphosphoheptonate aldolase	3.19959	4.63754e-07	4.76078e-05
FFUJ_00997	probable cyclophilin E	1.0928	0.0249159	0.0363614
FFUJ_00998	conserved uncharacterized protein	2.1252	6.03942e-06	8.36613e-05
FFUJ_01001	conserved uncharacterized protein	1.84023	0.0132833	0.0213391
FFUJ_01002	probable RPE1 - D-ribulose-5-phosphate 3-epimerase	2.30453	0.00276591	0.00578911
FFUJ_01005	conserved uncharacterized protein	1.80957	0.00164625	0.00382311
FFUJ_01007	related to a retinal short-chain dehydrogenase/reductase	-2.21406	0.0161901	0.0251979
FFUJ_01009	probable methylmalonate-semialdehyde dehydrogenase (acylating)	2.78789	1.05644e-06	5.07484e-05
FFUJ_01010	probable calcium-binding protein precursor cnx1	1.13609	0.000433738	0.00135958
FFUJ_01012	conserved uncharacterized protein	1.25845	0.00013959	0.000590499
FFUJ_01013	conserved uncharacterized protein	1.45055	0.000382064	0.00123919
FFUJ_01015	probable inorganic pyrophosphatase	1.63985	0.000194893	0.000748782
FFUJ_01016	conserved uncharacterized protein	1.34753	0.00846813	0.0146395
FFUJ_01017	probable oligosaccharyltransferase alpha subunit	2.74691	3.82603e-06	6.68743e-05
FFUJ_01019	probable hexokinase	1.33714	0.0254283	0.0370301
FFUJ_01020	related to protein-arginine N-methyltransferase	2.22155	2.10986e-06	5.64498e-05
FFUJ_01021	related to polyphosphate synthetase	2.59078	3.20056e-05	0.000211262
FFUJ_01023	probable replication licensing factor MCM4	2.80275	1.32025e-06	5.14191e-05
FFUJ_01024	related to coatomer protein zeta chain	2.08116	0.00448282	0.00862146
FFUJ_01026	related to conserved oligomeric golgi complex component 4	1.2329	0.00109847	0.00277059
FFUJ_01027	probable calcium P-type ATPase	1.89584	4.93812e-05	0.000281607
FFUJ_01028	related to double-strand-break repair protein rad21	2.49629	0.0125181	0.0203183
FFUJ_01029	related to beta-tubulin binding protein	2.62503	1.28854e-05	0.000122111
FFUJ_01031	conserved uncharacterized protein	1.25124	0.000929172	0.00242751		Zinc finger, CCCH-type
FFUJ_01032	conserved uncharacterized protein	2.01985	0.000743796	0.00204299
FFUJ_01035	related to MOB2 protein, required for maintenance in ploidy	2.65434	4.37629e-06	7.12929e-05
FFUJ_01036	conserved uncharacterized protein	1.83067	1.42471e-05	0.000128996
FFUJ_01038	conserved uncharacterized protein	1.47442	1.48984e-05	0.00013248
FFUJ_01040	probable UTP-glucose-1-phosphate uridylyltransferase	1.93416	0.00203984	0.00452997
FFUJ_01041	conserved uncharacterized protein	1.22381	0.00722336	0.0128163
FFUJ_01042	related to dihydroneopterin aldolase	1.46771	5.22673e-05	0.000291495
FFUJ_01043	conserved uncharacterized protein	2.62525	0.000375346	0.00122374
FFUJ_01045	conserved uncharacterized protein	2.10368	6.90735e-05	0.000354326		Ribonucleotide reductase, transcriptional regulator CRT10
FFUJ_01047	related to phytase	2.6667	0.000108615	0.000490049
FFUJ_01048	conserved uncharacterized protein	1.37244	0.000733097	0.00201988
FFUJ_01049	conserved uncharacterized protein	3.16184	4.77511e-06	7.40041e-05
FFUJ_01054	related to surfeit locus protein 4	1.17635	0.0067838	0.0121642
FFUJ_01055	related to major facilitator MirA	1.81677	0.00171255	0.00394538
FFUJ_01060	conserved uncharacterized protein	-1.78823	1.29998e-05	0.000122731
FFUJ_01062	conserved uncharacterized protein	2.30929	0.000875219	0.00231513
FFUJ_01063	related to mRNA export factor MEX67	2.4904	0.000222158	0.000825719
FFUJ_01064	related to RNA helicase MPH1	1.44972	2.46423e-05	0.000177243
FFUJ_01065	conserved uncharacterized protein	3.32983	3.58482e-05	0.000227533
FFUJ_01066	conserved uncharacterized protein	2.66645	2.921e-05	0.000200012
FFUJ_01067	related to QDE3 protein (involved in gene silencing)	1.93067	0.00142834	0.00342064
FFUJ_01068	conserved uncharacterized protein	1.74548	0.000236617	0.000864242
FFUJ_01069	conserved uncharacterized protein	2.72547	5.17548e-06	7.65624e-05
FFUJ_01070	conserved uncharacterized protein	2.14788	5.98605e-06	8.30752e-05
FFUJ_01071	conserved uncharacterized protein	1.57699	0.0048086	0.00912078
FFUJ_01072	related to COX17 protein	2.09872	2.15769e-05	0.000163706
FFUJ_01073	uncharacterized protein	-1.16735	0.00189641	0.00427588
FFUJ_01074	probable chaperonin CCT4, cytosolic	2.74624	8.05668e-06	9.56348e-05
FFUJ_01075	probable 26S proteasome regulatory subunit YTA3	1.60953	0.000380755	0.00123603
FFUJ_01076	conserved uncharacterized protein	1.83186	9.74965e-06	0.00010516
FFUJ_01078	probable ran GTPase activating protein 1	1.07705	0.00180891	0.00411708
FFUJ_01079	conserved uncharacterized protein	1.19584	0.000221316	0.000824176
FFUJ_01080	probable 20S proteasome subunit C1	1.12665	0.000226189	0.000835905
FFUJ_01081	probable DNA polymerase V	1.99942	0.000315262	0.00107201
FFUJ_01083	related to calcium-related spray protein	2.76394	7.05235e-06	8.96885e-05
FFUJ_01085	related to VPS9	2.09931	0.00138513	0.00333309
FFUJ_01087	related to beta transducin-like protein	-1.02823	0.00248425	0.00530524
FFUJ_01089	conserved uncharacterized protein	2.24706	6.87404e-06	8.91233e-05
FFUJ_01090	related to cytosolic Cu/Zn superoxide dismutase	2.85725	4.78332e-06	7.40041e-05
FFUJ_01094	related to GAL4-like transcriptional activator	1.70136	7.63748e-06	9.28283e-05		Zn(2)-C6 fungal-type DNA-binding domain; Transcription factor, fungi
FFUJ_01095	related to HXT3 - Low-affinity hexose facilitator	-2.50126	2.43256e-05	0.000176029
FFUJ_01097	related to SFH1 subunit of the RSC complex	2.10304	0.000371867	0.00121451
FFUJ_01098	conserved uncharacterized protein	-1.56173	0.000118893	0.000524497
FFUJ_01100	related to nicotinamide mononucleotide permease	-1.98734	0.00107594	0.00272429
FFUJ_01102	related to carboxyphosphonoenolpyruvate phosphonomutase	1.21873	0.00233029	0.0050348
FFUJ_01103	related to papaya ringspot virus polyprotein	2.45779	4.41406e-06	7.14907e-05
FFUJ_01104	conserved uncharacterized protein	1.06983	0.000119613	0.000527063
FFUJ_01107	#N/A	1.01634	0.00467834	0.00892328
FFUJ_01108	conserved uncharacterized protein	-1.68731	0.000672379	0.00189284
FFUJ_01111	conserved uncharacterized protein	3.27901	1.56157e-06	5.24517e-05
FFUJ_01112	conserved uncharacterized protein	3.74944	7.60212e-07	4.76078e-05
FFUJ_01114	conserved uncharacterized protein	3.68035	0.000282092	0.000985553
FFUJ_01115	related to aminotriazole resistance protein	-1.45715	3.01435e-05	0.000204172
FFUJ_01117	related to ATPases	3.48214	0.000108346	0.000489351
FFUJ_01119	probable transcription initiation factor IIB	1.47546	0.00042905	0.00134824		Transcription factor TFIIB; Zinc finger, TFIIB-type; Transcription factor TFIIB, cyclin-related
FFUJ_01120	related to anthranilate phosphoribosyltransferase	1.77583	5.7216e-05	0.000309226
FFUJ_01122	related to alpha-methylacyl-coa racemase	1.22651	0.000548694	0.00162039
FFUJ_01123	conserved uncharacterized protein	1.18755	0.000317794	0.00107869
FFUJ_01125	conserved uncharacterized protein	3.17489	0.000151042	0.000626079
FFUJ_01127	probable Cys2-His2 zinc finger transcription factor ACEI	1.21095	0.000527653	0.00157042		Zinc finger, C2H2-type; Zinc finger, C2H2-type/integrase, DNA-binding; Zinc finger, C2H2-like
FFUJ_01129	uncharacterized protein	-1.55468	0.0019203	0.00432197
FFUJ_01131	probable dolichyl-phosphate-mannose--protein O-mannosyltransferase	1.29959	0.000153043	0.000631699
FFUJ_01132	probable BRT1 protein, down-regulated by mating factor B	3.26399	9.0977e-05	0.000429051
FFUJ_01133	probable Arp2/3 protein complex subunit sop2	1.07138	0.00812879	0.0141391
FFUJ_01136	related to alpha-mannosidase MNS1	2.68103	1.09735e-06	5.07484e-05
FFUJ_01139	related to carboxypeptidase Y-sorting protein PEP1 precursor	2.41033	0.000414687	0.00131576
FFUJ_01140	conserved uncharacterized protein	2.80798	1.0603e-05	0.000110011
FFUJ_01141	conserved uncharacterized protein	2.36454	2.73411e-05	0.000190867
FFUJ_01142	conserved uncharacterized protein	3.26001	7.48004e-07	4.76078e-05
FFUJ_01145	related to DNA-directed DNA polymerase lambda	-1.21037	0.000866299	0.00229679
FFUJ_01148	related to esterase	1.63578	4.04558e-05	0.000245857
FFUJ_01149	probable 5-aminoimidazole-4-carboxamide ribonucleotide transformylase/IMP cyclohydrolase	2.89347	0.00386797	0.00762333
FFUJ_01151	conserved uncharacterized protein	2.02262	0.00317256	0.00647346
FFUJ_01152	conserved uncharacterized protein	1.30112	0.0010546	0.00268518
FFUJ_01153	conserved uncharacterized protein	1.12634	0.00165428	0.00383752
FFUJ_01154	conserved uncharacterized protein	1.91049	1.50591e-05	0.000133158
FFUJ_01155	conserved uncharacterized protein	2.48943	0.000185536	0.000723581
FFUJ_01158	uncharacterized protein	-1.41016	0.00214153	0.00470917
FFUJ_01159	conserved uncharacterized protein	1.55013	2.26501e-05	0.000168446
FFUJ_01161	conserved uncharacterized protein	2.8461	0.00389719	0.0076769
FFUJ_01163	conserved uncharacterized protein	2.55824	7.07203e-06	8.98366e-05
FFUJ_01164	probable annexin XIV	3.43976	0.00124134	0.00305158
FFUJ_01165	conserved uncharacterized protein	1.88461	5.18065e-05	0.000290001
FFUJ_01166	conserved uncharacterized protein	-2.01855	7.25908e-06	9.05589e-05
FFUJ_01171	conserved uncharacterized protein	-2.35479	0.000941235	0.0024505
FFUJ_01174	related to proline-rich protein verprolin	1.50216	0.000234535	0.000859353
FFUJ_01175	related to mitochondrial ribosomal protein L37p	2.0167	5.1812e-06	7.65717e-05
FFUJ_01176	probable NADH-ubiquinone oxidoreductase 12 kDa subunit, mitochondrial precursor	2.84894	4.45412e-05	0.000263254
FFUJ_01177	probable cutinase negative acting protein	2.58706	0.000145891	0.000610113
FFUJ_01178	conserved uncharacterized protein	1.52722	0.00502488	0.0094784
FFUJ_01179	probable cytochrome P450 51 (eburicol 14 alpha-demethylase)	1.33491	0.0056392	0.0104419
FFUJ_01181	conserved uncharacterized protein	-1.7569	0.00028074	0.000982432
FFUJ_01182	related to transcription initiation factor TFIID subunit	1.8977	4.60291e-06	7.28004e-05
FFUJ_01186	related to sulfate transporter	3.19787	5.77291e-05	0.000311215
FFUJ_01188	probable EFB1 - translation elongation factor eEF1beta	2.79673	0.0258744	0.0375632
FFUJ_01189	related to oocyte membrane protein	2.01951	0.000139287	0.000589714
FFUJ_01192	conserved uncharacterized protein	1.09063	0.00642044	0.0116374
FFUJ_01195	probable chaperonin ClpB	2.67728	0.000134455	0.000573132
FFUJ_01196	probable ribosomal protein L6.e.B, cytosolic	3.48936	0.000293375	0.00101366
FFUJ_01197	probable dipeptidylpeptidase III	3.00053	0.000597943	0.00173028
FFUJ_01198	related to thermoresistant gluconokinase	1.47443	0.0132533	0.0213044
FFUJ_01199	probable branched-chain alpha-keto acid dehydrogenase complex	2.14721	4.76181e-05	0.00027432
FFUJ_01201	related to SNARE protein of Golgi compartment	2.06028	0.000516252	0.00154721
FFUJ_01202	probable ribosomal protein L35	1.05102	0.00359999	0.00718278
FFUJ_01203	related to metalloregulatory protein	3.72911	0.00149382	0.00354357		Zinc finger, C2H2-type; Zinc finger, C2H2-type/integrase, DNA-binding; Zinc finger, C2H2-like
FFUJ_01204	conserved uncharacterized protein	2.30009	5.25161e-05	0.000292448
FFUJ_01205	related to RNA helicase	1.53433	4.53612e-05	0.000266153
FFUJ_01206	conserved uncharacterized protein	1.77597	9.68253e-06	0.000104995
FFUJ_01209	related molecular chaperone	2.634	2.1003e-06	5.64498e-05
FFUJ_01212	related to benzodiazepine receptor, peripheral-type	1.74576	0.00148518	0.00352882
FFUJ_01213	probable mitochondrial amino acid transporter ARG-13	2.80076	1.14851e-06	5.09194e-05
FFUJ_01214	probable CDC21 - thymidylate synthase	1.62786	0.000804082	0.00216817
FFUJ_01222	conserved uncharacterized protein	1.24222	0.0154876	0.0242959
FFUJ_01225	conserved uncharacterized protein	1.00574	0.0181564	0.0278249
FFUJ_01226	related to sucrose transporter SUT1D	1.81241	3.3657e-05	0.000217763
FFUJ_01229	related to component of the anaphase promoting complex	1.74265	3.90184e-05	0.000240125		Winged helix-turn-helix transcription repressor DNA-binding
FFUJ_01230	conserved uncharacterized protein	1.19633	0.0227205	0.0335979
FFUJ_01232	conserved uncharacterized protein	2.47928	0.0117621	0.0192387
FFUJ_01235	probable proliferating cell nuclear antigen	3.09095	2.12976e-05	0.00016261
FFUJ_01237	probable dUTP pyrophosphatase	2.78131	8.73981e-06	0.000100211
FFUJ_01241	related to hnRNP protein E2	1.57432	0.000454726	0.0014088
FFUJ_01244	uncharacterized protein	3.89321	2.49383e-07	4.76078e-05
FFUJ_01245	uncharacterized protein	1.70108	1.16358e-05	0.000115211
FFUJ_01246	uncharacterized protein	1.79794	0.00231364	0.0050049
FFUJ_01248	probable FPR3 - prolyl cis-trans isomerase	3.23752	1.69091e-05	0.000142913
FFUJ_01249	related to cell wall biosynthesis kinase	-2.33862	1.81882e-06	5.41981e-05
FFUJ_01251	conserved uncharacterized protein	-1.03592	0.00581603	0.0107231
FFUJ_01254	conserved uncharacterized protein	1.04105	0.000170038	0.000680242
FFUJ_01255	related to cercosporin resistance protein	2.3034	0.00272253	0.00571504		Zn(2)-C6 fungal-type DNA-binding domain; Transcription factor, fungi
FFUJ_01256	conserved uncharacterized protein	2.45433	0.000196409	0.000752494
FFUJ_01257	conserved uncharacterized protein	3.02662	2.06218e-06	5.61497e-05
FFUJ_01258	conserved uncharacterized protein	1.4398	0.0038425	0.0075791
FFUJ_01261	related to cell cycle arrest protein BUB2	2.18362	0.000204704	0.000777339
FFUJ_01264	conserved uncharacterized protein	-1.49092	0.0340794	0.04775
FFUJ_01266	conserved uncharacterized protein	2.00755	3.69254e-06	6.64657e-05
FFUJ_01267	conserved uncharacterized protein	3.41067	7.80931e-06	9.40497e-05
FFUJ_01268	conserved uncharacterized protein	2.11148	7.37741e-05	0.000371948
FFUJ_01269	conserved uncharacterized protein	-2.81073	0.000188618	0.000731595
FFUJ_01271	probable ribosomal protein L11.e.A, cytosolic	1.91148	0.00448129	0.00861964
FFUJ_01272	related to small nuclear ribonucleoprotein B	1.37518	0.00652882	0.0117801
FFUJ_01275	conserved uncharacterized protein	-1.03472	0.00193955	0.00435355
FFUJ_01278	related to phosphotyrosyl phosphatase activator PTPA	1.55223	0.000162908	0.000659779
FFUJ_01279	related to RRP46 protein, involved in rRNA processing	1.03871	0.00449397	0.00863519
FFUJ_01280	probable UTR1 protein, associated with ferric reductase activity	1.17646	0.0238609	0.0350361
FFUJ_01282	probable GSP1 - GTP-binding protein of the ras superfamily	2.28662	0.0125819	0.020402
FFUJ_01283	related to NAS2 - ubiquitin-dependent protein catabolism	2.21512	7.44094e-05	0.000373663
FFUJ_01284	conserved uncharacterized protein	2.33231	5.87682e-05	0.000315685
FFUJ_01285	conserved uncharacterized protein	2.06446	1.63056e-05	0.000140202
FFUJ_01286	related to secreted dipeptidyl-peptidase V precursor	2.64964	3.12559e-05	0.00020879
FFUJ_01288	conserved uncharacterized protein	2.12239	2.04131e-05	0.000158804
FFUJ_01294	related to arsenite-resistance protein 2	3.07476	4.30575e-05	0.00025742		Zinc finger, C2H2-type
FFUJ_01295	probable molybdenum cofactor sulfurase HxB protein	-1.1417	0.000568814	0.00166509
FFUJ_01296	related to glycosyl hydrolase, family 15	1.33602	0.00038669	0.00125042
FFUJ_01297	related to vanadate resistance protein Gog5p	1.59234	0.00021375	0.000803568
FFUJ_01298	related to RNA-binding protein	1.87319	0.00051445	0.00154328
FFUJ_01300	conserved uncharacterized protein	1.77753	0.000133096	0.000569437
FFUJ_01302	conserved uncharacterized protein	1.7627	0.000456362	0.0014125
FFUJ_01307	probable ubiquitin-like protein ubl1	1.55367	0.000939187	0.00244688
FFUJ_01308	probable prohibitin PHB2	3.26238	1.23258e-06	5.14191e-05
FFUJ_01309	related to verprolin	2.7484	1.01429e-06	5.07484e-05
FFUJ_01310	related to density-regulated protein, translation initiation factor	1.76167	8.69997e-06	0.000100046
FFUJ_01312	probable multiubiquitin chain binding protein (MBP1)	3.48449	5.35222e-07	4.76078e-05
FFUJ_01313	related to TRAPP subunit involved in targeting and fusion of ER to golgi transport vesicles	1.17101	0.00215323	0.00472592
FFUJ_01314	related to DNA-directed RNA polymerase II chain	1.49697	3.1868e-05	0.000211096
FFUJ_01316	conserved uncharacterized protein	-1.94004	0.0175054	0.026977
FFUJ_01318	related to dual specificity protein phosphatase	1.01311	0.000110496	0.000495994
FFUJ_01319	conserved uncharacterized protein	1.99117	1.58423e-05	0.000137556
FFUJ_01320	conserved uncharacterized protein	1.50196	0.00782684	0.0136947
FFUJ_01321	probable riboflavin synthase, alpha chain	1.52287	0.00752629	0.0132583
FFUJ_01323	probable phosphoacetylglucosamine mutase	3.38045	1.15959e-05	0.000115192
FFUJ_01324	probable hnRNP arginine N-methyltransferase	2.1923	2.42053e-05	0.000175452
FFUJ_01325	probable NSA2 - involved in biogenesis of ribosomal large subunit	1.72695	0.000262315	0.000934928
FFUJ_01327	related to protein kinase RPK1	1.9878	2.25249e-05	0.000167765
FFUJ_01329	conserved uncharacterized protein	1.85211	7.74753e-05	0.000383675		Helix-loop-helix DNA-binding domain; Helix-loop-helix DNA-binding
FFUJ_01330	probable delta-1-pyrroline-5-carboxylate dehydrogenase	1.91567	0.00192169	0.0043238
FFUJ_01332	conserved uncharacterized protein	2.4699	1.15778e-05	0.000115089
FFUJ_01334	conserved uncharacterized protein	-1.50726	2.75299e-05	0.000191893
FFUJ_01336	related to negative acting factor	1.39221	0.00140903	0.00338086		Zn(2)-C6 fungal-type DNA-binding domain
FFUJ_01337	conserved uncharacterized protein	1.4226	0.0122541	0.0199501
FFUJ_01338	related to PPN1 - vacuolar endopolyphosphatase	3.13791	3.30833e-05	0.000215817
FFUJ_01339	related to aminomethyltransferase precursor (glycine cleavage system protein T)	3.10814	8.34546e-06	9.78051e-05
FFUJ_01340	related to vacuolar ATP synthase subunit H	2.3773	0.000405901	0.00129526
FFUJ_01341	conserved uncharacterized protein	3.37596	2.85132e-06	6.1017e-05
FFUJ_01343	probable PEP8 - vacuolar protein sorting/targeting protein	2.01276	3.72144e-06	6.65873e-05
FFUJ_01344	conserved uncharacterized protein	2.58834	1.83956e-06	5.41981e-05
FFUJ_01345	probable Rad51 homolog MEI-3	2.15252	2.96851e-06	6.15116e-05
FFUJ_01346	probable heat shock protein 30	4.63416	2.58911e-05	0.000183126
FFUJ_01347	conserved uncharacterized protein	2.32251	3.06274e-06	6.17357e-05
FFUJ_01348	probable proteasome endopeptidase complex subunit PRE7	3.79467	3.4532e-06	6.45276e-05
FFUJ_01349	related to phosphatidylinositol-4-kinase	3.0409	8.61792e-07	4.94379e-05
FFUJ_01350	conserved uncharacterized protein	1.43202	0.000745572	0.0020475
FFUJ_01352	probable RIB4 - 6,7-dimethyl-8-ribityllumazine synthase	3.23156	0.000109001	0.00049109
FFUJ_01353	related to DNA mismatch repair protein PMS2	2.00894	4.51977e-06	7.24777e-05
FFUJ_01355	related to ribonuclease H	1.6835	2.02502e-05	0.000158116
FFUJ_01357	conserved uncharacterized protein	1.03431	0.00477224	0.00906902
FFUJ_01358	related to SLS1 protein precursor	1.37521	2.26943e-05	0.000168609
FFUJ_01359	conserved uncharacterized protein	-4.53664	5.37224e-06	7.81654e-05
FFUJ_01360	related to glutaredoxin	2.8932	1.43053e-06	5.18071e-05
FFUJ_01363	related to Zn-dependent oxidoreductases	2.99198	5.71507e-06	8.13424e-05
FFUJ_01364	conserved uncharacterized protein	1.56284	1.94195e-05	0.000154595		Zn(2)-C6 fungal-type DNA-binding domain
FFUJ_01368	conserved uncharacterized protein	2.61981	2.85876e-05	0.000196941		Zn(2)-C6 fungal-type DNA-binding domain
FFUJ_01369	probable cystathionine gamma-lyase	3.32199	4.1029e-05	0.000248669
FFUJ_01370	conserved uncharacterized protein	1.53605	1.72988e-05	0.00014478
FFUJ_01371	conserved uncharacterized protein	1.86648	0.000348834	0.00115662
FFUJ_01373	conserved uncharacterized protein	-1.07509	0.000424627	0.00133769
FFUJ_01374	conserved uncharacterized protein	1.81479	9.72562e-06	0.00010516		Transcription factor CBF/NF-Y/archaeal histone
FFUJ_01376	probable mitotic control protein dis3+	2.26149	0.00017656	0.000698708
FFUJ_01377	related to nuclear GTPase	2.41756	1.4216e-06	5.18071e-05
FFUJ_01379	related to splicing factor 3A subunit 2	2.43467	2.16224e-06	5.67164e-05		Zinc finger, C2H2-type matrin; Zinc finger, U1-type
FFUJ_01380	probable serine/threonine protein kinase COT-1	2.85575	4.01025e-06	6.84154e-05
FFUJ_01381	probable TIM54 (component of the mitochondrial TIM22 translocase)	1.53039	0.00718413	0.0127573
FFUJ_01382	conserved uncharacterized protein	-2.28475	0.000283158	0.000988357
FFUJ_01383	related to cyclin-like protein CLG1	1.65681	0.0117324	0.0191921
FFUJ_01384	uncharacterized protein	-1.37776	0.0086786	0.0149449
FFUJ_01385	related to nuclear localization protein NPL6	2.72398	6.71812e-05	0.000348064
FFUJ_01386	related to ubiquitin--protein ligase	1.35497	0.00112687	0.002828
FFUJ_01389	conserved uncharacterized protein	1.52197	1.65238e-05	0.00014121
FFUJ_01390	probable RPT4 - 26S proteasome regulatory subunit	1.08456	0.0021122	0.00465721
FFUJ_01391	probable GFA1 - glucosamine--fructose-6-phosphate transaminase	1.93003	0.00965844	0.0163697
FFUJ_01392	probable PRE4 - 20S proteasome subunit (beta7)	2.75935	9.74135e-06	0.00010516
FFUJ_01393	conserved uncharacterized protein	1.13922	5.47994e-05	0.000300158
FFUJ_01400	probable replication factor protein	1.84692	0.000112583	0.000503309
FFUJ_01402	related to ATP dependent RNA helicase	3.35824	1.4193e-06	5.18071e-05
FFUJ_01403	conserved uncharacterized protein	3.60123	3.00134e-07	4.76078e-05
FFUJ_01404	related to origin recognition complex subunit 3	1.32343	2.41174e-05	0.000175283
FFUJ_01405	conserved uncharacterized protein	1.07167	0.00249715	0.00532674
FFUJ_01407	probable nuclear protein localization factor and ER translocation component NPL4	2.47005	0.000220132	0.000820784
FFUJ_01408	probable carbamoyl-phosphate synthase (glutamine-hydrolyzing) arginine-specific large chain	4.15429	1.24264e-06	5.14191e-05
FFUJ_01410	uncharacterized protein	-1.18382	0.0160029	0.0249661
FFUJ_01411	conserved uncharacterized protein	3.05453	0.000385547	0.00124751
FFUJ_01412	uncharacterized protein	-3.1907	2.48181e-06	5.88354e-05
FFUJ_01413	probable DNA-directed RNA polymerase II chain Rpb7	1.16366	0.0119445	0.019503
FFUJ_01416	conserved uncharacterized protein	1.49477	1.99683e-05	0.000156804
FFUJ_01418	related to AUT4 - breakdown of autophagic vesicles inside the vacuole	2.11734	0.000155286	0.00063769
FFUJ_01419	conserved uncharacterized protein	2.60999	0.000518963	0.00155255
FFUJ_01420	probable F-actin capping protein beta subunit	2.42013	0.00222268	0.0048479
FFUJ_01421	conserved uncharacterized protein	1.24138	0.000201894	0.000768608
FFUJ_01423	conserved uncharacterized protein	2.49977	1.41473e-06	5.18071e-05
FFUJ_01425	related to carbon catabolite repression protein CREB	1.28864	0.00179366	0.004089
FFUJ_01426	related to YOS1, subunit of the Yip1p-Yif1p Complex, required for Transport between the ER and the Gol	1.92938	0.00276323	0.00578511
FFUJ_01428	probable adenylate cyclase	2.00209	0.00167665	0.00387932
FFUJ_01430	probable 20S proteasome subunit beta3	3.2601	4.87353e-06	7.43646e-05
FFUJ_01431	conserved uncharacterized protein	1.46068	0.00428029	0.00829031
FFUJ_01432	probable 60S ribosomal protein L36	2.66573	7.15158e-06	9.01324e-05
FFUJ_01433	conserved uncharacterized protein	-1.1739	0.000375559	0.00122397
FFUJ_01436	conserved uncharacterized protein	1.50163	3.62672e-05	0.000229388
FFUJ_01437	related to phosphatidylinositol phosphate phosphatase	1.25026	0.00096062	0.00249105
FFUJ_01440	related to flavin oxidoreductase	1.29826	0.00115462	0.00287983
FFUJ_01441	probable protein disulfide-isomerase precursor	4.63107	5.7941e-05	0.000312216
FFUJ_01442	conserved uncharacterized protein	1.55436	1.51514e-05	0.000133563
FFUJ_01444	probable THS1 - threonyl tRNA synthetase, cytosolic	1.8505	0.000491035	0.00148902
FFUJ_01447	related to beta-glucosidase	2.59995	0.0111919	0.0184486
FFUJ_01448	related to RNA-splicing regulatory protein phosphatase CYT-4, mitochondrial	1.66744	0.000214625	0.000805648
FFUJ_01452	conserved uncharacterized protein	3.03408	1.87124e-06	5.43479e-05
FFUJ_01453	related to exocyst complex 100 kDa component	2.41896	1.61435e-06	5.24517e-05
FFUJ_01454	related to A.brasilense nifR3 protein	-1.87445	1.09663e-05	0.000111683
FFUJ_01457	conserved uncharacterized protein	-2.33825	0.0002034	0.00077395
FFUJ_01458	conserved uncharacterized protein	1.45462	0.00014794	0.000615598
FFUJ_01463	conserved uncharacterized protein	3.03748	6.9846e-06	8.95545e-05
FFUJ_01467	related to protein kinase CDC5	2.50462	0.000101752	0.00046569
FFUJ_01469	related to protoplast regeneration and killer toxin resistance protein	2.36041	0.00796746	0.0139035
FFUJ_01470	conserved uncharacterized protein	3.04619	7.43566e-07	4.76078e-05
FFUJ_01471	related to helicases of the Snf2/Rad54 family	2.46128	1.61774e-05	0.000139498
FFUJ_01474	probable RPL33B - ribosomal protein L35a.e.c15	2.20396	0.000234847	0.000860076
FFUJ_01477	related to HEM14 - protoporphyrinogen oxidase, mitochondrial	2.88266	1.35476e-06	5.14191e-05
FFUJ_01479	related to beta-hexosaminidase precursor	2.21782	4.30992e-06	7.10169e-05
FFUJ_01481	related to ARO8 - aromatic amino acid aminotransferase I	2.40651	3.23296e-06	6.27796e-05
FFUJ_01482	conserved uncharacterized protein	-1.90407	1.7687e-05	0.000146404
FFUJ_01483	conserved uncharacterized protein	1.197	0.00175034	0.00401276
FFUJ_01484	Ckb-2 casein kinase II subunit beta-2	1.3073	0.0114136	0.0187503
FFUJ_01485	related to diacylglycerol pyrophosphate phosphatase	1.75718	0.00256706	0.00544725
FFUJ_01486	probable mitochondrial ribosomal protein L2 of the large subunit	1.62852	0.00691346	0.0123584
FFUJ_01487	probable G2/mitotic-specific cyclin B	3.31567	5.09379e-07	4.76078e-05
FFUJ_01488	related to AAC-rich mRNA clone AAC3 protein	1.20708	0.0134883	0.0216198
FFUJ_01491	related to high-affinity phosphate permease, phosphate-repressible	2.94108	0.000133454	0.000570482
FFUJ_01492	conserved uncharacterized protein	1.90881	0.000987708	0.0025433
FFUJ_01495	related to U4/U6 snRNP-associated 61 kDa protein	1.91977	6.56923e-05	0.000343428
FFUJ_01497	conserved uncharacterized protein	3.79611	2.03197e-07	4.76078e-05
FFUJ_01498	related to mfs-multidrug-resistance transporter	-1.30861	0.0015265	0.00360687
FFUJ_01499	conserved uncharacterized protein	1.66615	0.000344227	0.00114544		Winged helix-turn-helix transcription repressor DNA-binding
FFUJ_01500	related to SFT2 - suppressor of sed5 ts mutants	2.11187	0.000102055	0.000466935
FFUJ_01502	conserved uncharacterized protein	1.52477	1.46964e-05	0.000131246
FFUJ_01503	related to ethanolamine kinase	2.43083	8.72263e-06	0.000100154
FFUJ_01505	related to inorganic phosphate permease	3.18647	4.21548e-05	0.00025303
FFUJ_01506	related to RIM15 - protein kinase involved in expression of meiotic genes	1.52824	0.00449853	0.00864283
FFUJ_01507	related to AP-1-like transcription factor	2.01562	4.53287e-06	7.24777e-05
FFUJ_01508	probable eukaryotic translation initiation factor 3 subunit 7 homolog	3.42729	3.79666e-07	4.76078e-05
FFUJ_01509	conserved uncharacterized protein	2.95697	0.000235102	0.0008608
FFUJ_01510	related to ABP1 - actin-binding protein	3.56492	9.77519e-05	0.000452761
FFUJ_01512	conserved uncharacterized protein	1.48568	0.00054195	0.00160534		Transcription factor, fungi
FFUJ_01513	conserved uncharacterized protein	1.08628	0.00179904	0.00409844
FFUJ_01515	related to COX19 - required for expression of mitochondrial cytochrome oxidase	2.01242	0.000335221	0.00112392
FFUJ_01516	related to hydrogen peroxide-inducible protein hic-5	2.58388	5.05862e-06	7.56319e-05
FFUJ_01517	related to ubiquitin-like protein modifier	1.67015	0.00128838	0.00314052
FFUJ_01519	related to nuclear pore protein	1.38015	0.0305809	0.0434968
FFUJ_01524	related to VMA5 - H+-ATPase V1 domain	1.82511	1.18673e-05	0.000116295
FFUJ_01525	probable MET14 - ATP adenosine-5`-phosphosulfate 3`-phosphotransferase	3.49987	5.0589e-07	4.76078e-05
FFUJ_01526	conserved uncharacterized protein	2.60525	1.24732e-05	0.000120467
FFUJ_01527	conserved uncharacterized protein	1.96013	1.27487e-05	0.000121363
FFUJ_01528	related to MAK21 - protein required for 60S ribosomal subunit biogenesis	1.48212	0.00253958	0.00540336		CCAAT-binding factor
FFUJ_01531	conserved uncharacterized protein	-1.58138	0.000782981	0.00212422
FFUJ_01532	related to origin recognition protein Orc1p	2.12338	0.0020137	0.00448184
FFUJ_01533	probable pleiotropic regulator 1 (PLRG1)	1.65039	0.00238643	0.00513355
FFUJ_01534	related to 26s proteasome subunit p28	2.41933	3.81573e-06	6.68743e-05
FFUJ_01536	conserved uncharacterized protein	2.76432	0.0003811	0.0012366
FFUJ_01537	conserved uncharacterized protein	2.37657	1.50182e-06	5.24517e-05
FFUJ_01538	related to calcineurin responsive zinc-finger protein	3.3291	6.57734e-05	0.000343527		Zinc finger, C2H2-type; Zinc finger, C2H2-type/integrase, DNA-binding; Zinc finger, C2H2-like
FFUJ_01539	probable alternative oxidase precursor, mitochondrial	2.22277	0.00955765	0.0162262
FFUJ_01540	conserved uncharacterized protein	1.55683	0.000696019	0.00194382
FFUJ_01541	conserved uncharacterized protein	2.41161	0.00128051	0.00312385
FFUJ_01542	conserved uncharacterized protein	2.51686	2.0694e-06	5.62444e-05
FFUJ_01545	probable AP endonuclease	1.24113	0.00492335	0.00931495
FFUJ_01546	related to diacylglycerol acyltransferase type 2a	1.92633	0.00201195	0.00447862
FFUJ_01548	related to cell cycle regulation and aging protein	2.34488	0.0182122	0.0278918
FFUJ_01551	probable histone deacetylase HosA	1.19656	0.00304771	0.00626807
FFUJ_01552	conserved uncharacterized protein	2.3977	2.29707e-05	0.000169601
FFUJ_01556	related to SNARE transport protein	2.8698	0.000404824	0.00129265
FFUJ_01557	related to GTP-binding protein	2.24651	3.00543e-06	6.17098e-05
FFUJ_01559	probable uroporphyrinogen decarboxylase	1.31208	0.00170428	0.00393087
FFUJ_01563	conserved uncharacterized protein	1.81556	0.000789899	0.00214029
FFUJ_01564	related to voltage gated Ca2+ channel	1.07585	0.000764838	0.00208592
FFUJ_01566	related to mating type 1-2 protein	-2.36373	2.03276e-06	5.58723e-05		High mobility group, HMG1/HMG2; High mobility group, superfamily
FFUJ_01567	conserved uncharacterized protein	2.19595	3.2318e-06	6.27796e-05
FFUJ_01570	conserved uncharacterized protein	1.55913	0.000620762	0.00177783
FFUJ_01571	RGB-1 protein phosphatase 2A regulatory B subunit	2.40501	0.000600377	0.00173532
FFUJ_01573	conserved uncharacterized protein	-1.4996	0.00300064	0.00619416
FFUJ_01574	probable AMP deaminase	1.76103	0.00446343	0.00859078
FFUJ_01575	related to cytoskeleton assembly control protein SLA1	1.23636	0.00654432	0.0117996
FFUJ_01580	related to prefoldin subunit 1	1.38918	0.000182843	0.000716222
FFUJ_01581	related to transcription factor nirA	1.46902	0.000549628	0.00162169		Zn(2)-C6 fungal-type DNA-binding domain; Transcription factor, fungi
FFUJ_01583	conserved uncharacterized protein	-2.95535	2.84132e-05	0.000196255
FFUJ_01584	related to snRNP protein SMX3	3.30028	4.5034e-07	4.76078e-05
FFUJ_01585	probable AVT3 - involved in amino acid efflux from the vacuole	2.248	0.000514529	0.00154328
FFUJ_01587	conserved uncharacterized protein	1.07867	0.00663823	0.0119331
FFUJ_01589	uncharacterized protein	-2.73772	8.64749e-05	0.000413528
FFUJ_01591	related to GTP-binding protein	1.61619	1.00999e-05	0.000106389
FFUJ_01592	conserved uncharacterized protein	1.74154	7.62398e-05	0.000380202
FFUJ_01594	related to acid proteinase PEPI precursor	1.96461	4.40711e-05	0.000261297
FFUJ_01596	related to 3-isopropylmalate dehydrogenase	3.08499	0.000373204	0.00121808
FFUJ_01597	conserved uncharacterized protein	2.59478	2.33209e-06	5.77654e-05
FFUJ_01599	related to BNA4 - kynurenine 3-mono oxygenase	1.62656	0.000654768	0.00185193
FFUJ_01600	probable MAP1 - methionine aminopeptidase, isoform 1	1.01686	0.0049889	0.00942023
FFUJ_01602	probable CDC40 - cell division control protein	1.05172	0.00466479	0.00890083
FFUJ_01603	uncharacterized protein	-2.24253	0.00161564	0.00376773
FFUJ_01604	conserved uncharacterized protein	0.99611	0.00638773	0.0115895
FFUJ_01605	conserved uncharacterized protein	-1.55679	0.000136304	0.00057937
FFUJ_01606	conserved uncharacterized protein	-1.39808	9.78159e-05	0.000452918
FFUJ_01607	probable 1,4-Benzoquinone reductase	2.59954	0.010738	0.0178196
FFUJ_01608	conserved uncharacterized protein	1.32995	0.000552812	0.00162981
FFUJ_01610	related to DNA repair protein MUS-42	1.19207	0.000100754	0.000462672		Zinc finger, Rad18-type putative
FFUJ_01612	probable FK506-binding protein (FKBP)	2.47198	0.00171128	0.00394305
FFUJ_01614	conserved uncharacterized protein	1.80831	0.000117228	0.000519591
FFUJ_01615	probable myosin I heavy chain	1.93351	0.0146329	0.0231655
FFUJ_01616	conserved uncharacterized protein	1.76551	0.00200063	0.0044587		Zinc finger, DHHC-type, palmitoyltransferase
FFUJ_01619	related to USO1 - intracellular protein transport protein	3.44377	1.24544e-06	5.14191e-05
FFUJ_01621	related to rna-binding protein fus/tls	3.06895	0.000791545	0.00214319
FFUJ_01624	probable O-acetylhomoserine (thiol)-lyase	1.11135	0.00693756	0.0123947
FFUJ_01626	related to long-chain-fatty-acid CoA ligase FAA2	1.12632	0.00361242	0.00720279
FFUJ_01627	conserved uncharacterized protein	2.15632	0.00012848	0.000555538
FFUJ_01628	probable mitochondrial substrate carrier	1.32957	0.0105465	0.017558
FFUJ_01630	related to RNA binding protein NRD1 protein	3.92811	6.22777e-07	4.76078e-05
FFUJ_01633	uncharacterized protein	-2.00438	2.0826e-05	0.000161129
FFUJ_01636	related to nucleoporin-interacting protein NIC96	2.82968	0.000125046	0.000544136
FFUJ_01639	related to VTC2 - putative polyphosphate synthetase	3.14688	5.33554e-05	0.000295251
FFUJ_01642	related to ER-Golgi SNARE complex subunit BET1 protein	1.15484	0.000420708	0.00133009
FFUJ_01643	conserved uncharacterized protein	1.63128	0.00115016	0.00287302
FFUJ_01644	conserved uncharacterized protein	1.85804	1.42231e-05	0.000128934
FFUJ_01645	probable negative regulatory factor PREG	1.74349	0.00103481	0.00264375
FFUJ_01648	uncharacterized protein	-1.85811	3.14353e-05	0.000209521
FFUJ_01650	conserved uncharacterized protein	1.7648	1.27785e-05	0.000121363
FFUJ_01651	related to SPT23 - suppressor of TY retrotransposon	1.312	0.00122899	0.00302816
FFUJ_01652	related to serine protease	1.26121	0.000185074	0.000722697
FFUJ_01653	related to ribonuclease H1	2.33351	1.09751e-05	0.000111683
FFUJ_01655	related to 6-phosphofructo-2-kinase	4.25208	1.09302e-06	5.07484e-05
FFUJ_01656	probable SOF1 protein	1.10814	7.06614e-05	0.000360625
FFUJ_01657	probable DNA-directed RNA polymerase II chain RPB3	2.79726	1.15213e-06	5.09194e-05
FFUJ_01660	related to inhibitor of calcineurin	1.03613	0.000627994	0.00179478
FFUJ_01664	conserved uncharacterized protein	-1.04375	0.000154242	0.000634964
FFUJ_01665	conserved uncharacterized protein	1.06335	0.00341855	0.00689334
FFUJ_01669	#N/A	2.00601	2.15636e-05	0.000163687
FFUJ_01670	conserved uncharacterized protein	2.42914	6.57528e-06	8.76898e-05
FFUJ_01677	related to levodione reductase	1.10824	0.000108948	0.000490999
FFUJ_01678	uncharacterized protein	-1.46526	0.0345281	0.0482841
FFUJ_01679	probable zinc finger protein ZPR1	1.9887	0.000640408	0.00182162
FFUJ_01681	conserved uncharacterized protein	2.47657	3.7542e-06	6.67759e-05
FFUJ_01682	conserved uncharacterized protein	2.20908	0.000422872	0.00133496
FFUJ_01683	related to glycerophosphocholine (GroPCho) phosphodiesterase	3.38006	1.45216e-05	0.000130538
FFUJ_01685	conserved uncharacterized protein	-1.07659	0.00479993	0.00910896		Zinc finger, C2H2-type; Zinc finger, C2H2-type/integrase, DNA-binding; Zinc finger, C2H2-like
FFUJ_01686	probable AAA protease IAP-1 (mitochondrial intermembrane space)	1.1422	0.00630407	0.0114668
FFUJ_01688	conserved uncharacterized protein	-2.99038	7.97651e-06	9.53755e-05
FFUJ_01696	anaphase promoting complex subunit 11	-1.40316	0.0104497	0.0174432
FFUJ_01697	conserved uncharacterized protein	1.71749	1.97857e-05	0.000155696
FFUJ_01699	related to protein kinase chk1	2.06317	9.13939e-06	0.000102168
FFUJ_01700	probable argininosuccinate lyase	1.10954	0.0125201	0.0203194
FFUJ_01701	probable ubiquitin-conjugating enzyme E2-C	3.44583	1.93254e-06	5.55939e-05
FFUJ_01702	probable ribosomal protein L31.e.A, cytosolic	2.10765	0.00409336	0.00798795
FFUJ_01704	related to ACOB protein	2.79614	1.94744e-05	0.000154754
FFUJ_01708	related to Ras GTPase-activating-like protein IQGAP1	2.76954	0.00352413	0.00706808
FFUJ_01709	probable choline-sulfatase	-1.4989	0.000111101	0.000498165
FFUJ_01713	conserved uncharacterized protein	1.44123	0.000699754	0.00195018
FFUJ_01715	conserved uncharacterized protein	1.87829	7.33671e-06	9.096e-05
FFUJ_01716	conserved uncharacterized protein	3.00585	6.84984e-06	8.91233e-05
FFUJ_01717	conserved uncharacterized protein	1.4074	3.04504e-05	0.000205141
FFUJ_01718	related to DAHP synthase class II	2.1894	1.50611e-05	0.000133158
FFUJ_01719	related to P.ciliare possible apospory-associated protein	2.80737	5.26363e-05	0.000292684
FFUJ_01721	related to telomere length regulator protein rif1	2.6636	4.62293e-06	7.293e-05
FFUJ_01722	conserved uncharacterized protein	1.94607	1.80687e-05	0.000148319
FFUJ_01724	conserved uncharacterized protein	1.35933	0.000124202	0.000541089
FFUJ_01728	related to CSN12 - signalosome component	1.79807	0.000118266	0.000522793
FFUJ_01729	conserved uncharacterized protein	1.23057	0.000335846	0.00112573
FFUJ_01731	probable regulatory subunit of protein phosphatase-1	1.94551	2.57508e-05	0.000182391
FFUJ_01732	probable D-xylose reductase	2.848	1.30807e-05	0.000122979
FFUJ_01734	conserved uncharacterized protein	-1.43351	0.000930118	0.00242914
FFUJ_01736	related to plasma membrane phosphatase required for sodium stress response	1.8616	0.000102721	0.000469696
FFUJ_01740	related to sterol glucosyltransferase	1.0065	0.00401034	0.00785552
FFUJ_01741	probable CYB2 - lactate dehydrogenase cytochrome b2	-1.9447	0.00346954	0.00697795
FFUJ_01752	conserved uncharacterized protein	1.72192	5.51726e-05	0.000301357
FFUJ_01753	conserved uncharacterized protein	1.38765	5.76618e-05	0.000310964
FFUJ_01754	probable Nuc-2 protein	2.07464	5.15363e-05	0.000289038
FFUJ_01757	conserved uncharacterized protein	4.05596	0.000100372	0.000461768
FFUJ_01759	conserved uncharacterized protein	2.70596	2.47919e-06	5.88354e-05
FFUJ_01760	conserved uncharacterized protein	1.23309	9.51236e-05	0.000443688
FFUJ_01762	conserved uncharacterized protein	1.49071	0.000174703	0.000694008
FFUJ_01763	probable VPS29 - involved in vacuolar protein sorting	2.50593	1.53543e-05	0.000134956
FFUJ_01764	conserved uncharacterized protein	1.21274	0.000629415	0.00179816
FFUJ_01769	related to regulator of deoxyribodipyrimidine photo-lyase PHR1	1.97271	0.0347757	0.0485806		Zinc finger, PHD-type; Transcription factor jumonji/aspartyl beta-hydroxylase; Transcription factor jumonji, JmjN; Transcription factor jumonji
FFUJ_01772	probable xanthine dehydrogenase	-1.30328	0.00908317	0.0155454
FFUJ_01776	probable ubiquitin fusion degradation protein 2	2.13108	0.000271622	0.000957655
FFUJ_01777	related to traf5 protein	2.27745	0.00127589	0.00311794
FFUJ_01778	related to calpain	1.02427	0.000280829	0.000982432
FFUJ_01781	probable glutamate decarboxylase	2.51798	3.7916e-05	0.000235588
FFUJ_01782	probable acetylornithine aminotransferase precursor	2.0739	4.99148e-06	7.5445e-05
FFUJ_01783	conserved uncharacterized protein	-1.77188	0.000397377	0.0012751
FFUJ_01784	related to Y.lipolytica GPR1 protein and Fun34p	-2.87894	9.00637e-05	0.000425734
FFUJ_01786	conserved uncharacterized protein	-1.02264	0.032346	0.0456832
FFUJ_01787	conserved uncharacterized protein	1.24695	5.6023e-05	0.000304655
FFUJ_01788	related to eukaryotic translation initiation factor EIF-2B subunit 3	2.4963	0.000985924	0.00253914
FFUJ_01789	conserved uncharacterized protein	3.54094	3.27504e-07	4.76078e-05
FFUJ_01791	conserved uncharacterized protein	2.06276	0.000107403	0.000486234
FFUJ_01796	uncharacterized protein	1.59549	0.000400752	0.00128292
FFUJ_01797	uncharacterized protein	1.60999	0.00109736	0.00276827
FFUJ_01798	uncharacterized protein	1.76783	0.000292918	0.00101278		Zn(2)-C6 fungal-type DNA-binding domain
FFUJ_01800	related to oxidoreductase	1.75478	3.59807e-05	0.000228181
FFUJ_01802	conserved uncharacterized protein	2.6382	0.0128716	0.0207821
FFUJ_01803	uncharacterized protein	-2.67312	0.000376784	0.00122737
FFUJ_01804	conserved uncharacterized protein	1.1737	0.000815882	0.00219094
FFUJ_01806	related to SDA1 protein, required for normal organization of the actin cytoskeleton	1.3883	0.000158183	0.000646033
FFUJ_01808	uncharacterized protein	-1.88366	0.000108387	0.000489351
FFUJ_01809	related to glucose/galactose transporter	-1.61435	0.00268286	0.00565198
FFUJ_01810	related to PHO89 - Na+/phosphate co-transporter	-3.6646	1.85799e-05	0.000150218
FFUJ_01811	conserved uncharacterized protein	-2.54643	0.00105525	0.00268634
FFUJ_01817	probable Arp2/3 complex subunit ARC18	2.66151	0.00133964	0.00324492
FFUJ_01819	probable triacylglycerol lipase V precursor	-1.44904	0.00047394	0.00144989
FFUJ_01820	related to (AAP1) - alanine/arginine aminopeptidase	2.86259	1.12976e-05	0.000113808
FFUJ_01822	probable protein-tyrosine-phosphatase (fragment)	1.76774	0.00915286	0.0156469
FFUJ_01825	probable pectin lyase precursor	-1.21135	0.00100545	0.00258117
FFUJ_01826	conserved uncharacterized protein	-3.16719	3.45678e-05	0.000221747
FFUJ_01827	conserved uncharacterized protein	-2.20631	0.000317355	0.00107744
FFUJ_01832	uncharacterized protein	-1.69764	5.90728e-05	0.000316755
FFUJ_01833	related to vacuolar protein sorting PEP5 protein	1.29643	0.00307112	0.00630243
FFUJ_01840	conserved uncharacterized protein	-2.87158	3.33838e-05	0.000216836
FFUJ_01841	conserved uncharacterized protein	1.24066	0.000385624	0.00124751
FFUJ_01842	conserved uncharacterized protein	1.72594	3.36224e-05	0.000217756
FFUJ_01843	related to chaperone HLJ1	1.871	0.000686453	0.00192345
FFUJ_01846	related to transcription initiation factor TFIID	2.17227	2.31189e-06	5.77185e-05
FFUJ_01848	conserved uncharacterized protein	-1.31586	0.0228167	0.0337159
FFUJ_01849	probable histone H2A F/Z family member HTZ1	2.56532	3.43624e-05	0.000220524
FFUJ_01850	conserved uncharacterized protein	-1.0542	0.00200552	0.0044676
FFUJ_01851	conserved uncharacterized protein	3.72216	1.04807e-06	5.07484e-05
FFUJ_01854	conserved uncharacterized protein	2.64465	9.08007e-06	0.000102168
FFUJ_01855	conserved uncharacterized protein	2.00205	0.000165939	0.000668445
FFUJ_01856	conserved uncharacterized protein	2.36504	2.11476e-06	5.64498e-05
FFUJ_01859	conserved uncharacterized protein	1.54166	0.00122516	0.00302069
FFUJ_01861	conserved uncharacterized protein	1.36843	0.000496708	0.00150212		Zn(2)-C6 fungal-type DNA-binding domain
FFUJ_01862	related to pathway-specific nitrogen regulator	1.78154	3.84717e-05	0.000237661		Zn(2)-C6 fungal-type DNA-binding domain; Transcription factor, fungi
FFUJ_01863	related to enoyl-CoA hydratase/isomerase	-1.97051	1.83549e-05	0.000149202
FFUJ_01864	related to mannosyltransferase alg2	1.60057	4.39814e-05	0.000260869
FFUJ_01867	related to lipoyltransferase	-1.45055	0.00308978	0.00633075
FFUJ_01868	probable chorismate synthase/flavin reductase, NADPH-dependent	2.36714	0.00103654	0.00264628
FFUJ_01870	conserved uncharacterized protein	2.9376	2.52906e-06	5.92085e-05
FFUJ_01873	conserved uncharacterized protein	1.47269	0.00280399	0.00585903
FFUJ_01875	conserved uncharacterized protein	-1.12726	0.00194105	0.00435563
FFUJ_01877	conserved uncharacterized protein	1.23893	0.000114574	0.000510681
FFUJ_01879	probable ATP dependent RNA helicase	2.72723	7.83473e-07	4.76078e-05
FFUJ_01880	conserved uncharacterized protein	-2.11057	3.92538e-05	0.00024078
FFUJ_01882	related to E.coli dioxygenase	-3.10432	1.7819e-06	5.41981e-05
FFUJ_01883	related to permease	-1.97914	0.00583056	0.0107486
FFUJ_01884	uncharacterized protein	-2.64495	3.53446e-06	6.5554e-05
FFUJ_01885	uncharacterized protein	2.01355	0.00113606	0.00284677
FFUJ_01889	probable thiamine repressed nmt1 protein	1.83187	0.0193641	0.0294042
FFUJ_01890	conserved uncharacterized protein	1.63622	0.0168311	0.0260796
FFUJ_01894	probable PHO88 (involved in phosphate transport)	2.39775	0.00129909	0.00316354
FFUJ_01896	probable signal transduction scaffold protein, essential for virulence and fertility	2.27454	0.00471409	0.00898234
FFUJ_01897	probable acetylglutamate kinase/N-acetyl-gamma-glutamyl-phosphate reductase precursor (ARG-6)	2.78648	3.65605e-06	6.6462e-05
FFUJ_01901	related to beta-glucosidase	-1.4634	0.00967862	0.0163998
FFUJ_01902	probable DIP5 - glutamate and aspartate permease	-2.71414	7.98806e-05	0.000392355
FFUJ_01903	conserved uncharacterized protein	1.63812	0.000227816	0.000840056
FFUJ_01904	probable recombinational repair protein mus-23	1.30115	0.00474819	0.00903173
FFUJ_01906	conserved uncharacterized protein	3.17695	2.85992e-06	6.1017e-05
FFUJ_01907	conserved uncharacterized protein	3.83853	4.31254e-06	7.10169e-05
FFUJ_01908	conserved uncharacterized protein	1.48941	0.00052788	0.00157078
FFUJ_01909	conserved uncharacterized protein	2.71458	1.82978e-05	0.000149202
FFUJ_01913	related to kinesin-like protein	3.21675	2.10211e-05	0.000161677
FFUJ_01917	conserved uncharacterized protein	-2.24763	2.10146e-05	0.000161677
FFUJ_01919	conserved uncharacterized protein	-1.02261	0.002195	0.0047967
FFUJ_01924	uncharacterized protein	-1.4438	0.0257779	0.0374557
FFUJ_01926	conserved uncharacterized protein	1.88641	0.00556695	0.0103272
FFUJ_01927	conserved uncharacterized protein	1.90322	0.000106901	0.00048512
FFUJ_01928	probable pH-response regulator palA protein	2.98505	5.36689e-07	4.76078e-05
FFUJ_01930	conserved uncharacterized protein	-2.39711	1.48581e-05	0.000132297
FFUJ_01933	uncharacterized protein	-2.49169	0.000319673	0.00108319
FFUJ_01934	uncharacterized protein	-1.54039	0.00218968	0.00478842
FFUJ_01937	related to inositol phosphatase	-1.469	5.06937e-05	0.000285794
FFUJ_01938	conserved uncharacterized protein	-2.50582	2.87786e-06	6.1017e-05
FFUJ_01941	uncharacterized protein	-3.57326	3.91298e-06	6.73678e-05
FFUJ_01943	related to cholinesterase	-3.5583	0.000494388	0.00149691
FFUJ_01944	related to allantoate permease	-4.13168	1.57676e-06	5.24517e-05
FFUJ_01945	related to amidohydrolase family protein	1.32906	3.30236e-05	0.000215521
FFUJ_01946	conserved uncharacterized protein	-3.6212	6.87036e-06	8.91233e-05
FFUJ_01948	conserved uncharacterized protein	2.99117	0.000258201	0.000923771
FFUJ_01949	conserved uncharacterized protein	2.11928	8.12306e-05	0.000396065		Zn(2)-C6 fungal-type DNA-binding domain; Transcription factor, fungi
FFUJ_01950	related to epoxide hydrolase	1.95395	6.34184e-06	8.57175e-05
FFUJ_01954	conserved uncharacterized protein	-1.59037	0.0239403	0.0351218
FFUJ_01963	uncharacterized protein	-1.57379	0.00642549	0.0116412
FFUJ_01965	conserved uncharacterized protein	-3.97362	5.15576e-05	0.000289038
FFUJ_01969	uncharacterized protein	-2.1167	0.0152196	0.0239404
FFUJ_01971	related to 3-oxoadipate enol-lactonase II	1.58854	0.00126821	0.00310241
FFUJ_01972	conserved uncharacterized protein	2.41087	0.000575743	0.00168224		Transcription factor, fungi
FFUJ_01974	related to D-amino acid hydantoin hydrolase (hydantoinase)	2.32564	1.73489e-06	5.3496e-05
FFUJ_01975	related to quinate transport protein	-2.10577	7.82497e-05	0.000386746
FFUJ_01977	related to allantoate permease	-2.62253	0.000175676	0.00069637
FFUJ_01978	related to TOB3 (member of AAA-ATPase family)	1.02563	0.000309199	0.00105644
FFUJ_01982	related to 6-hydroxy-D-nicotine oxidase	-1.05081	0.000233088	0.000855509
FFUJ_01984	conserved uncharacterized protein	-3.97616	2.37481e-05	0.000173185
FFUJ_01987	related to sugar transporter	-2.00026	0.00719913	0.0127779
FFUJ_01996	related to C4-dicarboxylate transport protein mae1	-2.51802	2.26302e-05	0.000168382
FFUJ_01997	conserved uncharacterized protein	2.63688	3.05332e-06	6.17357e-05
FFUJ_01998	related to hsp70 protein	2.75616	4.82894e-05	0.000277337
FFUJ_02000	conserved uncharacterized protein	-1.85782	0.00209643	0.00462692
FFUJ_02001	uncharacterized protein	-4.86336	4.20333e-06	7.01402e-05
FFUJ_02003	uncharacterized protein	-3.29024	0.000268089	0.000949066
FFUJ_02004	uncharacterized protein	-2.03353	0.00116383	0.002898
FFUJ_02005	uncharacterized protein	-2.51019	0.00010718	0.000485764
FFUJ_02007	related to tol protein	-1.70125	0.000185394	0.000723573
FFUJ_02008	related to pentafunctional arom polypeptide	-1.96295	0.000407906	0.0013
FFUJ_02012	related to ARO1 - arom pentafunctional enzyme	-1.32626	0.00298724	0.00617159
FFUJ_02013	uncharacterized protein	-1.25199	0.00069528	0.00194239
FFUJ_02016	uncharacterized protein	-1.3686	0.00317431	0.00647615
FFUJ_02017	probable alpha-glucoside transport protein	-2.95209	4.50707e-06	7.24505e-05
FFUJ_02019	aurofusarin/rubrofusarin efflux pump AFLT	-1.63213	0.00115955	0.0028907
FFUJ_02022	non-ribosomal peptide synthetase	-2.71989	2.43325e-06	5.87971e-05	NRPS21/SidE-related
FFUJ_02024	uncharacterized protein	1.29337	0.000158284	0.000646033
FFUJ_02025	related to xylan 1,4-beta-xylosidase	-2.2804	0.000134126	0.000572047
FFUJ_02026	conserved uncharacterized protein	-1.60876	0.00870115	0.0149792
FFUJ_02028	related to nicotinamide mononucleotide permease	-3.26337	0.000295394	0.00101947
FFUJ_02034	conserved uncharacterized protein	5.06751	9.5346e-07	5.07484e-05
FFUJ_02035	conserved uncharacterized protein	1.7022	0.000926562	0.00242335
FFUJ_02036	conserved uncharacterized protein	-1.46563	0.00209157	0.00461823
FFUJ_02039	conserved uncharacterized protein	-3.65964	4.16101e-06	6.9877e-05
FFUJ_02041	conserved uncharacterized protein	1.53638	6.67054e-05	0.000346435
FFUJ_02043	related to D-alanine aminotransferase	-1.74141	0.00239557	0.00514878
FFUJ_02044	uncharacterized protein	-1.57475	3.91986e-05	0.000240575
FFUJ_02046	probable monoamine oxidase N	-2.05796	0.00795311	0.0138817
FFUJ_02047	related to HNM1 - Choline permease	-2.28672	1.13982e-05	0.000114123
FFUJ_02048	related to E.coli galactoside O-acetyltransferase	2.20587	2.92647e-06	6.14314e-05
FFUJ_02053	probable acetyl-CoA synthetase	3.14364	5.3908e-06	7.83117e-05
FFUJ_02060	uncharacterized protein	1.5281	0.00171704	0.00395149
FFUJ_02068	uncharacterized protein	-4.03557	9.98722e-06	0.000106083
FFUJ_02070	conserved uncharacterized protein	-1.9119	1.13723e-05	0.000114123
FFUJ_02072	related to C6 zink-finger protein PRO1A	-1.09979	0.00691826	0.0123655		Zn(2)-C6 fungal-type DNA-binding domain
FFUJ_02075	conserved uncharacterized protein	1.36712	4.94741e-05	0.000281986
FFUJ_02076	conserved uncharacterized protein	1.49564	0.000725814	0.00200422
FFUJ_02077	FMS1 - Protein involved in the biosynthesis of pantothenic acid	-1.61759	3.79587e-05	0.00023568
FFUJ_02078	probable HOL1 - Putative substrate-H+ antiporter - unknown biological function	-1.86319	0.00217351	0.00476
FFUJ_02082	related to sorbitol utilization protein sou1	-1.58891	0.000738525	0.00203074
FFUJ_02083	conserved uncharacterized protein	-2.00078	0.0102134	0.017125
FFUJ_02086	conserved uncharacterized protein	-1.86809	0.000270262	0.000953979
FFUJ_02088	uncharacterized protein	-4.30052	9.37895e-07	5.07227e-05
FFUJ_02091	related to transposase	-2.3943	0.000123492	0.000538621		Helix-turn-helix, Psq
FFUJ_02092	related to mitochondrial cytosolically directed NADH dehydrogenase	1.41435	0.000107513	0.000486576
FFUJ_02095	conserved uncharacterized protein	-2.55845	7.02269e-06	8.95545e-05
FFUJ_02097	conserved uncharacterized protein	-1.55883	0.00843495	0.0145956		Transcription factor Jun; Basic-leucine zipper (bZIP) transcription factor; bZIP transcription factor, bZIP-1
FFUJ_02099	related to a-agglutinin core protein AGA1	-1.67941	0.000192707	0.000742776
FFUJ_02102	related to small s protein	-3.10698	2.3091e-05	0.000170065
FFUJ_02103	related to triacylglycerol lipase V precursor	-1.93284	0.000479876	0.00146477
FFUJ_02105	polyketide synthase	6.1324	5.03149e-06	7.5445e-05	PKS6 (Fusaric Acid)
FFUJ_02106	uncharacterized protein	3.58958	0.00176635	0.00404082	PKS6 (Fusaric Acid)
FFUJ_02107	probable aspartate kinase	3.79347	0.00038231	0.00123972	PKS6 (Fusaric Acid)
FFUJ_02108	conserved uncharacterized protein	5.62728	2.57236e-05	0.000182285	PKS6 (Fusaric Acid)
FFUJ_02109	probable homoserine O-acetyltransferase	3.07689	0.00208929	0.00461389	PKS6 (Fusaric Acid)
FFUJ_02110	conserved uncharacterized protein	1.22797	0.0164119	0.0255063
FFUJ_02112	related to zinc-binding dehydrogenase	2.27454	0.0171823	0.0265652
FFUJ_02113	probable reductase RED1	4.72842	0.000117416	0.000520118
FFUJ_02114	probable O-acetylhomoserine (thiol)-lyase	5.09263	1.12457e-05	0.000113514
FFUJ_02115	related to nonribosomal peptide synthetase MxcG (component of the myxochelin iron transport regulon)	5.29268	3.25441e-05	0.000213451
FFUJ_02116	probable L-lactate dehydrogenase (cytochrome)	5.55147	2.20296e-05	0.000165469
FFUJ_02117	conserved uncharacterized protein	3.14404	0.000414293	0.00131506		Zn(2)-C6 fungal-type DNA-binding domain
FFUJ_02118	probable mfs-multidrug-resistance transporter	3.24831	0.000175086	0.000694822
FFUJ_02119	related to cutinase transcription factor 1 beta	5.30815	4.11718e-07	4.76078e-05		Zn(2)-C6 fungal-type DNA-binding domain; Transcription factor, fungi
FFUJ_02120	conserved uncharacterized protein	1.98964	0.00208196	0.00460039		Zn(2)-C6 fungal-type DNA-binding domain
FFUJ_02121	conserved uncharacterized protein	-2.62296	0.00286677	0.00596449
FFUJ_02122	conserved uncharacterized protein	-2.44613	0.00233977	0.00504979
FFUJ_02127	uncharacterized protein	-2.073	1.78368e-05	0.000147145
FFUJ_02129	uncharacterized protein	-1.06078	7.38149e-05	0.000371948
FFUJ_02130	retrotransposon HobS hobase (N-terminal fragment)	-1.37059	9.88389e-05	0.0004563
FFUJ_02131	uncharacterized protein	-1.83759	0.000447139	0.00139083
FFUJ_02132	uncharacterized protein	-2.33129	0.00219487	0.0047967
FFUJ_02133	related to RTM1 protein	-2.1681	0.00156642	0.00367766
FFUJ_02138	related to glucose/galactose transporter	-1.70099	7.51995e-06	9.19649e-05
FFUJ_02145	related to linoleate diol synthase	-2.2156	0.0216527	0.0322441
FFUJ_02147	uncharacterized protein	-1.00991	0.00592731	0.0108935
FFUJ_02148	related to glu/asp-tRNA amidotransferase subunit A	1.19156	0.0337839	0.0474067
FFUJ_02149	related to C6 zink-finger protein PRO1A	-1.73649	0.000166172	0.00066887
FFUJ_02150	uncharacterized protein	2.0778	1.88251e-05	0.00015163
FFUJ_02151	uncharacterized protein	-2.42109	0.00685174	0.0122602
FFUJ_02155	related to transaminase type I	-3.30838	1.41684e-05	0.000128593
FFUJ_02157	conserved uncharacterized protein	-1.85652	0.000350089	0.00115925
FFUJ_02161	uncharacterized protein	-1.86274	1.75685e-05	0.000146048
FFUJ_02164	probable acyl-CoA dehydrogenase	-1.48687	3.53171e-05	0.000225017
FFUJ_02168	related to steroid monooxygenase	-1.33551	0.00221501	0.00483548
FFUJ_02170	related to isotrichodermin C-15 hydroxylase (cytochrome P-450 monooxygenase CYP65A1)	-4.18259	0.000114884	0.000511312
FFUJ_02173	conserved uncharacterized protein	-2.23194	0.00185302	0.00419377		Transcription factor, fungi
FFUJ_02177	uncharacterized protein	-4.76239	2.47075e-07	4.76078e-05
FFUJ_02180	conserved uncharacterized protein	2.76832	1.2834e-05	0.000121701
FFUJ_02181	conserved uncharacterized protein	-1.58335	0.000708403	0.00196582
FFUJ_02182	uncharacterized protein	-2.65533	8.21228e-06	9.67325e-05
FFUJ_02186	conserved uncharacterized protein	-2.29901	5.44066e-06	7.86534e-05
FFUJ_02187	uncharacterized protein	-1.56882	0.00459866	0.00880145
FFUJ_02188	related to ankyrin	1.01736	0.00242925	0.00520109
FFUJ_02189	uncharacterized protein	-1.07171	0.0116919	0.0191384
FFUJ_02190	conserved uncharacterized protein	-2.33557	0.00031258	0.00106484
FFUJ_02191	conserved uncharacterized protein	-1.14062	0.000398411	0.0012776
FFUJ_02193	related to DAL5 - Allantoate and ureidosuccinate permease	-2.22043	3.2524e-05	0.000213451
FFUJ_02194	conserved uncharacterized protein	-1.45915	0.0034704	0.00697795		Zn(2)-C6 fungal-type DNA-binding domain
FFUJ_02196	conserved uncharacterized protein	-2.08438	7.23914e-05	0.000367083
FFUJ_02204	related to 1-aminocyclopropane-1-carboxylate synthase	-1.64519	0.000107944	0.000488085
FFUJ_02208	conserved uncharacterized protein	2.85792	1.69251e-06	5.27767e-05
FFUJ_02209	uncharacterized protein	1.2487	0.0133804	0.0214721
FFUJ_02213	related to sugar transport protein STL1	3.2481	6.70233e-06	8.82857e-05
FFUJ_02216	probable catalase isozyme P	-2.58646	0.000936388	0.00244189
FFUJ_02217	related to tol protein	-1.19616	0.0053809	0.0100366
FFUJ_02218	uncharacterized protein	-1.51504	0.0109341	0.0180951
FFUJ_02222	uncharacterized protein	-2.98096	4.44095e-05	0.000262857	PKS1	Zn(2)-C6 fungal-type DNA-binding domain
FFUJ_02224	related to multidrug resistant protein	-2.53645	9.13548e-06	0.000102168
FFUJ_02226	uncharacterized protein	-3.34652	7.511e-07	4.76078e-05
FFUJ_02227	uncharacterized protein	-2.20858	0.00442548	0.00852647
FFUJ_02228	related to multidrug resistance protein fnx1	-3.23113	1.1939e-06	5.12447e-05
FFUJ_02229	related to gibberellin 20-oxidase	-2.86997	1.04649e-06	5.07484e-05
FFUJ_02232	conserved uncharacterized protein	-2.15712	0.0016545	0.00383752
FFUJ_02237	related to monocarboxylate transporter 2	-3.52095	2.07195e-05	0.000160771
FFUJ_02238	related to lambda-crystallin	-2.38407	9.84311e-06	0.000105459
FFUJ_02241	related to general amidase	-2.06689	0.000329152	0.00110848
FFUJ_02242	related to malonyl CoA synthetase	1.37542	0.00193598	0.00434873
FFUJ_02244	conserved uncharacterized protein	1.3034	9.14623e-05	0.000431069		Zn(2)-C6 fungal-type DNA-binding domain; Transcription factor, fungi
FFUJ_02246	conserved uncharacterized protein	-2.71653	3.4246e-05	0.000220153
FFUJ_02247	related to aldo/keto reductase	-3.01707	4.63408e-05	0.000269857
FFUJ_02248	related to lipase (lipP)	-1.76215	0.000439436	0.00137255
FFUJ_02249	related to neutral amino acid permease	-3.22087	9.43132e-05	0.000441185
FFUJ_02250	related to phthalate 4,5-dioxygenase oxygenase reductase subunit	1.51221	0.00118128	0.00293271
FFUJ_02252	conserved uncharacterized protein	1.63876	0.000151265	0.000626829
FFUJ_02253	related to ankyrin	1.90179	5.79457e-06	8.19307e-05
FFUJ_02259	conserved uncharacterized protein	-2.95108	0.000122448	0.000535775
FFUJ_02262	conserved uncharacterized protein	-1.39087	0.00132024	0.00320673
FFUJ_02263	conserved uncharacterized protein	-4.15474	1.05319e-05	0.000109546
FFUJ_02265	conserved uncharacterized protein	-2.25787	0.000122448	0.000535775
FFUJ_02266	conserved uncharacterized protein	-1.21851	0.0343076	0.0480025
FFUJ_02267	related to general amidase	-1.56669	0.00133125	0.00322773
FFUJ_02268	conserved uncharacterized protein	-4.35806	1.46752e-05	0.000131134
FFUJ_02269	related to HOL1 - Putative substrate-H+ antiporter - unknown biological function	-1.99032	0.000175256	0.000695196
FFUJ_02270	conserved uncharacterized protein	1.35714	3.26441e-05	0.00021388		Zn(2)-C6 fungal-type DNA-binding domain
FFUJ_02271	related to acid phosphatase precursor	-2.965	0.00169077	0.00390357
FFUJ_02279	conserved uncharacterized protein	-1.63514	0.00283654	0.00591472
FFUJ_02282	related to ROT2 - glucosidase II, catalytic subunit	-1.73344	0.0035362	0.00708845
FFUJ_02285	conserved uncharacterized protein	2.59775	2.26703e-05	0.000168514
FFUJ_02286	related to heterokaryon incompatibility protein het-6	-3.13471	9.44735e-05	0.000441487
FFUJ_02287	probable xanthine dehydrogenase	-3.1943	0.000184364	0.000720487
FFUJ_02290	uncharacterized protein	-1.59138	0.000817165	0.00219243
FFUJ_02291	conserved uncharacterized protein	4.69244	4.08379e-06	6.91988e-05
FFUJ_02292	related to taurine dioxygenase	1.43668	4.32411e-05	0.000257902
FFUJ_02293	conserved uncharacterized protein	1.2075	0.000584047	0.0017002		Zn(2)-C6 fungal-type DNA-binding domain; Transcription factor, fungi
FFUJ_02294	conserved uncharacterized protein	-1.16915	0.00656879	0.0118337
FFUJ_02295	conserved uncharacterized protein	-1.3904	0.019597	0.0296948		Negative transcriptional regulator
FFUJ_02296	related to tol protein	1.35298	2.17184e-05	0.000164364
FFUJ_02299	conserved uncharacterized protein	-1.45584	0.00132902	0.00322389
FFUJ_02308	conserved uncharacterized protein	-1.39903	0.00242764	0.0051992		Zn(2)-C6 fungal-type DNA-binding domain
FFUJ_02317	related to light induced alcohol dehydrogenase Bli-4	4.24468	5.80815e-07	4.76078e-05
FFUJ_02318	related to RF2 protein	2.23095	0.00196686	0.00440368
FFUJ_02319	conserved uncharacterized protein	-1.49553	0.000599772	0.00173391
FFUJ_02320	uncharacterized protein	-4.2012	2.8545e-05	0.000196893		Transcription factor, fungi
FFUJ_02321	conserved uncharacterized protein	-2.97227	1.40778e-06	5.18071e-05
FFUJ_02322	conserved uncharacterized protein	-1.28844	0.00288384	0.0059942
FFUJ_02331	uncharacterized protein	-3.48689	1.3171e-05	0.00012344
FFUJ_02335	conserved uncharacterized protein	-2.12524	0.00012345	0.000538621
FFUJ_02337	related to putative transporter SEO1	-2.5068	2.09325e-05	0.000161316
FFUJ_02340	related to hydroxylase	-4.7343	1.65068e-06	5.24517e-05
FFUJ_02341	conserved uncharacterized protein	1.92891	1.76893e-05	0.000146404
FFUJ_02342	related to isovaleryl-CoA dehydrogenase	2.15173	1.76531e-05	0.000146346
FFUJ_02347	conserved uncharacterized protein	-1.82388	0.00207843	0.00459463
FFUJ_02348	related to ABC transporter	-1.29268	0.0154803	0.024287
FFUJ_02349	related to transcription co-repressor GAL80	-1.17807	0.00414675	0.00807642
FFUJ_02352	related to YRO2 protein	3.72173	6.27596e-07	4.76078e-05
FFUJ_02356	conserved uncharacterized protein	1.15478	0.00268481	0.00565323
FFUJ_02359	conserved uncharacterized protein	-1.88711	0.00463648	0.00885918
FFUJ_02360	related to multidrug resistance protein	-2.65049	2.48846e-06	5.89e-05
FFUJ_02362	probable MSH6 - DNA mismatch repair protein	1.81746	1.20048e-05	0.000117164
FFUJ_02363	related to transaldolase	-1.95321	1.1727e-05	0.00011573
FFUJ_02366	conserved uncharacterized protein	-1.9414	0.00011648	0.000516885
FFUJ_02368	conserved uncharacterized protein	1.28544	0.00116796	0.00290734
FFUJ_02370	related to alpha-L-arabinofuranosidase 1	-2.02829	4.5327e-06	7.24777e-05
FFUJ_02371	uncharacterized protein	-1.2324	0.0333729	0.0469438
FFUJ_02373	conserved uncharacterized protein	-1.43695	0.000120482	0.00052995
FFUJ_02375	related to FAT1 - very long-chain fatty acyl-CoA synthetase	2.08027	0.000646365	0.00183334
FFUJ_02377	conserved uncharacterized protein	2.10229	0.000317223	0.00107744
FFUJ_02378	probable PRX1 - mitochondrial isoform of thioredoxin peroxidase	3.9241	2.1817e-05	0.000164696
FFUJ_02381	uncharacterized protein	-1.99841	0.00039578	0.00127188
FFUJ_02382	uncharacterized protein	-3.10272	4.80943e-06	7.40041e-05
FFUJ_02383	conserved uncharacterized protein	-1.03359	0.00110589	0.00278557
FFUJ_02384	conserved uncharacterized protein	-2.52737	0.000486999	0.00148022
FFUJ_02387	conserved uncharacterized protein	1.75783	0.00108015	0.00273312
FFUJ_02388	probable alcohol oxidase	-2.40908	7.4485e-06	9.15379e-05
FFUJ_02389	related to high affinity methionine permease	-2.12339	0.00054922	0.00162135
FFUJ_02391	conserved uncharacterized protein	-1.45142	0.00604913	0.0110782
FFUJ_02392	related to SPT5 - transcription elongation protein	1.1045	0.00596756	0.0109555
FFUJ_02393	related to human HAN11 protein and petunia an11 protein	1.14419	0.0107494	0.0178306
FFUJ_02395	conserved uncharacterized protein	3.61846	1.02779e-05	0.000107725
FFUJ_02397	related to multidrug resistant protein	-2.41818	5.08528e-06	7.57501e-05
FFUJ_02398	conserved uncharacterized protein	-1.28718	0.00680677	0.0121967		Zn(2)-C6 fungal-type DNA-binding domain
FFUJ_02399	related to human P1/eIF-2a protein kinase	2.68688	9.84982e-07	5.07484e-05
FFUJ_02401	probable calcium P-type ATPase	1.54984	0.00118735	0.00294487
FFUJ_02404	uncharacterized protein	-1.83316	0.00063515	0.00181041
FFUJ_02405	uncharacterized protein	-2.70546	0.000505197	0.00152258
FFUJ_02407	conserved uncharacterized protein	-1.2208	0.000133968	0.000571814
FFUJ_02413	related to multidrug resistance proteins	2.41835	0.000228536	0.000842298
FFUJ_02415	uncharacterized protein	-2.77481	8.9772e-05	0.000425102
FFUJ_02417	probable RPN2 - 26S proteasome regulatory subunit	1.94386	8.36846e-05	0.000403953
FFUJ_02421	probable uric acid-xanthine permease	-1.71587	4.90537e-05	0.000280401
FFUJ_02423	conserved uncharacterized protein	1.02541	0.000704747	0.00195937
FFUJ_02426	conserved uncharacterized protein	3.22479	3.28308e-05	0.000214822
FFUJ_02428	related to integral membrane protein PTH11	1.90425	3.32454e-05	0.000216462
FFUJ_02430	conserved uncharacterized protein	-1.20607	0.000903042	0.00237392
FFUJ_02431	conserved uncharacterized protein	1.6673	0.00970379	0.0164299
FFUJ_02434	conserved uncharacterized protein	-2.3828	3.5433e-05	0.000225565
FFUJ_02437	conserved uncharacterized protein	-1.27627	0.00407143	0.00795288		Zinc finger, C2H2-like
FFUJ_02438	conserved uncharacterized protein	-1.224	0.000884112	0.0023329
FFUJ_02439	uncharacterized protein	-1.14271	0.00342007	0.00689334
FFUJ_02440	related to non-ribosomal peptide synthetase	-1.29821	0.006901	0.0123405	NRPS13
FFUJ_02444	conserved uncharacterized protein	-1.81865	0.000518283	0.00155087
FFUJ_02446	probable uracil phosphoribosyltransferase FUR1	2.06271	0.000559678	0.00164425
FFUJ_02447	conserved uncharacterized protein	2.48418	1.64782e-06	5.24517e-05
FFUJ_02449	conserved uncharacterized protein	1.55855	0.000346651	0.00115167
FFUJ_02450	probable inosine triphosphate pyrophosphatase	2.31859	3.03491e-06	6.17357e-05
FFUJ_02452	probable myosin MYO2	3.73604	4.37054e-07	4.76078e-05
FFUJ_02453	probable SER33 - 3-phosphoglycerate dehydrogenase	4.89286	2.80011e-07	4.76078e-05
FFUJ_02454	probable nucleosome assembly protein I	2.04228	0.000174895	0.000694313
FFUJ_02455	related to cation translocating ATPases	2.04036	0.000221416	0.000824179
FFUJ_02456	conserved uncharacterized protein	2.99287	5.75651e-05	0.000310554
FFUJ_02460	probable SPB1 - required for ribosome synthesis, putative methylase	1.64377	0.00197882	0.00442254
FFUJ_02461	related to dynamin-like protein	2.87352	0.000260714	0.000930931
FFUJ_02464	related to samB	3.46207	2.47257e-06	5.88354e-05
FFUJ_02465	related to rRNA processing protein EBP2	1.36009	2.28747e-05	0.00016953
FFUJ_02467	probable cyanate lyase	3.57467	3.97377e-07	4.76078e-05		Lambda repressor-like, DNA-binding
FFUJ_02468	uncharacterized protein	-4.1594	0.000214474	0.000805281
FFUJ_02470	related to SREBP cleavage activating protein	1.12601	0.0272537	0.0393339
FFUJ_02471	conserved uncharacterized protein	1.30515	6.45092e-05	0.000338302
FFUJ_02475	related to regulatory protein SET1	1.81936	2.60852e-05	0.000183893
FFUJ_02476	conserved uncharacterized protein	1.17167	0.00978452	0.0165275
FFUJ_02479	conserved uncharacterized protein	1.30549	0.00124048	0.00305047
FFUJ_02481	probable cyclophilin	3.33027	9.64029e-06	0.000104995
FFUJ_02482	related to ribosomal protein S13	1.88972	0.000798645	0.00215776
FFUJ_02483	related to microsomal dipeptidase precursor	2.14123	0.00106733	0.00270978
FFUJ_02485	conserved uncharacterized protein	2.04533	4.89659e-06	7.44897e-05
FFUJ_02487	related to RGD2 - GTPase activating protein	1.67808	0.00137133	0.00330465		Winged helix-turn-helix transcription repressor DNA-binding
FFUJ_02488	related to APL5 - AP-3 complex subunit, gamma-adaptin, 107 KD	2.40298	1.4414e-06	5.18071e-05
FFUJ_02489	conserved uncharacterized protein	1.01093	0.00539011	0.0100513
FFUJ_02490	related to kinetoplast-associated protein KAP	2.85155	0.00032385	0.0010948
FFUJ_02491	probable ABP140 - actin filament-binding protein	1.67479	5.6046e-05	0.000304655
FFUJ_02492	conserved uncharacterized protein	2.85745	0.000413759	0.00131392
FFUJ_02493	conserved uncharacterized protein	3.21414	2.42898e-05	0.000175855
FFUJ_02494	conserved uncharacterized protein	3.4127	0.000737203	0.00202785
FFUJ_02496	probable cyclin-dependent ser/thr protein kinase KIN28	1.27163	0.00517761	0.0097126
FFUJ_02497	related to Sls2 protein	2.57394	2.29332e-06	5.77185e-05
FFUJ_02499	related to cephalosporin C regulator 1 (cpcR1 gene)	1.86009	2.44463e-05	0.000176478		DNA-binding RFX; Winged helix-turn-helix transcription repressor DNA-binding
FFUJ_02501	related to Ca2+ channel	1.95452	2.44139e-05	0.000176414
FFUJ_02503	related to wound-responsive protein KED	1.38739	8.25732e-05	0.000399904
FFUJ_02505	conserved uncharacterized protein	1.78268	1.73301e-05	0.000144786
FFUJ_02506	related to S.pombe rad8 protein and Rdh54p	1.70129	4.64264e-05	0.000270246
FFUJ_02508	conserved uncharacterized protein	1.18999	0.00241364	0.00517847
FFUJ_02509	related to Lysophospholipase	-1.31629	0.0110047	0.0181918
FFUJ_02512	related to SIP2 - dominant suppressor of some ts mutations in RPO21 and PRP4	1.93441	0.022609	0.0334553
FFUJ_02514	related to YMR164c and Gal11p	2.62677	1.27062e-06	5.14191e-05
FFUJ_02515	probable CNB1 - calcineurin B, regulatory subunit	2.64009	7.75483e-06	9.36186e-05
FFUJ_02517	probable MRPS9 - mitochondrial ribosomal protein, small subunit	2.75651	6.08622e-06	8.39664e-05
FFUJ_02518	probable CAM1 - translation elongation factor eEF1 gamma homologue	3.56424	2.95354e-05	0.000201323
FFUJ_02521	related to GNT1 alphaN-acetylglucosamine transferase K. lactis	1.60483	5.34079e-05	0.000295251
FFUJ_02523	related to glutamic acid decarboxylase	-1.14297	0.00512359	0.00962364
FFUJ_02527	conserved uncharacterized protein	-2.69384	2.08728e-05	0.000161129
FFUJ_02529	conserved uncharacterized protein	1.45371	5.85291e-05	0.000314738
FFUJ_02531	conserved uncharacterized protein	-1.23158	0.00365394	0.0072692
FFUJ_02532	conserved uncharacterized protein	3.50991	2.71522e-06	6.01173e-05
FFUJ_02533	conserved uncharacterized protein	1.53448	1.25258e-05	0.000120681
FFUJ_02535	related to SPT4 - transcription elongation protein	1.12181	0.00754542	0.0132858
FFUJ_02536	conserved uncharacterized protein	-2.63913	9.71615e-06	0.00010516
FFUJ_02539	probable abc1 protein precursor	2.24336	2.44626e-05	0.000176511
FFUJ_02540	related to B.subtilis spore outgrowth factor B	1.52507	0.00699429	0.0124791
FFUJ_02541	uncharacterized protein	-1.11405	0.00197922	0.0044228
FFUJ_02543	uncharacterized protein	-1.58023	0.00229546	0.00497631
FFUJ_02546	uncharacterized protein	-1.94951	0.000807712	0.00217522
FFUJ_02548	uncharacterized protein	1.51939	0.000162435	0.00065859
FFUJ_02549	uncharacterized protein	-2.64224	1.48968e-06	5.24517e-05
FFUJ_02550	uncharacterized protein	-1.52313	0.00035427	0.00117103
FFUJ_02552	uncharacterized protein	1.86059	0.00183613	0.00416433
FFUJ_02553	conserved uncharacterized protein	2.00166	0.000743622	0.00204289
FFUJ_02554	conserved uncharacterized protein	1.86938	0.00186801	0.00421957		Zn(2)-C6 fungal-type DNA-binding domain; Transcription factor, fungi
FFUJ_02556	probable alpha-1,2-mannosyltransferase	1.02336	0.0125848	0.0204023
FFUJ_02559	conserved uncharacterized protein	-2.24316	8.23909e-05	0.000399689
FFUJ_02561	uncharacterized protein	-3.25099	0.000181034	0.000710984
FFUJ_02562	conserved uncharacterized protein	1.3627	5.02189e-05	0.00028446
FFUJ_02563	probable alkaline phosphatase	6.06954	3.47349e-07	4.76078e-05
FFUJ_02564	conserved uncharacterized protein	1.95146	0.00282611	0.00589622
FFUJ_02565	related to phosphatase 2a inhibitor	1.21568	0.00106134	0.00269807
FFUJ_02566	conserved uncharacterized protein	-2.1213	0.000497462	0.00150339
FFUJ_02567	probable periodic tryptophan protein PWP2	1.13866	0.000419627	0.00132779
FFUJ_02570	probable ubiquitin-specific processing protease 21	1.85755	0.00224264	0.00488222
FFUJ_02575	uncharacterized protein	-1.60424	0.000765147	0.00208638
FFUJ_02576	retrotransposon HobS hobase (N-terminal fragment)	-1.45883	4.17543e-05	0.000251228
FFUJ_02578	conserved uncharacterized protein	1.35412	0.00167112	0.00386944
FFUJ_02579	conserved uncharacterized protein	2.11229	3.79167e-05	0.000235588
FFUJ_02581	uncharacterized protein	-3.26709	3.41158e-06	6.41327e-05
FFUJ_02583	conserved uncharacterized protein	2.61284	3.65609e-06	6.6462e-05
FFUJ_02587	conserved uncharacterized protein	2.76651	6.08642e-05	0.000324048
FFUJ_02588	uncharacterized protein	3.7663	2.19755e-06	5.67421e-05
FFUJ_02589	uncharacterized protein	1.06186	0.0294656	0.0421258
FFUJ_02590	conserved uncharacterized protein	2.37026	3.67114e-05	0.000231158
FFUJ_02591	conserved uncharacterized protein	-3.18418	7.69929e-07	4.76078e-05
FFUJ_02592	conserved uncharacterized protein	1.6113	0.00732494	0.0129583
FFUJ_02595	probable cytochrome-c oxidase chain VI precursor	1.02569	0.00362706	0.00722527
FFUJ_02596	conserved uncharacterized protein	2.15666	8.93581e-05	0.000423542
FFUJ_02598	related to Ste20-like kinase Don3	1.17113	0.00901041	0.015442
FFUJ_02599	probable SH3-domain protein Cyk3	1.15735	0.000600609	0.00173566
FFUJ_02600	related to CYC8 - general repressor of transcription	2.3661	6.39278e-06	8.61736e-05
FFUJ_02601	probable spliceosome-associated protein SAP-49	1.16345	0.000261083	0.000931642
FFUJ_02602	conserved uncharacterized protein	2.75487	7.01371e-06	8.95545e-05
FFUJ_02603	probable FAD carrier protein FLX1	-1.16092	0.00484955	0.00918804
FFUJ_02604	uncharacterized protein	-1.47544	3.14504e-05	0.000209521
FFUJ_02607	related to ubiquitin related modifier URM1	1.05097	0.0125875	0.0204044
FFUJ_02609	conserved uncharacterized protein	3.59319	6.15439e-06	8.43153e-05
FFUJ_02612	probable FES1 - Hsp70 nucleotide exchange factor	1.91535	6.9813e-06	8.95545e-05
FFUJ_02613	related to ribosomal protein L5 precursor, mitochondrial	2.61193	3.74446e-05	0.000233945
FFUJ_02617	probable glycogen synthase kinase 3 alpha	1.47141	0.0103307	0.0172832
FFUJ_02618	related to cap binding protein 80 (Cbp80)	2.51686	3.68739e-06	6.64657e-05
FFUJ_02619	conserved uncharacterized protein	1.09478	0.00114687	0.0028667
FFUJ_02620	probable ATP-binding cassette transporter protein YOR1	1.40793	0.000380843	0.00123603
FFUJ_02622	related to TFIID and SAGA subunit TAF61	-1.7387	6.97483e-06	8.95545e-05
FFUJ_02624	conserved uncharacterized protein	1.4433	0.0223049	0.0330745
FFUJ_02626	conserved uncharacterized protein	2.00078	0.00041337	0.00131297
FFUJ_02627	related to bifunctional 4-hydroxyphenylacetate degradation enzyme	1.96488	0.00181455	0.00412472
FFUJ_02628	related to ADH5 - alcohol dehydrogenase V	-1.35649	0.000830008	0.00222015
FFUJ_02629	conserved uncharacterized protein	2.48249	3.61184e-06	6.61585e-05
FFUJ_02630	related to Dictyostelium protein kinase	1.44326	4.72072e-05	0.000272684
FFUJ_02631	probable C-8 sterol isomerase erg-1	3.23314	1.54602e-05	0.000135808
FFUJ_02634	uncharacterized protein	-1.81262	0.00153061	0.00361262
FFUJ_02637	conserved uncharacterized protein	2.07883	1.76417e-05	0.000146333		Zn(2)-C6 fungal-type DNA-binding domain; Transcription factor, fungi
FFUJ_02640	conserved uncharacterized protein	1.8134	0.000964977	0.00250019
FFUJ_02641	related to F-LANa protein	2.31295	1.81997e-05	0.000148858
FFUJ_02642	related to exo-alpha-sialidase / neuraminidase	-1.16034	0.000468096	0.00143787
FFUJ_02644	conserved uncharacterized protein	1.70548	1.51487e-05	0.000133563
FFUJ_02645	probable centromere/microtubule binding protein cbf5	3.30407	4.70286e-05	0.000271966
FFUJ_02650	related to putative human GTP-binding protein MMR1	1.22466	0.00172792	0.00396949
FFUJ_02652	probable cutinase transcription factor 1 beta	2.67638	8.28678e-05	0.000401128		Zn(2)-C6 fungal-type DNA-binding domain; Transcription factor, fungi
FFUJ_02659	conserved uncharacterized protein	1.70232	0.00232301	0.00502156
FFUJ_02662	probable protein disulfide-isomerase precursor	3.6761	2.15668e-07	4.76078e-05
FFUJ_02663	conserved uncharacterized protein	1.99853	3.33187e-06	6.34702e-05
FFUJ_02667	conserved uncharacterized protein	1.33958	3.93777e-05	0.000241275
FFUJ_02668	probable DNA-directed DNA polymerase III	2.62859	0.000469291	0.00144007
FFUJ_02670	probable alpha-methylacyl-coa racemase	1.05422	0.00908745	0.0155507
FFUJ_02672	conserved uncharacterized protein	1.79622	0.00200739	0.00447046
FFUJ_02674	probable importin-alpha export receptor	2.55695	1.21033e-05	0.00011792
FFUJ_02678	related to ATP-binding cassette (ABC) transporter	1.52889	2.44292e-05	0.00017644
FFUJ_02679	conserved uncharacterized protein	-2.39335	3.81096e-06	6.68743e-05
FFUJ_02680	related to L-serine dehydratase	1.05986	0.000950007	0.00246778
FFUJ_02681	conserved uncharacterized protein	-1.99776	3.25524e-05	0.000213451		Bromodomain transcription factor
FFUJ_02682	conserved uncharacterized protein	2.50056	0.000154852	0.000636431
FFUJ_02683	probable Protein required for hyphal anastomosis (HAM-2)	2.17271	4.33857e-06	7.10335e-05
FFUJ_02688	conserved uncharacterized protein	2.14899	4.04847e-05	0.000245857
FFUJ_02696	probable hydroxyacylglutathione hydrolase	1.70034	0.00133541	0.00323676
FFUJ_02698	related to kinesin-like protein kif1c	2.46197	2.74388e-06	6.01173e-05
FFUJ_02699	conserved uncharacterized protein	2.62316	2.59168e-06	5.97532e-05
FFUJ_02703	conserved uncharacterized protein	1.47747	2.19369e-05	0.000165136
FFUJ_02704	related to nuclear protein SA-1	2.99177	1.05995e-06	5.07484e-05
FFUJ_02705	conserved uncharacterized protein	1.03729	0.0248358	0.0362621
FFUJ_02708	conserved uncharacterized protein	1.7514	0.0103818	0.0173512
FFUJ_02709	related to monocarboxylate transporter 4	1.11808	0.00271668	0.00570434
FFUJ_02710	conserved uncharacterized protein	1.27217	0.00439227	0.00847226		Zn(2)-C6 fungal-type DNA-binding domain
FFUJ_02711	related to cyclin B3	2.48935	0.000363486	0.00119305
FFUJ_02712	probable mitochondrial carrier protein ARALAR1	1.03672	0.001161	0.00289288
FFUJ_02714	related to CTNS protein	2.7442	1.51695e-06	5.24517e-05
FFUJ_02715	probable leucine--tRNA ligase precursor, mitochondrial	2.45441	5.25974e-05	0.000292684
FFUJ_02716	probable MET12 - methylenetetrahydrofolate reductase	2.16115	8.21052e-05	0.000398721
FFUJ_02719	conserved uncharacterized protein	-1.62452	0.000258602	0.000924767
FFUJ_02720	probable uridine-monophosphate kinase (UMP-CMP kinase)	3.04655	4.55459e-05	0.000266675
FFUJ_02721	conserved uncharacterized protein	1.15082	0.000113199	0.000505459		Zinc finger, GRF-type
FFUJ_02722	uncharacterized protein	3.05274	8.99658e-07	4.9843e-05
FFUJ_02723	conserved uncharacterized protein	2.63526	1.03189e-06	5.07484e-05
FFUJ_02724	related to serine/threonine-protein kinase Chk2	3.26749	2.59099e-05	0.000183173
FFUJ_02727	NIK-1 nonidentical kinase-1	1.3633	0.00148188	0.00352359
FFUJ_02728	conserved uncharacterized protein	1.70123	0.000663064	0.00187202
FFUJ_02732	probable phosphomannomutase	2.0021	0.000227659	0.000839774
FFUJ_02733	conserved uncharacterized protein	1.508	0.00097448	0.00251873
FFUJ_02735	conserved uncharacterized protein	-3.33347	0.000165873	0.000668385
FFUJ_02738	related to GTPase-activating protein beta-chimerin	1.05683	0.000148865	0.000618931
FFUJ_02740	related to ribosomal protein	2.63045	1.08347e-06	5.07484e-05
FFUJ_02741	probable DNA replication licensing factor	2.5664	1.7094e-06	5.29737e-05
FFUJ_02743	related to 3`(2`),5`-bisphosphate nucleotidase	2.03517	6.6435e-05	0.000346016
FFUJ_02745	related to transcriptional regulator CHD1	3.61221	3.21197e-07	4.76078e-05
FFUJ_02746	probable RNase L inhibitor	2.64735	0.000448462	0.00139406
FFUJ_02747	related to U1 snRNP protein	2.61611	1.32937e-06	5.14191e-05
FFUJ_02752	probable glycerol-3-phosphate phosphatase (glycerol-1-phosphatase)	1.96261	6.64497e-06	8.80177e-05
FFUJ_02753	conserved uncharacterized protein	1.18403	5.60376e-05	0.000304655
FFUJ_02754	uncharacterized protein	2.54234	3.58315e-06	6.59984e-05
FFUJ_02756	conserved uncharacterized protein	1.20909	3.49262e-05	0.000223199
FFUJ_02757	related to GRH1 - Yeast (GR)ASP65 (H)omologue	2.87918	6.5729e-07	4.76078e-05
FFUJ_02758	related to apoptotic cell death regulator DAD1	1.62504	0.0020094	0.00447361
FFUJ_02759	conserved uncharacterized protein	2.3932	5.36891e-06	7.81654e-05
FFUJ_02760	conserved uncharacterized protein	-1.90328	3.23957e-05	0.000212999
FFUJ_02761	conserved uncharacterized protein	1.83051	0.00015459	0.000636049
FFUJ_02762	related to Gim complex component GIM4	1.3467	3.1672e-05	0.000210447
FFUJ_02763	probable transcription factor HAP3	2.71312	0.000700166	0.0019506		Transcription factor, NFYB/HAP3, conserved site; Transcription factor, CBFA/NFYB, DNA topoisomerase; Transcription factor CBF/NF-Y/archaeal histone
FFUJ_02765	conserved uncharacterized protein	1.52135	0.000346266	0.00115067
FFUJ_02766	probable regulator of reproduction DopA	2.98494	4.20935e-06	7.01402e-05
FFUJ_02767	conserved uncharacterized protein	1.44972	1.94877e-05	0.000154754
FFUJ_02770	related to triacylglycerol lipase II precursor	-1.18645	0.000213335	0.000802407
FFUJ_02771	related to CHA4 - transcription factor	2.17546	3.83294e-05	0.000237074		Zn(2)-C6 fungal-type DNA-binding domain; Transcription factor, fungi
FFUJ_02772	uncharacterized protein	-1.92596	0.000956848	0.00248255
FFUJ_02773	related to C3HC4 zinc-binding integral peroxisomal membrane protein	1.51183	0.000154112	0.000634964
FFUJ_02776	related to cysteine-rich protein NFX-1	2.89724	7.36365e-07	4.76078e-05
FFUJ_02779	conserved uncharacterized protein	1.0962	0.000187865	0.00072886
FFUJ_02784	conserved uncharacterized protein	1.19862	0.000430699	0.00135229
FFUJ_02787	conserved uncharacterized protein	1.5112	0.000207236	0.000783587
FFUJ_02790	related to ERD1 protein, required for retention of luminal ER proteins	1.83874	1.7417e-05	0.000145352
FFUJ_02792	related to coenzyme A diphosphatase	2.32824	0.00037432	0.00122093
FFUJ_02794	probable 3-hydroxyanthranilic acid dioxygenase	1.69541	0.000175691	0.00069637
FFUJ_02796	probable DIP2 - Dom34p-interacting protein	1.15242	0.000155714	0.000638752
FFUJ_02797	related to actin-related protein 2-3 complex subunit 2	1.69751	0.00616908	0.0112608
FFUJ_02798	related to Staphylococcus aureus nuclease (SNase)	1.26453	0.000190668	0.000736885
FFUJ_02799	related to Pst1p	2.55492	0.000585067	0.00170191
FFUJ_02804	related to pre-mRNA splicing factor U2AF large chain	2.73417	3.75265e-06	6.67759e-05
FFUJ_02805	probable ribosomal protein S13.e	1.21619	0.00263974	0.00557707
FFUJ_02810	probable EXO1 - exonuclease which interacts with Msh2p	1.44383	6.01409e-05	0.000321336
FFUJ_02812	related to MAM33 - mitochondrial acidic matrix protein	3.25753	1.6648e-05	0.000141753
FFUJ_02813	related to putative oxysterol-binding protein OSBP	1.42814	0.0034195	0.00689334
FFUJ_02817	related to putative multidrug transporter	-2.21069	0.00114397	0.00286135
FFUJ_02818	uncharacterized protein	-3.46325	2.13669e-05	0.00016277
FFUJ_02820	conserved uncharacterized protein	1.02732	0.00107168	0.00271762
FFUJ_02822	conserved uncharacterized protein	2.89502	1.15658e-06	5.09194e-05
FFUJ_02823	probable multicopy suppressor of los1-1	1.16856	0.0156113	0.024449
FFUJ_02825	conserved uncharacterized protein	1.25277	0.000140094	0.000591963
FFUJ_02827	conserved uncharacterized protein	2.97184	1.82622e-06	5.41981e-05
FFUJ_02828	uncharacterized protein	1.27938	4.01796e-05	0.000244791
FFUJ_02831	related to glutamic acid decarboxylase	2.04558	8.37018e-05	0.000403953
FFUJ_02832	related to microfibril-associated protein	1.24244	0.00401842	0.00786828
FFUJ_02834	conserved uncharacterized protein	1.98346	0.00084282	0.00224751
FFUJ_02835	related to enoyl-CoA-hydratase	1.91278	7.52602e-05	0.000376803
FFUJ_02836	probable small nuclear ribonucleoprotein chain D2	1.81197	2.29668e-05	0.000169601
FFUJ_02837	probable glycerone kinase isoform	2.48114	0.0042738	0.00828093
FFUJ_02838	probable DFG5 protein	2.97592	2.89178e-06	6.1036e-05
FFUJ_02839	conserved uncharacterized protein	-1.80159	0.0020569	0.00455776
FFUJ_02840	conserved uncharacterized protein	2.61038	0.0017109	0.00394278
FFUJ_02842	related to gibberellin 20-oxidase	1.23267	0.00106254	0.00270036
FFUJ_02843	related to MKT1 protein	1.75284	0.00038871	0.00125572
FFUJ_02844	related to stress response protein rds1p	1.03407	0.000261512	0.000932953
FFUJ_02845	related to SSD1 protein	1.58639	0.00306982	0.00630147
FFUJ_02846	related to RNA export mediator GLE1	2.56962	1.03e-05	0.000107806
FFUJ_02848	conserved uncharacterized protein	1.21859	6.83985e-05	0.000351463
FFUJ_02850	conserved uncharacterized protein	1.54647	1.162e-05	0.000115211
FFUJ_02851	probable H+-transporting ATPase, vacuolar, 67K chain	1.25744	0.0107493	0.0178306
FFUJ_02852	related to monooxygenase	3.60166	8.16893e-05	0.000397671
FFUJ_02853	related to acid sphingomyelinase	1.49301	0.000607587	0.0017501
FFUJ_02854	related to PET127	1.64852	0.0121006	0.0197236
FFUJ_02855	conserved uncharacterized protein	1.71707	0.00248993	0.00531361
FFUJ_02856	related to epoxide hydrolase	2.26944	1.83476e-05	0.000149202
FFUJ_02857	related to secretion protein rsec8	2.55885	1.42212e-06	5.18071e-05
FFUJ_02858	probable 1,3-beta-glucan synthase	1.94842	0.000146919	0.000612978
FFUJ_02860	probable spliceosomal U5 snRNP-specific 15 kDa protein	1.65411	1.56428e-05	0.000136534
FFUJ_02863	conserved uncharacterized protein	1.70461	0.0228814	0.0337993
FFUJ_02864	related to regulatory protein for the arginine catabolic pathway	-1.34172	0.000217365	0.000812687
FFUJ_02865	probable D-xylose reductase	-1.30345	0.00330925	0.00670053
FFUJ_02866	uncharacterized protein	-1.53173	0.000222184	0.000825719		Zn(2)-C6 fungal-type DNA-binding domain
FFUJ_02869	conserved uncharacterized protein	1.4358	0.0001251	0.000544214
FFUJ_02870	conserved uncharacterized protein	2.17967	1.45398e-05	0.000130595
FFUJ_02871	conserved uncharacterized protein	1.10702	0.00599958	0.0110089
FFUJ_02875	conserved uncharacterized protein	1.8736	7.65122e-06	9.28283e-05
FFUJ_02877	related to TBC1 domain family member 5	1.92942	9.01922e-05	0.000426018
FFUJ_02878	conserved uncharacterized protein	2.39277	1.36949e-05	0.000126631
FFUJ_02879	related to poly(rC)-binding protein 3	1.96851	0.00473994	0.00902213
FFUJ_02880	related to HUT1 - weak similarity to human UDP-galactose transporter related isozyme 1	1.47076	0.000156731	0.000641521
FFUJ_02881	related to dual-specificity MAP kinase phosphatase	1.62351	1.72465e-05	0.000144651
FFUJ_02882	uncharacterized protein	-1.91254	9.19092e-05	0.000432768
FFUJ_02883	conserved uncharacterized protein	2.28747	0.00115564	0.0028819
FFUJ_02888	related to serine/threonine-protein kinase	1.65267	0.00256149	0.00543928
FFUJ_02892	conserved uncharacterized protein	-1.66431	0.0020344	0.00452123
FFUJ_02893	conserved uncharacterized protein	1.76357	0.00276818	0.00579306
FFUJ_02894	conserved uncharacterized protein	2.09596	0.000795439	0.00215142
FFUJ_02895	probable RNA helicase, mitochondrial	2.41848	2.64649e-06	5.99954e-05
FFUJ_02898	uncharacterized protein	-1.31522	0.000301577	0.00103557
FFUJ_02899	probable NIP7 protein, required for efficient 60S ribosome subunit biogenesis	-1.04712	0.000325858	0.00110035
FFUJ_02900	related to glutamate 5-kinase	2.1773	0.000913344	0.00239573
FFUJ_02901	related to Ku70-binding protein	1.26401	6.18949e-05	0.000328025
FFUJ_02902	probable protein kinase Eg22	2.31793	0.00246444	0.00526891
FFUJ_02903	probable glycine--tRNA ligase GRS1	3.22363	0.000558644	0.00164217
FFUJ_02904	probable protein kinase CHM1	1.71743	0.0242811	0.0355692
FFUJ_02905	probable RNA binding protein	1.06928	0.000615609	0.00176779
FFUJ_02906	conserved uncharacterized protein	2.85752	0.000123222	0.000538538
FFUJ_02907	related to 442K curved dna-binding protein	2.1529	0.00700201	0.0124914		Winged helix-turn-helix transcription repressor DNA-binding
FFUJ_02908	related to transcription factor snf5p	1.21786	0.000391946	0.0012628
FFUJ_02909	probable SPO76 protein	3.15681	5.63901e-07	4.76078e-05
FFUJ_02910	conserved uncharacterized protein	-3.39968	6.79636e-07	4.76078e-05
FFUJ_02912	related to Cvt pathway protein CVT20	1.18284	0.0083399	0.0144528
FFUJ_02913	probable alpha-aminoadipate reductase large subunit	2.87438	0.000769641	0.00209602
FFUJ_02914	conserved uncharacterized protein	-2.95344	0.000132977	0.000569089
FFUJ_02915	related to tetratricopeptide repeat protein tpr1	2.92713	7.33572e-07	4.76078e-05
FFUJ_02916	probable cytochrome-b5 reductase	1.9181	0.00716457	0.012727
FFUJ_02917	conserved uncharacterized protein	4.02098	2.62316e-07	4.76078e-05
FFUJ_02918	related to PAN1 - actin-cytoskeleton assembly protein	3.20556	3.90248e-07	4.76078e-05
FFUJ_02920	conserved uncharacterized protein	1.93055	9.33486e-06	0.00010324
FFUJ_02921	related to PEX3 - peroxisomal assembly protein - peroxin	2.09354	3.82938e-05	0.000236952
FFUJ_02922	related to multiple myeloma protein 2	1.36799	0.000197671	0.000755402
FFUJ_02925	related to monomeric sarcosine oxidase	-1.8242	0.00181267	0.00412259
FFUJ_02928	probable NADH2 dehydrogenase (ubiquinone)	1.12432	0.000409356	0.0013038
FFUJ_02929	probable G10 protein	1.32996	0.000286688	0.000998127
FFUJ_02933	probable 60S ribosomal protein L8.e	1.57848	0.0275002	0.0396326
FFUJ_02938	probable eukaryotic release factor 1	2.04977	0.00183887	0.00416929
FFUJ_02939	probable Snf1p protein kinase interacting protein (SIP3 protein)	2.01464	6.02484e-05	0.000321631
FFUJ_02940	conserved uncharacterized protein	1.53465	0.00712985	0.0126806
FFUJ_02941	conserved uncharacterized protein	2.65132	1.57931e-06	5.24517e-05
FFUJ_02943	related to protein kinase C pathway protein SMP3	2.41442	0.000337486	0.00112896
FFUJ_02946	probable ARL1 - ADP-ribosylation factor	2.25464	2.159e-06	5.67164e-05
FFUJ_02948	conserved uncharacterized protein	2.11168	3.08007e-06	6.1807e-05
FFUJ_02949	conserved uncharacterized protein	3.0184	0.000121289	0.000532253
FFUJ_02950	related to fluconazole resistance protein (FLU1)	-1.78979	0.000481955	0.00146843
FFUJ_02952	related to PDE2 - high affinity 3`,5`-cyclic-nucleotide phosphodiesterase	3.10672	0.000131289	0.00056379
FFUJ_02953	uncharacterized protein	2.74086	7.38394e-06	9.11214e-05
FFUJ_02955	related to ubiquitin C-terminal hydrolase	1.40552	0.0177581	0.0272964
FFUJ_02956	related to insulysin precursor (metalloendopeptidase)	2.46485	3.48484e-05	0.000222882
FFUJ_02958	related to NADH2 dehydrogenase (ubiquinone) complex I 13K-A chain precursor	1.54132	0.000645172	0.00183065		Zinc finger, CHCC-type
FFUJ_02959	conserved uncharacterized protein	1.88728	0.000310961	0.00106053
FFUJ_02961	conserved uncharacterized protein	2.70883	1.68388e-05	0.000142665
FFUJ_02963	related to M.leprae yfcA protein	1.2799	6.99546e-05	0.000357687
FFUJ_02964	related to rat omega-conotoxin-sensitive calcium channel alpha-1 subunit rbB-I	3.25035	5.75066e-05	0.000310554
FFUJ_02969	probable molybdenum cofactor biosynthesis protein 1 B	1.22714	3.26802e-05	0.000214023
FFUJ_02970	related to VPS27 - vacuolar protein sorting-associated protein	-1.00053	0.000802683	0.00216517
FFUJ_02971	related to fatty acid elongation protein	3.17523	3.59715e-05	0.000228181
FFUJ_02972	probable PRC1 - carboxypeptidase y, serine-type protease	2.35015	0.0011312	0.00283743
FFUJ_02974	probable RPS18A - ribosomal protein S18.e.c4	2.64264	0.0216208	0.0322108
FFUJ_02980	related to mixed-linked glucanase precursor MLG1	4.49764	3.57525e-05	0.000227214
FFUJ_02984	probable 20S core proteasome subunit PRE2	2.62094	0.00036932	0.00120698
FFUJ_02985	probable transmembrane protein	1.92721	0.00678623	0.0121671
FFUJ_02987	related to PIB1 - phosphatidylinositol(3)-phosphate binding protein	1.38113	0.00230848	0.00499804
FFUJ_02988	conserved uncharacterized protein	-3.36897	2.13246e-05	0.00016261
FFUJ_02989	probable transcription factor Pig1p	1.27416	5.15172e-05	0.000289038		Zn(2)-C6 fungal-type DNA-binding domain; Zinc finger, C2H2-type; Zinc finger, C2H2-type/integrase, DNA-binding; Zinc finger, C2H2-like
FFUJ_02991	related to multidrug resistance protein	2.60708	2.11003e-05	0.000161722
FFUJ_02992	probable HTS1 - histidine--tRNA ligase, mitochondrial	1.91884	0.000921225	0.00241304
FFUJ_02993	conserved uncharacterized protein	1.10782	0.000224511	0.000832502
FFUJ_02994	probable CMK1 - Ca2+/calmodulin-dependent ser/thr protein kinase type I	2.44157	0.00139193	0.00334786
FFUJ_02996	related to VPS33 - vacuolar sorting protein	2.91126	1.34357e-06	5.14191e-05
FFUJ_02997	related to VPS33 - vacuolar sorting protein	1.51491	0.00207697	0.00459275		High mobility group, HMG1/HMG2; High mobility group, superfamily; Winged helix-turn-helix transcription repressor DNA-binding
FFUJ_02999	probable TOP1 - DNA topoisomerase I	3.45421	1.15435e-06	5.09194e-05
FFUJ_03000	related to CRH1 - family of putative glycosidases might exert a common role in cell wall organization	2.13393	4.63321e-06	7.293e-05
FFUJ_03003	probable pyridoxine 4-dehydrogenase	1.40562	3.06301e-05	0.000205978
FFUJ_03005	related to HCS1 - DNA helicase A	1.93669	1.43608e-05	0.000129558
FFUJ_03006	conserved uncharacterized protein	1.50286	0.014567	0.023078
FFUJ_03008	conserved uncharacterized protein	1.95295	0.00528551	0.00988813
FFUJ_03009	related to tRNA dihydrouridine synthase	1.9682	1.04276e-05	0.000108838
FFUJ_03010	conserved uncharacterized protein	1.28879	0.000154183	0.000634964
FFUJ_03012	probable splicing factor u2af 35 kd subunit (small subunit)	1.57828	2.306e-05	0.000169981		Zinc finger, CCCH-type
FFUJ_03014	related to YIP3 protein (yeast protein of unknown function)	1.5298	0.00065338	0.00184861
FFUJ_03016	probable mannosyltransferase required for complex glycosylation	1.936	0.000370303	0.00120966
FFUJ_03017	conserved uncharacterized protein	2.22089	0.000134163	0.000572047
FFUJ_03018	conserved uncharacterized protein	1.83679	0.0014038	0.00337194
FFUJ_03021	probable valine--tRNA ligase	3.43971	2.29695e-06	5.77185e-05
FFUJ_03022	probable U5 snRNP 100 kD protein	2.46962	1.3754e-06	5.17705e-05
FFUJ_03024	related to Caj1p	-1.77401	0.000328135	0.0011063
FFUJ_03026	related to H+-transporting ATP synthase inhibitor precursor, mitochondrial	1.06236	0.0281474	0.0404613
FFUJ_03027	related to nuclear pore protein NSP1	3.06419	1.03412e-06	5.07484e-05
FFUJ_03028	conserved uncharacterized protein	1.82036	0.00022178	0.000824678
FFUJ_03031	probable translation initiation factor eIF-4A	1.47959	0.0177907	0.0273354
FFUJ_03033	conserved uncharacterized protein	2.37721	0.000265302	0.00094267		Zinc finger, CCCH-type
FFUJ_03036	related to prolyl aminopeptidase A	1.03183	0.00715232	0.0127112
FFUJ_03037	putative protein	1.8254	2.31177e-05	0.000170149
FFUJ_03040	related to Prk1p, and serine/threonine protein kinase homolog from A. thaliana	2.58514	1.49161e-06	5.24517e-05
FFUJ_03041	probable alpha-mannosidase	3.55166	5.20372e-07	4.76078e-05
FFUJ_03043	related to MUTS protein homolog 1	1.75172	0.0140532	0.0223725
FFUJ_03044	probable RPP0 - acidic ribosomal protein L10.e	2.14961	1.77302e-05	0.000146581
FFUJ_03046	probable YDJ1 - mitochondrial and ER import protein	1.07612	0.0039874	0.00782143
FFUJ_03047	conserved uncharacterized protein	-1.01055	0.000538466	0.0015966		Basic-leucine zipper (bZIP) transcription factor
FFUJ_03049	probable glycogen synthase	2.14132	9.55579e-05	0.000445344
FFUJ_03051	related to werner syndrome helicase	2.00132	5.89162e-05	0.000316254
FFUJ_03052	probable u6 snrna-associated sm-like protein lsm5	1.89504	0.00158804	0.0037149
FFUJ_03053	related to DNA-directed RNA polymerase 13.3K chain	1.0063	9.6223e-05	0.00044775
FFUJ_03057	related to TOF1 - topoisomerase I interacting factor 1	1.72337	0.00824313	0.0143098
FFUJ_03062	conserved uncharacterized protein	3.5622	1.35042e-06	5.14191e-05
FFUJ_03063	conserved uncharacterized protein	1.41712	0.00481326	0.00912505
FFUJ_03066	probable ATP-dependent RNA helicase DED1	1.05532	0.00515899	0.00968278
FFUJ_03067	probable multicatalytic endopeptidase complex chain PRE1	1.60354	3.81995e-05	0.000236563
FFUJ_03071	probable KEM1 - multifunctional nuclease	2.78837	0.000210502	0.000793342
FFUJ_03073	conserved uncharacterized protein	-3.41508	9.21665e-06	0.000102536
FFUJ_03074	related to centractin (ARP1)	2.18357	0.000474123	0.00145016
FFUJ_03075	conserved uncharacterized protein	2.12163	0.0155887	0.0244162
FFUJ_03076	conserved uncharacterized protein	2.41158	1.94947e-06	5.55939e-05
FFUJ_03077	related to cell division cycle 2-related protein kinase 7	1.19243	0.0110827	0.0182926
FFUJ_03078	related to P.glauca late embryogenesis abundant protein and YBR177c and YPL095c	1.26688	7.72145e-05	0.000383141
FFUJ_03082	related to UTP13 - U3 snoRNP protein	2.14766	3.76649e-05	0.000234508
FFUJ_03083	conserved uncharacterized protein	1.64534	0.00211615	0.0046636
FFUJ_03084	related to methionine adenosyltransferase regulatory beta subunit	1.11639	0.000583084	0.00169807
FFUJ_03086	probable farnesyl-pyrophosphate synthetase	3.36273	3.12536e-06	6.20256e-05
FFUJ_03088	related to cell division control protein CDC23	2.36536	1.55838e-06	5.24517e-05
FFUJ_03090	related to dnase1 protein	3.18478	0.0176874	0.0272072
FFUJ_03091	related to VPS54 - subunit of VP51-54 complex, required for protein sorting at the yeast late Golgi	2.10928	7.10361e-06	8.98366e-05
FFUJ_03092	probable cell division control protein nda4	2.57732	2.32333e-06	5.77185e-05
FFUJ_03095	related to NOL1R protein	1.04276	0.000912523	0.00239484
FFUJ_03096	conserved uncharacterized protein	3.08232	0.000161291	0.000655218
FFUJ_03097	conserved uncharacterized protein	-2.23795	0.00293447	0.00607926
FFUJ_03098	uncharacterized protein	2.40658	9.88488e-05	0.0004563
FFUJ_03101	related to spindle pole body protein NUF1	2.38168	0.000180155	0.000708274
FFUJ_03103	related to RAD23 - nucleotide excision repair protein (ubiquitin-like protein)	1.96557	0.000603314	0.0017418
FFUJ_03104	conserved uncharacterized protein	2.21707	0.000306831	0.00105025
FFUJ_03105	related to deoxyribodipyrimidine photo-lyase PHR	-1.87988	0.00292588	0.00606732
FFUJ_03108	conserved uncharacterized protein	1.21261	0.000198648	0.000758365
FFUJ_03109	conserved uncharacterized protein	1.63152	0.000205968	0.000780167
FFUJ_03110	probable CCT8 - component of chaperonin-containing T-complex	1.86003	0.00156473	0.00367524
FFUJ_03111	conserved uncharacterized protein	1.03132	0.00135479	0.00327266		High mobility group, HMG1/HMG2; High mobility group, superfamily
FFUJ_03112	probable RMD1 - protein required for Meiotic Division	1.99222	2.97425e-05	0.000202184
FFUJ_03113	conserved uncharacterized protein	2.35616	0.000307563	0.0010518
FFUJ_03115	conserved uncharacterized protein	1.38578	4.80078e-05	0.000276142
FFUJ_03117	related to SMC3 - required for structural maintenance of chromosomes	1.9256	5.41148e-05	0.000297493
FFUJ_03119	probable Hsp90 co-chaperone Cdc37	1.15821	0.00140844	0.00337999
FFUJ_03120	conserved uncharacterized protein	2.90658	0.000109782	0.000493808
FFUJ_03121	related to ECM15 protein, involved in cell wall biogenesis and architecture	1.19118	0.000266345	0.000944587
FFUJ_03123	probable UGA1 - 4-aminobutyrate aminotransferase (GABA transaminase)	1.43845	0.021789	0.0324181
FFUJ_03125	conserved uncharacterized protein	2.47666	3.21161e-06	6.27377e-05
FFUJ_03128	probable pre-mRNA splicing factor	1.48582	1.40207e-05	0.000128027
FFUJ_03130	conserved uncharacterized protein	1.76488	1.93017e-05	0.00015382
FFUJ_03131	probable P-type amino-phospholipid-ATPase	3.22852	0.00010834	0.000489351
FFUJ_03132	conserved uncharacterized protein	1.11062	0.000412964	0.00131195
FFUJ_03133	conserved uncharacterized protein	1.5095	7.9736e-05	0.000391901
FFUJ_03134	conserved uncharacterized protein	1.59583	0.000106709	0.000484543
FFUJ_03136	conserved uncharacterized protein	1.18388	0.000221664	0.000824451
FFUJ_03137	related to human AF-9 protein	1.57951	1.46346e-05	0.000130972
FFUJ_03139	uncharacterized protein	-2.19194	0.0011431	0.00285966
FFUJ_03140	conserved uncharacterized protein	1.82033	0.000912684	0.00239484
FFUJ_03141	related to intracellular membrane protein involved in nucleoside transport	1.03496	0.00188793	0.0042606
FFUJ_03144	probable 5` Pro-FAR isomerase	2.07384	0.000186201	0.000725778
FFUJ_03145	related to budding protein	2.54533	1.72811e-06	5.34434e-05
FFUJ_03146	probable coronin	2.61922	0.000791053	0.00214231
FFUJ_03148	conserved uncharacterized protein	1.46465	0.00197217	0.00441217
FFUJ_03152	conserved uncharacterized protein	1.99834	1.76149e-05	0.000146191
FFUJ_03153	conserved uncharacterized protein	2.16388	4.5967e-06	7.28004e-05
FFUJ_03154	related to gibberellin 20-oxidase	-3.52546	3.14629e-05	0.000209521
FFUJ_03162	conserved uncharacterized protein	1.35122	0.000350347	0.00115972
FFUJ_03163	conserved uncharacterized protein	1.13417	0.00151418	0.00358314
FFUJ_03164	probable peptidyl-prolyl cis-trans isomerase nima-interacting 4	1.19039	7.90687e-05	0.00038964
FFUJ_03165	probable 40S ribosomal protein S12	3.69372	1.76081e-05	0.000146191
FFUJ_03166	probable ribosomal protein S15a.e.c10, cytosolic	2.46277	0.000251054	0.000904301
FFUJ_03167	related to capsular associated protein	1.67253	1.18531e-05	0.000116287
FFUJ_03168	related to DNA-directed RNA polymerase II regulator	1.45988	0.000154421	0.000635528
FFUJ_03169	probable RER1 protein	2.4982	0.000424442	0.00133767
FFUJ_03170	related to enoyl-CoA hydratase	1.79407	7.28459e-06	9.07856e-05
FFUJ_03171	conserved uncharacterized protein	1.07052	0.00297674	0.00615411
FFUJ_03172	conserved uncharacterized protein	1.83073	0.00594258	0.010919
FFUJ_03173	conserved uncharacterized protein	1.73398	1.16514e-05	0.000115211
FFUJ_03174	related to ribosomal protein L19, mitochondrial	1.93693	6.64906e-05	0.000346016
FFUJ_03175	related to alpha-actinin	1.09964	5.49743e-05	0.000300897
FFUJ_03176	probable D-lactate dehydrogenase AIP2	2.98638	0.000718104	0.00198805
FFUJ_03178	probable 20S proteasome subunit (alpha4) chain PRE6	2.48549	0.00162605	0.00378497
FFUJ_03180	probable DNA helicase RAD25	2.66313	2.71821e-06	6.01173e-05
FFUJ_03181	uncharacterized protein	-2.57285	0.000341528	0.00113918
FFUJ_03183	conserved uncharacterized protein	1.73865	0.000309611	0.00105723
FFUJ_03184	related to AMP-binding protein	1.42036	1.92663e-05	0.000153774
FFUJ_03185	related to members of the aldo/keto reductase family	-2.98748	4.47903e-05	0.000264206
FFUJ_03186	conserved uncharacterized protein	1.22329	0.000223529	0.000829635
FFUJ_03187	probable beta-glucosidase	-1.84844	1.25856e-05	0.000120872
FFUJ_03190	conserved uncharacterized protein	2.11404	1.31696e-05	0.00012344
FFUJ_03191	conserved uncharacterized protein	1.16426	0.00777602	0.0136216
FFUJ_03193	related to single-stranded DNA-binding protein	2.38169	0.00137098	0.00330433		Single-strand DNA-binding
FFUJ_03196	probable 5-aminolevulinic acid synthase	1.04738	0.00316378	0.00645818
FFUJ_03197	related to cercosporin resistance protein	2.22997	0.0025058	0.00534064		Zn(2)-C6 fungal-type DNA-binding domain
FFUJ_03198	related to thiamine-phosphate diphosphorylase (EC 2.5.1.3) / hydroxyethylthiazole kinase (EC 2.7.1.50)	2.01867	2.67333e-05	0.000187495
FFUJ_03200	conserved uncharacterized protein	1.1628	6.12747e-05	0.000325453
FFUJ_03202	conserved uncharacterized protein	2.38076	4.41114e-05	0.00026133
FFUJ_03203	conserved uncharacterized protein	2.6756	7.17109e-06	9.01937e-05
FFUJ_03205	related to 60S ribosomal protein L12, mitochondrial	2.16418	0.000377922	0.00122974
FFUJ_03207	probable pyrroline-5-carboxylate reductase	2.11085	3.66217e-06	6.6462e-05
FFUJ_03208	related to histone acetyltransferase subunit HAT1	2.23722	4.45359e-05	0.000263254
FFUJ_03209	conserved uncharacterized protein	1.06622	0.00049753	0.00150339
FFUJ_03210	conserved uncharacterized protein	1.34	3.51839e-05	0.000224383
FFUJ_03211	probable cAMP-dependent protein kinase	1.03394	0.00469123	0.00894332
FFUJ_03212	related to vesicular integral-membrane protein VIP36	2.90476	7.32071e-07	4.76078e-05
FFUJ_03213	related to mitochondrial import inner membrane translocase subunit TIM13	1.93462	4.91666e-06	7.47192e-05
FFUJ_03216	related to splicing factor 3B subunit 3 (spliceosomal protein sap130)	2.05831	0.00526695	0.00985953
FFUJ_03217	related to MSS51 protein	1.04341	0.014975	0.0236223
FFUJ_03218	conserved uncharacterized protein	2.23511	1.60519e-05	0.000138894
FFUJ_03220	probable developmentally regulated GTP-binding protein	1.57998	9.67123e-06	0.000104995
FFUJ_03221	related to nasopharyngeal carcinoma susceptibility protein LZ16	1.28996	0.0049178	0.00930678
FFUJ_03224	related to beta-1,3 exoglucanase	-1.93137	0.000218039	0.000814299
FFUJ_03225	related to translation initiation factor eIF-3	4.00279	2.06832e-05	0.000160603
FFUJ_03226	probable G protein gamma subunit	3.51247	2.00184e-05	0.00015704
FFUJ_03227	conserved uncharacterized protein	1.67078	0.00522752	0.00979094
FFUJ_03228	probable serine/threonine protein phosphatase PP1	2.03305	0.0178588	0.0274203
FFUJ_03229	related to bromodomain and PHD finger-containing protein	3.20077	8.67963e-06	9.99654e-05
FFUJ_03232	related to pyruvate dehydrogenase complex protein X precursor, dihydrolipoamide acetyltransferase comp	1.04525	0.0186611	0.0284984
FFUJ_03233	conserved uncharacterized protein	-2.00381	0.00832893	0.0144371		Transcription factor, fungi
FFUJ_03237	related to DFR1 - dihydrofolate reductase	1.04138	0.000187096	0.000727568
FFUJ_03240	related to 26S proteasome subunit YTA7	2.30998	0.000273736	0.000963298
FFUJ_03241	conserved uncharacterized protein	3.24679	0.00590511	0.0108594
FFUJ_03242	conserved uncharacterized protein	1.81363	0.000412753	0.00131156		Zn(2)-C6 fungal-type DNA-binding domain
FFUJ_03243	conserved uncharacterized protein	1.75383	0.000632459	0.00180411
FFUJ_03244	related to tRNA dihydrouridine synthase	-1.18401	0.000663489	0.00187202
FFUJ_03246	conserved uncharacterized protein	-1.0719	0.00759759	0.0133605
FFUJ_03249	uncharacterized protein	-2.53199	0.000230998	0.000849289
FFUJ_03250	related to CWC22 - involved in mRNA splicing	2.09838	8.24109e-05	0.000399689
FFUJ_03251	probable dolichol phosphate-mannose biosynthesis regulatory protein	1.27432	0.00745108	0.0131443
FFUJ_03252	conserved uncharacterized protein	1.8656	0.00117496	0.00292138
FFUJ_03253	conserved uncharacterized protein	2.07354	3.6539e-05	0.000230554
FFUJ_03257	conserved uncharacterized protein	4.07523	1.30065e-07	4.76078e-05		Zinc finger, C2H2-type
FFUJ_03261	probable heat shock protein	2.16893	0.00251593	0.00535843
FFUJ_03263	related to ATP-dependent DNA helicase II, 80 kDa subunit (KU autoantigen protein P86)	1.0006	0.000126425	0.000548866
FFUJ_03266	probable 4-nitrophenylphosphatase	2.96914	7.42191e-07	4.76078e-05
FFUJ_03269	conserved uncharacterized protein	1.31084	0.0174373	0.0268886
FFUJ_03270	related to pacC - transcription factor	2.35765	0.00819489	0.0142391		Zinc finger, C2H2-type; Zinc finger, C2H2-type/integrase, DNA-binding; Zinc finger, C2H2-like
FFUJ_03272	conserved uncharacterized protein	4.47851	2.66066e-07	4.76078e-05
FFUJ_03273	related to RNA-binding protein pumilio	2.53724	7.5648e-05	0.000378227
FFUJ_03274	conserved uncharacterized protein	1.04995	0.000761609	0.00208051
FFUJ_03276	conserved uncharacterized protein	3.84536	3.06092e-06	6.17357e-05
FFUJ_03278	related to U1 small nuclear ribonucleoprotein	2.25708	0.00355688	0.00712038
FFUJ_03280	probable TPI1 - triose-phosphate isomerase	2.10289	0.0297734	0.0424849
FFUJ_03281	conserved uncharacterized protein	1.54226	9.85242e-05	0.000455496		Zinc finger, C2H2-type/integrase, DNA-binding; Zinc finger, C2H2-like
FFUJ_03282	conserved uncharacterized protein	2.71132	3.91346e-05	0.000240434		Zn(2)-C6 fungal-type DNA-binding domain
FFUJ_03283	conserved uncharacterized protein	2.02565	3.17482e-05	0.000210671
FFUJ_03284	conserved uncharacterized protein	4.26904	2.89887e-07	4.76078e-05		Zn(2)-C6 fungal-type DNA-binding domain
FFUJ_03286	conserved uncharacterized protein	2.80203	7.35698e-05	0.000371308
FFUJ_03288	related to 3-ketosphinganine reductase	1.04596	0.00263135	0.0055617
FFUJ_03289	conserved uncharacterized protein	1.21056	0.00103632	0.00264627
FFUJ_03291	related to phospholipase C	2.9718	0.000769656	0.00209602
FFUJ_03293	related to peroxisomal membrane protein PEX17	3.00582	1.56358e-05	0.000136534
FFUJ_03297	related to polyadenylation factor I subunit 2	2.01511	0.000238168	0.000867815
FFUJ_03298	probable nuclease NUC1 precursor, mitochondrial	1.42412	0.00020426	0.000775875
FFUJ_03299	related to vacuolar zinc efflux protein	4.31784	3.21903e-07	4.76078e-05
FFUJ_03302	conserved uncharacterized protein	3.81148	2.77456e-05	0.000192529
FFUJ_03303	probable esterase D	3.43923	5.02768e-05	0.000284618
FFUJ_03306	related to tetratricopeptide repeat protein 2	1.60701	7.15871e-05	0.000364236
FFUJ_03308	uncharacterized protein	-1.6959	9.01038e-05	0.000425734
FFUJ_03309	uncharacterized protein	-1.48471	0.00192364	0.00432689
FFUJ_03311	LEU2 - Beta-isopropyl-malate dehydrogenase	-1.32194	0.0142422	0.0226351
FFUJ_03312	conserved uncharacterized protein	1.46643	0.019369	0.0294086
FFUJ_03313	conserved uncharacterized protein	-2.05254	0.00503966	0.00949676
FFUJ_03315	conserved uncharacterized protein	1.07603	7.6175e-05	0.000380116
FFUJ_03316	related to actin-like protein	1.43932	2.49135e-05	0.000178649
FFUJ_03319	#N/A	2.04183	0.000555892	0.00163632
FFUJ_03320	uncharacterized protein	-2.06728	0.00207289	0.00458439
FFUJ_03321	conserved uncharacterized protein	2.00512	1.36155e-05	0.000126351
FFUJ_03323	conserved uncharacterized protein	-1.1726	0.000650929	0.00184281
FFUJ_03324	conserved uncharacterized protein	1.32548	3.41693e-05	0.000219848
FFUJ_03326	conserved uncharacterized protein	1.36831	0.000316323	0.00107515
FFUJ_03327	uncharacterized protein	-1.54487	0.00662818	0.0119204
FFUJ_03328	related to exportin T (tRNA exportin)	2.98829	4.8015e-06	7.40041e-05
FFUJ_03329	conserved uncharacterized protein	2.29853	0.000229947	0.000846256
FFUJ_03330	related to neutral amino acid permease	-1.69891	0.0073655	0.0130178
FFUJ_03332	probable aspartyl aminopeptidase	2.87621	1.14886e-06	5.09194e-05
FFUJ_03337	conserved uncharacterized protein	-1.0086	0.000743282	0.00204233		Basic-leucine zipper (bZIP) transcription factor
FFUJ_03338	related to senescence marker protein 30	1.55761	0.000131098	0.000563456
FFUJ_03340	probable ATP synthase delta chain precursor, mitochondrial	1.55396	0.0124054	0.0201679
FFUJ_03342	conserved uncharacterized protein	4.42492	0.000523339	0.00156191
FFUJ_03343	probable GTP-binding protein SAR1	2.35898	0.00198221	0.00442748
FFUJ_03344	conserved uncharacterized protein	2.05746	0.00253502	0.00539527
FFUJ_03346	conserved uncharacterized protein	2.52965	3.1044e-06	6.20256e-05
FFUJ_03347	related to sn2-acylglyceride fatty acyltransferase	2.29365	3.46488e-05	0.000221983
FFUJ_03348	conserved uncharacterized protein	1.23283	0.00723439	0.0128344
FFUJ_03349	probable ADP-ribosylation factor-like 2	1.20215	4.45134e-05	0.000263254
FFUJ_03351	conserved uncharacterized protein	2.00778	8.07924e-06	9.56348e-05
FFUJ_03352	related to LAMMER kinase-like protein	1.60083	0.00107521	0.0027238
FFUJ_03353	related to tricarboxylate carrier	1.86852	0.000389164	0.00125572
FFUJ_03354	related to purine nucleotide binding protein	1.47797	0.000194005	0.000746518
FFUJ_03355	conserved uncharacterized protein	1.22497	0.0354547	0.0494144
FFUJ_03356	related to 3`,5`-cyclic-nucleotide phosphodiesterase	-1.54703	0.000487393	0.0014808
FFUJ_03359	probable actin cytoskeleton organization and biogenesis	1.69146	0.000543758	0.00160943
FFUJ_03360	probable 2-isopropylmalalate synthase	2.193	7.14993e-05	0.000363913
FFUJ_03362	probable ATP-dependent RNA helicase	1.62726	1.55425e-05	0.000136132
FFUJ_03363	probable EB1-like protein	3.3686	1.01739e-05	0.000107008
FFUJ_03364	related to syntaxin	1.80901	7.30214e-06	9.09289e-05
FFUJ_03366	conserved uncharacterized protein	1.06299	0.000458461	0.00141783
FFUJ_03367	probable thioredoxin	1.52018	6.47088e-05	0.000339112
FFUJ_03368	conserved uncharacterized protein	-1.30687	0.0298562	0.0425951
FFUJ_03369	related to cytochrome P450	-2.44529	2.03843e-05	0.000158744
FFUJ_03370	related to HOL1 protein (member of major facilitator superfamily)	-2.85246	3.65839e-05	0.000230667
FFUJ_03373	related to multidrug resistant protein	-2.73311	0.00169959	0.00392213
FFUJ_03374	uncharacterized protein	-3.44898	7.10684e-06	8.98366e-05
FFUJ_03375	uncharacterized protein	-1.69836	0.00352416	0.00706808
FFUJ_03377	conserved uncharacterized protein	-2.18583	0.000486748	0.00148004
FFUJ_03378	related to alcohol dehydrogenase	3.30771	5.05372e-07	4.76078e-05
FFUJ_03379	conserved uncharacterized protein	-2.46021	6.43461e-05	0.000337564
FFUJ_03380	related to F-box/WD-repeat protein	2.13182	4.97234e-06	7.53369e-05
FFUJ_03382	uncharacterized protein	2.30924	0.000481647	0.00146809
FFUJ_03385	related to amidohydrolase AmhX	-2.87597	8.17472e-05	0.000397671
FFUJ_03386	uncharacterized protein	-4.38909	4.58985e-06	7.28004e-05
FFUJ_03387	conserved uncharacterized protein	-1.92404	0.00956956	0.0162429
FFUJ_03388	beta-tubulin	2.30845	0.00413236	0.00805047
FFUJ_03389	related to alkaline phosphatase D precursor	3.71791	1.99014e-06	5.58723e-05
FFUJ_03394	conserved uncharacterized protein	1.47548	0.0045411	0.00871348
FFUJ_03395	uncharacterized protein	2.044	0.000591546	0.0017164
FFUJ_03398	probable c-14 sterol reductase ERG-3	1.82181	0.000162947	0.000659779
FFUJ_03399	probable beta-glucosidase	-2.33638	4.33284e-06	7.10169e-05
FFUJ_03407	related to CTA1 - catalase A, peroxisomal	-2.24406	0.00028576	0.000995358
FFUJ_03409	conserved uncharacterized protein	-1.46912	3.38837e-05	0.00021876
FFUJ_03410	related to cercosporin resistance protein	-3.03193	1.67381e-06	5.2683e-05		Zn(2)-C6 fungal-type DNA-binding domain
FFUJ_03411	conserved uncharacterized protein	-2.44917	7.63509e-05	0.000380363
FFUJ_03416	probable 40S ribosomal protein CRPS-7	2.29447	0.0100274	0.0168695
FFUJ_03419	sulfur controller-2 protein	3.18413	2.16093e-05	0.000163786
FFUJ_03420	conserved uncharacterized protein	-2.84082	0.000123387	0.000538621
FFUJ_03421	conserved uncharacterized protein	1.07679	0.0336619	0.0472442
FFUJ_03422	related to SSM4 - involved in mRNA turnover	3.29613	1.18105e-05	0.000116021
FFUJ_03429	probable subtilisin-like serine protease	3.27692	1.63852e-06	5.24517e-05
FFUJ_03430	related to arsenite transporter ARR3	2.00531	3.36413e-05	0.000217756
FFUJ_03432	conserved uncharacterized protein	1.4329	0.000217091	0.000812432
FFUJ_03433	probable arginyl-tRNA synthetase, cytosolic	3.32268	1.99308e-06	5.58723e-05
FFUJ_03434	conserved uncharacterized protein	2.94092	0.00227384	0.00493754
FFUJ_03435	conserved uncharacterized protein	2.32006	2.94644e-05	0.000201112
FFUJ_03438	related to TWF1 - twinfilin, an actin monomer sequestering protein	2.18585	0.000213977	0.000804019
FFUJ_03440	related to bile acid transporter	1.08469	0.00770795	0.0135253
FFUJ_03441	conserved uncharacterized protein	4.59558	8.52252e-07	4.9078e-05
FFUJ_03442	conserved uncharacterized protein	2.83065	5.39138e-05	0.000296496
FFUJ_03444	related to sexual differentiation process protein	-1.32229	0.000846591	0.00225448
FFUJ_03445	conserved uncharacterized protein	2.89751	5.41868e-06	7.85369e-05
FFUJ_03450	conserved uncharacterized protein	-1.79296	0.000344156	0.00114544
FFUJ_03451	probable catalase-1	3.87826	4.61705e-07	4.76078e-05
FFUJ_03452	related to xylulose-5-phosphate/fructose-6-phosphate phosphoketolase	3.05557	3.08802e-05	0.000206739
FFUJ_03455	related to chitin binding protein	-1.39928	0.00270177	0.00567823
FFUJ_03457	conserved uncharacterized protein	-2.26285	4.02157e-06	6.85309e-05		Zn(2)-C6 fungal-type DNA-binding domain
FFUJ_03459	related to TOB3 (member of AAA-ATPase family)	-1.02784	0.00351821	0.0070599
FFUJ_03461	related to tol protein	-1.69163	0.00432661	0.008364
FFUJ_03464	conserved uncharacterized protein	-1.80128	0.00910984	0.0155822
FFUJ_03466	probable CYS4 - cystathionine beta-synthase	3.50498	0.000384934	0.00124662
FFUJ_03467	related to SRP102 - signal recognition particle receptor, beta chain	2.04444	0.000204037	0.000775678
FFUJ_03469	related to integral membrane protein PTH11	-1.04216	0.00663724	0.0119328
FFUJ_03470	conserved uncharacterized protein	2.70368	4.73815e-06	7.40041e-05
FFUJ_03471	related to ACB 4-hydroxyacetophenone monooxygenase	1.99395	0.00153501	0.00362015
FFUJ_03472	probable neutral amino acid permease	-1.1816	0.0065557	0.0118158
FFUJ_03476	conserved uncharacterized protein	-1.45211	0.0100396	0.0168824
FFUJ_03477	probable parvulin (peptidylprolyl isomerase)	2.14645	6.28904e-06	8.52337e-05
FFUJ_03479	probable 50S ribosomal protein L14	2.05259	2.69711e-05	0.000188811
FFUJ_03480	conserved uncharacterized protein	1.24448	0.000109801	0.000493808
FFUJ_03481	related to flavin oxidoreductase	2.71418	2.13438e-06	5.64498e-05
FFUJ_03483	probable APE3 - vacuolar aminopeptidase Y	3.17274	1.38595e-05	0.000127172
FFUJ_03484	conserved uncharacterized protein	2.88976	0.0255049	0.0371164
FFUJ_03488	uncharacterized protein	-3.5878	0.000893808	0.00235518
FFUJ_03489	conserved uncharacterized protein	-2.11286	0.000486501	0.00147988
FFUJ_03490	conserved uncharacterized protein	-1.71952	0.00158101	0.00370018
FFUJ_03493	conserved uncharacterized protein	-2.41303	2.08622e-05	0.000161129
FFUJ_03496	related to dihydroxy-acid dehydratase	1.87213	1.06555e-05	0.00011017
FFUJ_03498	conserved uncharacterized protein	-1.30801	0.0208131	0.0312446
FFUJ_03499	probable high-affinity nickel transport protein nic1	-1.76662	4.68621e-05	0.000271421
FFUJ_03502	related to protein involved in authophagy (APG17)	2.18656	1.91241e-05	0.000153278
FFUJ_03506	related to alpha-aminoadipate reductase large subunit	1.82145	0.0186614	0.0284984	NRPS10
FFUJ_03507	probable lysine permease	2.54414	0.000379503	0.00123355
FFUJ_03509	related to qde-1 RNA-dependent RNA polymerase (RdRP)	1.42815	0.00157446	0.00369001
FFUJ_03511	probable extragenic suppressor of the bimD6 mutation	2.26209	4.55812e-06	7.27267e-05
FFUJ_03515	conserved uncharacterized protein	2.82559	7.337e-05	0.000370423
FFUJ_03524	related to coactosin	2.92443	9.99109e-07	5.07484e-05
FFUJ_03527	conserved uncharacterized protein	1.47638	0.00636185	0.0115551
FFUJ_03528	conserved uncharacterized protein	-2.61949	2.07362e-05	0.000160818
FFUJ_03529	related to UDP-glucose 4-epimerase	-2.1424	0.00119269	0.00295479
FFUJ_03532	conserved uncharacterized protein	-3.44791	5.86849e-07	4.76078e-05
FFUJ_03534	conserved uncharacterized protein	-3.36483	9.66665e-06	0.000104995
FFUJ_03535	related to pisatin demethylase cytochrome P450	-2.56786	0.000260865	0.000931085
FFUJ_03538	uncharacterized protein	-2.51532	0.00157566	0.00369212
FFUJ_03544	related to hexose transporter protein	-2.86676	3.98969e-05	0.000243562
FFUJ_03548	conserved uncharacterized protein	2.91859	0.00262517	0.00555019
FFUJ_03550	conserved uncharacterized protein	-1.31313	0.0158294	0.0247289
FFUJ_03552	uncharacterized protein	1.03485	0.000107236	0.000485764
FFUJ_03554	related to sugar transporter	2.48982	1.0228e-05	0.000107351
FFUJ_03558	related to dis1-suppressing protein kinase dsk1	-2.39069	2.10719e-05	0.000161677
FFUJ_03560	related to nicotinamide mononucleotide permease	-1.20698	0.00157305	0.00368729
FFUJ_03561	related to N-sulphoglucosamine sulphohydrolase precursor	-1.85976	4.47009e-05	0.000263813
FFUJ_03563	related to putative tartrate transporter	-1.90347	0.00503019	0.00948367
FFUJ_03564	conserved uncharacterized protein	-1.36281	0.00150566	0.00356771
FFUJ_03569	uncharacterized protein	-1.70147	0.00216963	0.00475289
FFUJ_03571	conserved uncharacterized protein	2.51808	1.26611e-06	5.14191e-05
FFUJ_03572	conserved uncharacterized protein	3.96392	0.000234112	0.000858429
FFUJ_03574	conserved uncharacterized protein	-2.21496	0.0176819	0.0272015
FFUJ_03576	conserved uncharacterized protein	-1.06572	0.000281948	0.000985506
FFUJ_03577	uncharacterized protein	1.87353	2.84897e-05	0.000196693
FFUJ_03578	uncharacterized protein	-1.07012	0.00212847	0.00468664
FFUJ_03579	uncharacterized protein	-1.75955	0.018648	0.0284837
FFUJ_03582	uncharacterized protein	-1.4856	0.000616088	0.00176815
FFUJ_03587	related to putative tartrate transporter	-1.2668	0.000174712	0.000694008
FFUJ_03588	related to cutinase transcription factor 1 beta	-1.83449	0.00133779	0.00324149		Zn(2)-C6 fungal-type DNA-binding domain; Transcription factor, fungi
FFUJ_03589	probable D-lactate dehydrogenase (cytochrome)	-1.49867	9.64593e-05	0.00044805
FFUJ_03590	conserved uncharacterized protein	-3.30457	9.26298e-06	0.000102878
FFUJ_03593	uncharacterized protein	-2.02543	2.03523e-05	0.000158577
FFUJ_03594	uncharacterized protein	-3.28183	3.12693e-06	6.20256e-05
FFUJ_03597	conserved uncharacterized protein	-3.2958	4.61323e-07	4.76078e-05
FFUJ_03598	related to allantoate transport protein	-3.43446	0.000267694	0.000948255
FFUJ_03599	related to N-carbamoyl-L-amino acid hydrolase	-1.7744	1.16458e-05	0.000115211
FFUJ_03601	uncharacterized protein	-3.01955	0.000368454	0.00120493
FFUJ_03606	related to YPC1 - alkaline ceramidase	-1.4443	0.000951156	0.00246991
FFUJ_03612	conserved uncharacterized protein	-2.59695	5.7588e-06	8.16554e-05
FFUJ_03616	related to bifunctional 4-hydroxyphenylacetate degradation enzyme	-1.22147	0.00925153	0.0157886
FFUJ_03617	conserved uncharacterized protein	-1.26593	0.00434919	0.00839885
FFUJ_03619	related to hexose transporter protein	-1.2787	0.00321791	0.00654911
FFUJ_03622	related to monooxigenase	-4.10583	5.72426e-07	4.76078e-05
FFUJ_03623	conserved uncharacterized protein	-2.17992	3.62777e-05	0.000229388
FFUJ_03624	conserved uncharacterized protein	-2.05508	0.00024304	0.000880614		Zn(2)-C6 fungal-type DNA-binding domain; Transcription factor, fungi
FFUJ_03627	related to ADH5 - alcohol dehydrogenase V	-1.75092	0.0133986	0.0214944
FFUJ_03632	uncharacterized protein	-1.31542	0.00465946	0.00889405
FFUJ_03635	conserved uncharacterized protein	-2.05198	1.90623e-05	0.000153115		Zn(2)-C6 fungal-type DNA-binding domain; Transcription factor, fungi
FFUJ_03636	related to lignostilbene alpha,beta-dioxygenase I	-2.73009	5.27854e-05	0.000293187
FFUJ_03639	conserved uncharacterized protein	-2.62748	5.06766e-05	0.000285794
FFUJ_03645	related to tripeptidyl-peptidase I	-2.28547	0.00934475	0.0159224
FFUJ_03647	conserved uncharacterized protein	1.25911	0.00151627	0.00358665
FFUJ_03649	conserved uncharacterized protein	-1.95184	0.00149311	0.00354246
FFUJ_03651	conserved uncharacterized protein	-2.54134	0.000308592	0.0010546
FFUJ_03652	related to integral membrane protein PTH11	-4.37343	3.61385e-06	6.61585e-05
FFUJ_03654	conserved uncharacterized protein	-1.61864	0.00283803	0.005917
FFUJ_03655	probable phosphate transport protein MIR1	2.49846	0.000589202	0.00171158
FFUJ_03656	related to aspartic-type signal peptidase	2.68474	7.38429e-06	9.11214e-05
FFUJ_03659	probable cyanide hydratase	-2.51228	0.000106239	0.000482699
FFUJ_03661	related to sugar transporter	-4.08824	3.72777e-05	0.00023316
FFUJ_03669	probable CYB2 - L-lactate dehydrogenase (cytochrome b2)	-1.87176	0.000627879	0.00179478
FFUJ_03671	probable glucokinase	-1.0766	0.0268261	0.0387801
FFUJ_03673	probable glucosamine-6-phosphate deaminase	-1.33468	0.00307864	0.00631268
FFUJ_03674	related to OrfH, unknown gene in trichothecene gene cluster	-1.57322	1.86177e-05	0.000150443
FFUJ_03675	related to hexose transporter protein	-1.84637	0.000644781	0.00182988
FFUJ_03676	related to beta-galactosidase	2.21859	2.38164e-05	0.000173558
FFUJ_03677	GPM1 - Phosphoglycerate mutase	3.43573	4.51388e-05	0.000265685
FFUJ_03678	related to ATP adenylyltransferase II	3.7393	0.000135327	0.00057652
FFUJ_03687	related to HNM1 - Choline permease	-2.67303	7.01298e-05	0.000358277
FFUJ_03688	probable CYB2 - lactate dehydrogenase cytochrome b2	-3.42126	4.61922e-07	4.76078e-05
FFUJ_03689	related to 6-hydroxy-D-nicotine oxidase	-1.0703	0.00254683	0.00541657
FFUJ_03690	related to 3-octaprenyl-4-hydroxybenzoate carboxy-lyase	-1.63104	0.000699513	0.00194993
FFUJ_03691	probable PAD1 - phenylacrylic acid decarboxylase	-2.93883	0.000705267	0.00196009
FFUJ_03693	related to aldehyde dehydrogenase	1.62633	4.56796e-05	0.000267146
FFUJ_03694	related to BENZOYLFORMATE DECARBOXYLASE	-1.37715	0.00106789	0.00271077
FFUJ_03695	related to dimethylaniline monooxygenase	-1.41304	0.00529976	0.00990616
FFUJ_03696	related to D-arabinitol 2-dehydrogenase	-3.9751	2.42077e-06	5.87557e-05
FFUJ_03697	conserved uncharacterized protein	-2.0954	0.000720205	0.0019924
FFUJ_03698	conserved uncharacterized protein	-2.54224	5.04473e-05	0.000284742
FFUJ_03699	related to 3-hydroxyisobutyrate dehydrogenase	-2.02842	0.0218731	0.0325273
FFUJ_03700	uncharacterized protein	-2.94221	3.80936e-06	6.68743e-05
FFUJ_03703	related to allantoate transporter	-2.53632	3.83537e-06	6.68743e-05
FFUJ_03708	conserved uncharacterized protein	-2.58618	1.19469e-05	0.000116751
FFUJ_03710	probable Arylsulfatase	-2.76401	7.32382e-06	9.096e-05
FFUJ_03711	uncharacterized protein	-3.14539	0.000435735	0.00136359		Zn(2)-C6 fungal-type DNA-binding domain
FFUJ_03712	related to HOL1, putative substrate-H+ antiporter	-3.29893	0.00027931	0.000978791
FFUJ_03713	related to membrane protein, peroxisomal	1.8143	9.02788e-06	0.00010196
FFUJ_03716	conserved uncharacterized protein	-1.99752	8.14286e-05	0.000396589
FFUJ_03717	conserved uncharacterized protein	-1.69789	0.0162769	0.0253201
FFUJ_03718	HNM1 - Choline permease	-2.33631	0.000135792	0.000577721
FFUJ_03719	uncharacterized protein	-3.75538	0.000187345	0.000727595
FFUJ_03720	uncharacterized protein	-1.43346	0.00317204	0.00647329
FFUJ_03721	uncharacterized protein	1.53623	0.00064932	0.00183894
FFUJ_03723	uncharacterized protein	-2.79646	0.00069789	0.00194715
FFUJ_03724	probable beta-glucosidase	-2.2065	0.000481116	0.00146722
FFUJ_03725	related to lactose permease	-3.38538	6.62989e-06	8.80177e-05
FFUJ_03726	conserved uncharacterized protein	-1.97281	0.000229032	0.0008433
[truncated: 5,439 more rows]

## Sheet: 6mM_60mM_GLN Transc_ChIP_Prot
Table S7c Differential gene expression according to transcriptomics, proteomics and histone modification data in wild type cultivated under low (6 mM GLN) and high (60 mM GLN) nitrogen conditions.
For each gene description, secondary metabolism gene cluster (SMC Annotation) and predicted transcription factor annotation (TF Annotation) is shown.
Differential expression is depicted by log2 fold changes in which positive numbers indicate expression under high nitrogen condition. P-values and false discorvery rates (FDR) denote significance of differential expression.
Histone-modification in terms of K9 acetylation and K4 dimethylation determined by ChIP-seq is shown under low (6 mM GLN) and high (60 mM GLN) nitrogen conditions. Modifications under the respective condition are depicted as normalized locus-specific chromatin state (NLCS) values calculated by EpiChIP.
Differences of protein quantifications between high and low nitrogen condition is shown as log2 fold change in which positive numbers indicate expression in nitrogen excessive condition. Ratios are set to 'Inf' or '-Inf' for proteins that could be detected in high or low nitrogen conditions only.
Annotation				Gene expression data			ChIP-seq data				Proteomics data
Gene_Code	Gene_Description	SMC Annotation	TF Annotation	gene expression fold change (log2)	p.value	FDR	K9ac_6mM	K9ac_60mM	K4me2_6mM	K9me3_6mM	proteomics fold change (log2)
FFUJ_00005	related to isoamyl alcohol oxidase	Apicidin		3.56091	7.80521e-10	8.67637e-09	9.015	42.097	7.078	16.727	7.25287
FFUJ_00006	related to cytochrom P450	Apicidin		3.30642	4.43578e-11	1.11667e-09	7.909	49.447	5.398	23.151	Inf
FFUJ_00007	related to benzoate-para-hydroxylase (cytochrome P450)	Apicidin		4.87393	7.91449e-15	8.84114e-12	8.998	45.829	6.968	21.031	Inf
FFUJ_00008	related to O-methyltransferase	Apicidin	O-methyltransferase, family 2; Winged helix-turn-helix transcription repressor DNA-binding; Plant methyltransferase dimerisation	3.5284	5.96392e-11	1.33482e-09	10.4	76.26	6.277	23.186	Inf
FFUJ_00010	probable fatty acid synthase, alpha subunit	Apicidin		4.30231	1e-09	1.05562e-08	7.589	41.738	6.149	19.372	8.83238
FFUJ_00011	related to branched-chain amino acid aminotransferase	Apicidin		3.47737	1.11512e-09	1.13698e-08	11.827	53.161	5.477	19.984	Inf
[truncated: 1,352 more rows]
